# Supplementary material for: Tudor-domain containing protein 5-like promotes male sexual identity in the Drosophila germline and is repressed in females by Sex lethal
Source: PLoS Genet. 2019 Jul 22;15(7):e1007617. doi: 10.1371/journal.pgen.1007617 (PMC6645463; doi:10.1371/journal.pgen.1007617)
Supplement: S1 Table — (XLSX) [file pgen.1007617.s001.xlsx]

## Sheet: sxl.dexseq.csv
	groupID	featureID	exonBaseMean	dispersion	stat	pvalue	padj	mCherry	sxlF	log2fold_sxlF_mCherry	genomicData.seqnames	genomicData.start	genomicData.end	genomicData.width	genomicData.strand	countData.1	countData.2	countData.3	countData.4	countData.5	countData.6	transcripts
FBgn0038461:E002	FBgn0038461	E002	85.5186	0.00238688	537.174	7.76678e-119	4.54597e-114	1.01505	23.1567	4.51181	3R	16990462	16990838	377	-	0	0	1	141	171	148	c("FBtr0337064"	"FBtr0083376")
FBgn0038612:E004	FBgn0038612	E004	167.485	0.000379024	271.531	5.26427e-61	1.54062e-56	28.6451	15.8119	-0.857279	3R	18386706	18386887	182	+	293	324	268	51	85	60	FBtr0083624
FBgn0030078+FBgn0265413:E007	FBgn0030078+FBgn0265413	E007	121.063	0.00365966	242.905	9.14798e-55	1.7848e-50	25.6207	9.59253	-1.41732	X	9071342	9071408	67	-	213	335	172	20	32	18	c("FBtr0340357"	"FBtr0339660"	"FBtr0346175")
FBgn0015286:E002	FBgn0015286	E002	1096.94	0.00011111	212.071	4.8528e-48	7.10098e-44	62.9236	54.4388	-0.208965	X	3704984	3706251	1268	-	1267	1166	1159	772	1336	1006	c("FBtr0070583"	"FBtr0070582"	"FBtr0070584")
FBgn0264489:E017	FBgn0264489	E017	67.0178	0.000934069	193.15	6.52691e-44	7.64054e-40	7.1865	18.1607	1.33746	3L	9832199	9832201	3	+	10	17	17	113	115	94	c("FBtr0332834"	"FBtr0332832"	"FBtr0332819"	"FBtr0332833"	"FBtr0332827"	"FBtr0332835"	"FBtr0332825"	"FBtr0332824"	"FBtr0332823"	"FBtr0332822"	"FBtr0332821"	"FBtr0332820"	"FBtr0332830"	"FBtr0332828")
FBgn0029676:E008	FBgn0029676	E008	1049.16	0.000241208	188.109	8.22633e-43	8.02492e-39	54.1423	59.4044	0.133812	X	3791477	3792477	1001	+	944	975	859	901	1554	1064	c("FBtr0070598"	"FBtr0070597"	"FBtr0333764")
FBgn0264489:E018	FBgn0264489	E018	310.557	0.000244509	185.575	2.93996e-42	2.45826e-38	25.2778	35.102	0.473684	3L	9832202	9832477	276	+	183	176	192	415	454	357	c("FBtr0332834"	"FBtr0332832"	"FBtr0332819"	"FBtr0332820"	"FBtr0332827"	"FBtr0332835"	"FBtr0332825"	"FBtr0332824"	"FBtr0332823"	"FBtr0332822"	"FBtr0332821"	"FBtr0332833"	"FBtr0332830"	"FBtr0332828"	"FBtr0332829"	"FBtr0332831")
FBgn0011764:E016	FBgn0011764	E016	631.034	0.000151291	184.83	4.2752e-42	3.1279e-38	50.4416	40.5077	-0.316418	X	16338885	16340443	1559	+	717	610	803	372	832	566	c("FBtr0089263"	"FBtr0089259"	"FBtr0089261"	"FBtr0089260")
FBgn0028327:E001	FBgn0028327	E001	1415.66	0.000140273	162.707	2.89864e-37	1.88512e-33	60.4836	68.8564	0.187047	X	9551140	9551773	634	-	1196	1074	1157	1415	2065	1485	FBtr0343412
FBgn0038461:E004	FBgn0038461	E004	440.871	0.000307021	143.968	3.61105e-33	2.11358e-29	38.9884	36.6181	-0.0904859	3R	16991184	16991592	409	-	521	506	494	343	491	341	c("FBtr0337064"	"FBtr0083376")
FBgn0000117:E001	FBgn0000117	E001	4602.78	5.56253e-05	129.87	4.37532e-30	2.1341e-26	106.328	112.939	0.0870251	X	1891401	1892119	719	-	4868	4574	4325	3864	5820	4337	c("FBtr0089990"	"FBtr0089991"	"FBtr0089992"	"FBtr0332583"	"FBtr0089989"	"FBtr0089988")
FBgn0035357+FBgn0250911:E005	FBgn0035357+FBgn0250911	E005	224.193	0.000382459	129.94	4.22396e-30	2.1341e-26	30.5604	21.5092	-0.506713	3L	2633538	2633809	272	+	401	280	435	77	146	107	c("FBtr0290341"	"FBtr0290340"	"FBtr0072932"	"FBtr0072933"	"FBtr0072931")
FBgn0004838:E006	FBgn0004838	E006	358.657	0.000248802	129.467	5.36075e-30	2.41361e-26	38.4188	30.1693	-0.348732	2L	6922731	6922734	4	+	566	394	515	153	363	277	c("FBtr0079346"	"FBtr0079347"	"FBtr0307031"	"FBtr0079348"	"FBtr0301404")
FBgn0030078+FBgn0265413:E008	FBgn0030078+FBgn0265413	E008	541.876	0.000600355	128.11	1.06191e-29	4.43961e-26	45.7702	35.6653	-0.359888	X	9071409	9071587	179	-	750	1056	569	362	344	279	c("FBtr0340357"	"FBtr0339660")
FBgn0035205:E007	FBgn0035205	E007	446.555	0.000566942	123.517	1.07447e-28	4.19266e-25	40.7379	33.3245	-0.289788	3L	1309857	1310314	458	+	763	648	651	197	349	238	c("FBtr0072668"	"FBtr0072669")
FBgn0040832:E004	FBgn0040832	E004	545.061	0.000209608	118.461	1.37439e-27	5.02777e-24	37.6097	45.3218	0.269099	3L	8215960	8216198	239	+	486	771	374	629	513	431	FBtr0307388
FBgn0035207:E007	FBgn0035207	E007	1532.86	7.54627e-05	115.464	6.22668e-27	2.14385e-23	64.8225	71.2799	0.137	3L	1314886	1315612	727	+	1858	1139	1345	1349	2062	1508	c("FBtr0310555"	"FBtr0072671"	"FBtr0072670")
FBgn0261113:E009	FBgn0261113	E009	31.7099	0.00189104	114.75	8.92658e-27	2.90267e-23	13.0952	4.06076	-1.68922	3R	18926850	18926989	140	+	52	92	51	3	4	5	FBtr0334524
FBgn0026084:E008	FBgn0026084	E008	8144.24	2.67323e-05	111.541	4.50354e-26	1.38735e-22	139.069	134.603	-0.0470899	X	4110163	4110636	474	+	10067	10850	7560	6126	8679	6508	c("FBtr0070639"	"FBtr0343425"	"FBtr0070640"	"FBtr0070641"	"FBtr0307206")
FBgn0035710:E010	FBgn0035710	E010	235.821	0.00131691	106.277	6.41071e-25	1.87613e-21	31.2788	21.7442	-0.524552	3L	6703320	6703521	202	-	409	428	329	103	129	105	c("FBtr0076958"	"FBtr0076960"	"FBtr0076959")
FBgn0035608:E001	FBgn0035608	E001	852.354	0.000487384	102.655	3.98937e-24	1.11191e-20	53.2015	49.0653	-0.116763	3L	5497523	5498559	1037	-	1283	1313	1058	420	783	517	FBtr0077152
FBgn0035955:E002	FBgn0035955	E002	494.928	0.000197203	100.363	1.26851e-23	3.37488e-20	37.2332	42.9983	0.207692	3L	9009032	9009511	480	-	535	525	444	333	657	518	c("FBtr0076548"	"FBtr0333909")
FBgn0035608:E002	FBgn0035608	E002	230.663	0.000735624	94.9492	1.95332e-22	4.97086e-19	24.4561	31.3377	0.357703	3L	5498728	5498958	231	-	271	246	222	161	334	187	FBtr0077152
FBgn0035955:E001	FBgn0035955	E001	274.001	0.000292951	90.0591	2.31148e-21	5.63722e-18	32.9278	26.4458	-0.316268	3L	9008624	9008981	358	-	413	403	353	134	247	176	c("FBtr0076548"	"FBtr0333909")
FBgn0265089:E006	FBgn0265089	E006	407.888	0.000182712	86.3746	1.48884e-20	3.48573e-17	30.8862	37.5856	0.28322	3L	8230261	8230568	308	+	221	284	198	437	705	523	FBtr0076701
FBgn0038290+FBgn0267160:E007	FBgn0038290+FBgn0267160	E007	76.9141	0.00083633	84.2198	4.42725e-20	9.9666e-17	14.463	4.85095	-1.57602	3R	15137005	15139563	2559	-	202	154	156	2	4	2	FBtr0346232
FBgn0028327:E002	FBgn0028327	E002	3862.97	7.12486e-05	83.7819	5.52485e-20	1.19768e-16	103.754	100.22	-0.0500034	X	9551774	9552783	1010	-	3884	3736	3990	3280	4810	3596	c("FBtr0343412"	"FBtr0071372")
FBgn0045823+FBgn0065081:E007	FBgn0045823+FBgn0065081	E007	4804.07	7.70578e-05	79.8328	4.07478e-19	8.51788e-16	113.492	109.858	-0.0469535	3L	9716876	9717716	841	+	6216	5711	5126	3703	5055	3643	c("FBtr0076398"	"FBtr0076399"	"FBtr0330097"	"FBtr0076400"	"FBtr0076401")
FBgn0011828+FBgn0267220:E011	FBgn0011828+FBgn0267220	E011	1052.73	8.49812e-05	78.0722	9.93427e-19	2.00504e-15	59.5965	53.2064	-0.163628	3L	2629372	2629526	155	-	1639	1411	1306	797	774	601	c("FBtr0072952"	"FBtr0072953"	"FBtr0072950"	"FBtr0072951")
FBgn0026189:E013	FBgn0026189	E013	110.558	0.000584254	77.759	1.16412e-18	2.27123e-15	22.2078	15.2594	-0.541369	3L	3119799	3119963	165	-	209	119	209	35	90	55	c("FBtr0073119"	"FBtr0073118"	"FBtr0333895"	"FBtr0337055"	"FBtr0306258"	"FBtr0073120"	"FBtr0337056")
FBgn0003371+FBgn0266707:E037	FBgn0003371+FBgn0266707	E037	161.099	0.00229922	75.8324	3.088e-18	5.64824e-15	27.2877	18.633	-0.550388	X	2675188	2675435	248	+	238	213	266	68	143	95	c("FBtr0345172"	"FBtr0070466"	"FBtr0070473"	"FBtr0070472"	"FBtr0070471"	"FBtr0070476"	"FBtr0070470"	"FBtr0070468"	"FBtr0070469"	"FBtr0070475"	"FBtr0301966")
FBgn0035402:E004	FBgn0035402	E004	31.6619	0.00211098	75.8328	3.08723e-18	5.64824e-15	13.2137	6.19536	-1.09278	3L	3148249	3148358	110	-	64	63	47	10	14	8	c("FBtr0073114"	"FBtr0307308")
FBgn0011828+FBgn0267220:E010	FBgn0011828+FBgn0267220	E010	1180.56	6.38441e-05	75.0377	4.61808e-18	8.19093e-15	62.5442	56.4476	-0.147962	3L	2629141	2629371	231	-	1842	1528	1463	951	834	677	c("FBtr0072954"	"FBtr0072952"	"FBtr0072953"	"FBtr0072950"	"FBtr0072951")
FBgn0031091:E005	FBgn0031091	E005	89.7812	0.000953401	70.9791	3.61031e-17	6.21514e-14	12.7911	19.3158	0.594637	X	20162732	20162836	105	-	44	46	39	79	186	132	c("FBtr0333547"	"FBtr0333546")
FBgn0015286:E001	FBgn0015286	E001	44.0653	0.00119197	69.7135	6.85738e-17	1.14677e-13	15.4192	8.98646	-0.778906	X	3704610	3704983	374	-	72	69	59	19	36	25	FBtr0070584
FBgn0000259:E014	FBgn0000259	E014	224.312	0.00029531	69.4999	7.64196e-17	1.2089e-13	29.7168	24.2181	-0.295192	X	11795732	11795887	156	+	328	301	305	105	196	172	c("FBtr0307896"	"FBtr0100540"	"FBtr0073558"	"FBtr0073560"	"FBtr0073561"	"FBtr0299569"	"FBtr0308085")
FBgn0001942:E003	FBgn0001942	E003	561.532	0.000293425	69.5405	7.48633e-17	1.2089e-13	45.5673	38.7677	-0.233143	2L	5982594	5982821	228	+	795	861	603	348	494	386	c("FBtr0079178"	"FBtr0079177"	"FBtr0331201")
FBgn0027552:E002	FBgn0027552	E002	237.433	0.0003206	67.9628	1.66614e-16	2.56633e-13	30.3268	24.426	-0.312174	3L	3941372	3941569	198	-	330	452	221	165	172	129	FBtr0073171
FBgn0031091:E007	FBgn0031091	E007	59.6021	0.00100114	67.1664	2.49536e-16	3.74344e-13	9.69503	16.0154	0.724141	X	20165657	20165830	174	-	21	24	29	56	125	91	c("FBtr0333547"	"FBtr0333546")
FBgn0086558:E003	FBgn0086558	E003	2137	0.000560323	67.1173	2.55826e-16	3.74344e-13	76.2392	82.1884	0.108401	X	6279136	6279274	139	-	2543	2939	1493	2123	2500	1332	c("FBtr0070933"	"FBtr0345892")
FBgn0086558:E002	FBgn0086558	E002	15043	0.000549025	65.554	5.65445e-16	8.07221e-13	172.011	166.541	-0.046623	X	6276977	6278753	1777	-	19585	23489	12713	13210	14735	8319	c("FBtr0070933"	"FBtr0345892")
FBgn0004838:E007	FBgn0004838	E007	910.373	0.000157554	65.1349	6.99423e-16	9.74712e-13	56.5379	51.3498	-0.138861	2L	6922735	6922826	92	+	1206	921	1180	421	1133	830	c("FBtr0079346"	"FBtr0079347"	"FBtr0301404"	"FBtr0079348"	"FBtr0307031"	"FBtr0307032")
FBgn0264489:E021	FBgn0264489	E021	1137.51	0.000429041	64.6803	8.80901e-16	1.19907e-12	62.4342	56.172	-0.152485	3L	9832928	9834345	1418	+	1287	1151	1152	1126	1227	896	c("FBtr0332834"	"FBtr0332820"	"FBtr0332821"	"FBtr0332835"	"FBtr0332819"	"FBtr0332827"	"FBtr0332826"	"FBtr0332825"	"FBtr0332824"	"FBtr0332823"	"FBtr0332831"	"FBtr0332832"	"FBtr0332833"	"FBtr0332830"	"FBtr0332828"	"FBtr0332829"	"FBtr0332822")
FBgn0027596:E019	FBgn0027596	E019	291.785	0.000231298	63.5974	1.5263e-15	2.03036e-12	26.907	32.7241	0.282369	2R	14926322	14926782	461	-	222	177	222	372	394	304	FBtr0303757
FBgn0033635:E001	FBgn0033635	E001	4268.27	0.00043214	63.5201	1.58739e-15	2.0647e-12	101.511	110.673	0.124663	2R	11436243	11436422	180	+	4438	4810	3297	4646	4582	3560	c("FBtr0339544"	"FBtr0305074"	"FBtr0088136"	"FBtr0088137")
FBgn0030955:E005	FBgn0030955	E005	597.272	0.000170155	62.9963	2.07095e-15	2.63511e-12	46.4249	40.7326	-0.188713	X	18781078	18781345	268	+	654	983	549	418	575	467	c("FBtr0074631"	"FBtr0074632"	"FBtr0334453")
FBgn0027082:E005	FBgn0027082	E005	15.95	0.00313361	62.7269	2.3745e-15	2.95706e-12	9.30267	2.65386	-1.80955	3L	2651656	2651850	195	-	35	35	31	2	2	1	c("FBtr0333447"	"FBtr0072948")
FBgn0052251:E004	FBgn0052251	E004	386.54	0.000209725	61.703	3.99364e-15	4.85624e-12	38.0237	33.1056	-0.199823	3L	4316193	4317494	1302	+	556	368	612	156	415	330	c("FBtr0346538"	"FBtr0073286")
FBgn0083123:E012	FBgn0083123	E012	36.7181	0.00310319	61.6679	4.06546e-15	4.85624e-12	7.1458	13.1521	0.88012	2R	14624403	14624498	96	+	19	18	8	58	68	37	c("FBtr0300251"	"FBtr0300231")
FBgn0004838:E001	FBgn0004838	E001	525.716	0.000147569	61.1436	5.3061e-15	6.21142e-12	44.0383	38.8868	-0.179478	2L	6920704	6920861	158	+	733	534	689	254	621	459	c("FBtr0301403"	"FBtr0079346"	"FBtr0307032")
FBgn0030956:E002	FBgn0030956	E002	167.833	0.000456022	61.0041	5.69562e-15	6.53667e-12	25.9329	20.11	-0.36687	X	18781914	18782655	742	-	256	261	237	69	120	116	FBtr0074661
FBgn0038419:E001	FBgn0038419	E001	18.2886	0.0099178	60.5372	7.21998e-15	8.12678e-12	2.69972	9.60829	1.83147	3R	16345825	16345946	122	-	4	1	1	36	31	25	c("FBtr0334733"	"FBtr0345255")
FBgn0032701:E003	FBgn0032701	E003	881.513	0.000247099	59.9431	9.7639e-15	1.07829e-11	51.7857	53.8658	0.0568138	2L	18699039	18700645	1607	+	1098	913	1003	693	1047	656	c("FBtr0343109"	"FBtr0081097")
FBgn0038571+FBgn0038570:E005	FBgn0038571+FBgn0038570	E005	462.208	0.00020901	58.8598	1.69317e-14	1.83524e-11	35.6208	41.2459	0.21153	3R	18166580	18167071	492	-	450	452	377	448	608	427	c("FBtr0100619"	"FBtr0300247"	"FBtr0100283")
FBgn0025682:E001	FBgn0025682	E001	846.471	0.000529331	58.617	1.91555e-14	2.03853e-11	48.2503	54.1395	0.166144	3L	1298672	1298885	214	+	910	661	654	856	1134	832	FBtr0089942
FBgn0047038:E003	FBgn0047038	E003	41.6648	0.00131391	58.1767	2.39605e-14	2.50434e-11	14.8764	9.15291	-0.700724	3L	10693997	10694108	112	-	61	55	50	30	39	24	FBtr0076276
FBgn0260484:E001	FBgn0260484	E001	159.533	0.000383146	58.0722	2.52675e-14	2.59462e-11	20.2118	25.807	0.352561	X	3799150	3799419	270	+	148	133	149	121	250	165	FBtr0070600
FBgn0024973:E003	FBgn0024973	E003	521.539	0.000239614	56.9283	4.51984e-14	4.56122e-11	43.3178	38.393	-0.174114	X	2719165	2719767	603	-	709	694	627	320	503	384	FBtr0070498
FBgn0052056:E005	FBgn0052056	E005	84.3823	0.000891924	55.7603	8.18665e-14	8.12157e-11	19.0573	13.2525	-0.524083	3L	10222089	10222101	13	-	136	135	133	34	50	48	c("FBtr0076302"	"FBtr0076301")
FBgn0011692:E006	FBgn0011692	E006	973.562	0.000125513	55.6826	8.51708e-14	8.30855e-11	53.0835	58.1562	0.13167	3L	4245364	4246233	870	+	1205	952	1229	575	1234	840	FBtr0073227
FBgn0028980:E003	FBgn0028980	E003	1198.06	0.000174546	55.6208	8.78904e-14	8.4333e-11	62.3426	59.7373	-0.0615862	3L	6055717	6056839	1123	+	1465	1274	1335	849	1424	1009	c("FBtr0333390"	"FBtr0077043")
FBgn0025682:E003	FBgn0025682	E003	2772.2	0.000373997	55.536	9.17629e-14	8.5835e-11	91.5603	86.2771	-0.0857457	3L	1299319	1300389	1071	+	3689	2932	2431	2321	3251	2281	c("FBtr0089942"	"FBtr0089941")
FBgn0035630:E002	FBgn0035630	E002	3410.26	0.000115143	55.5226	9.23888e-14	8.5835e-11	99.7767	94.6153	-0.0766285	3L	5762027	5762524	498	-	4516	4060	3697	2232	3866	2710	c("FBtr0077121"	"FBtr0345901"	"FBtr0345606")
FBgn0035600:E007	FBgn0035600	E007	622.72	0.00101492	54.8503	1.30072e-13	1.18957e-10	48.1779	40.7927	-0.240062	3L	5362423	5362798	376	+	833	884	630	514	530	417	FBtr0077144
FBgn0000370:E006	FBgn0000370	E006	395.031	0.000340537	54.5634	1.50511e-13	1.35532e-10	38.5929	32.67	-0.240369	2L	21314360	21315538	1179	+	503	628	368	283	346	293	FBtr0081513
FBgn0028980:E002	FBgn0028980	E002	143.218	0.000382195	54.0528	1.95176e-13	1.73089e-10	18.8303	24.2326	0.363892	3L	6055577	6055663	87	+	125	108	113	131	221	156	c("FBtr0333390"	"FBtr0077043")
FBgn0050185:E003	FBgn0050185	E003	360.712	0.00024318	53.2914	2.87565e-13	2.51216e-10	36.5951	32.0515	-0.191256	2R	23544625	23544901	277	+	434	430	388	281	396	277	FBtr0072060
FBgn0035903+FBgn0035901:E014	FBgn0035903+FBgn0035901	E014	18.4265	0.00432635	52.3404	4.66676e-13	4.01692e-10	10.6267	4.77323	-1.15465	3L	8517472	8518614	1143	+	32	28	37	4	8	10	c("FBtr0333055"	"FBtr0333054"	"FBtr0076621")
FBgn0050185:E001	FBgn0050185	E001	177.855	0.00037405	52.1554	5.12772e-13	4.34972e-10	21.1839	26.28	0.310993	2R	23544024	23544179	156	+	133	139	140	184	265	188	FBtr0072060
FBgn0261975+FBgn0013770:E001	FBgn0261975+FBgn0013770	E001	1450.39	0.00301884	51.7025	6.45803e-13	5.39993e-10	72.9111	58.8063	-0.310167	2R	13960675	13960876	202	+	1754	2492	1793	782	1098	1064	FBtr0087592
FBgn0015245:E004	FBgn0015245	E004	5481.13	4.25449e-05	51.2498	8.13299e-13	6.70468e-10	115.693	118.631	0.0361686	X	11111475	11112308	834	+	5742	4884	4467	4616	7544	5719	c("FBtr0073434"	"FBtr0073435")
FBgn0035710:E002	FBgn0035710	E002	2496.39	0.000124884	51.059	8.96318e-13	7.28644e-10	82.2719	87.0036	0.0806747	3L	6689699	6690327	629	-	3425	3289	2365	1942	2404	1873	c("FBtr0076961"	"FBtr0076960"	"FBtr0076959"	"FBtr0076958")
FBgn0052056:E007	FBgn0052056	E007	434.557	0.000519221	50.9225	9.60844e-13	7.70399e-10	39.768	34.4748	-0.206066	3L	10223868	10224237	370	-	662	519	624	260	355	296	FBtr0076301
FBgn0065097+FBgn0015766:E003	FBgn0065097+FBgn0015766	E003	686.604	0.000327253	50.715	1.06801e-12	8.44754e-10	43.4365	49.4105	0.18591	3L	5567885	5567961	77	-	792	711	551	805	663	544	c("FBtr0091638"	"FBtr0077133"	"FBtr0077131"	"FBtr0345001"	"FBtr0077132")
FBgn0262108:E006	FBgn0262108	E006	336.355	0.0723899	49.6607	1.82773e-12	1.42639e-09	38.7801	28.3269	-0.453146	X	13745024	13745476	453	+	336	457	304	283	352	293	c("FBtr0343987"	"FBtr0304031"	"FBtr0304030")
FBgn0026084:E001	FBgn0026084	E001	2059.77	0.000279096	49.5528	1.93107e-12	1.4872e-09	74.6604	80.8539	0.114975	X	4106113	4106273	161	+	2202	2439	1624	1786	2377	1949	c("FBtr0070640"	"FBtr0343425"	"FBtr0070639")
FBgn0034237:E007	FBgn0034237	E007	76.608	0.0156389	49.3924	2.09553e-12	1.5929e-09	20.0964	10.5555	-0.928947	2R	17539064	17539142	79	+	183	105	120	27	39	27	FBtr0086942
FBgn0011661:E001	FBgn0011661	E001	2591.57	0.000179102	48.9573	2.616e-12	1.96304e-09	83.3065	88.7248	0.0909096	X	8873012	8873622	611	-	2677	2539	2363	2234	3354	2448	c("FBtr0071269"	"FBtr0308193"	"FBtr0071274"	"FBtr0331601")
FBgn0035402:E001	FBgn0035402	E001	2918.61	8.13941e-05	48.5041	3.29597e-12	2.44198e-09	89.6753	92.1256	0.0388912	3L	3145405	3147470	2066	-	3324	3102	2963	2187	3568	2642	c("FBtr0073114"	"FBtr0307308")
FBgn0052251:E002	FBgn0052251	E002	99.3975	0.000703022	47.9764	4.31378e-12	3.15612e-09	15.5013	20.8573	0.428163	3L	4315173	4315420	248	+	83	56	110	54	161	138	c("FBtr0346538"	"FBtr0073286")
FBgn0030503:E005	FBgn0030503	E005	233.703	0.000319346	46.6986	8.27865e-12	5.98219e-09	25.0374	29.9415	0.258059	X	13617370	13617575	206	+	204	221	184	213	342	233	c("FBtr0073807"	"FBtr0308644"	"FBtr0340395"	"FBtr0331722")
FBgn0015245:E003	FBgn0015245	E003	10162.9	8.50454e-05	46.5914	8.74428e-12	6.24161e-09	149.57	146.583	-0.0291003	X	11110041	11111411	1371	+	11269	9827	8860	8304	13064	10075	c("FBtr0073434"	"FBtr0073435")
FBgn0264270+FBgn0263563:E006	FBgn0264270+FBgn0263563	E006	181.009	0.0100075	46.4774	9.26801e-12	6.53573e-09	19.5629	30.5299	0.642099	X	7082921	7084163	1243	-	189	256	196	87	204	182	c("FBtr0331257"	"FBtr0331263"	"FBtr0331250"	"FBtr0336727"	"FBtr0331259"	"FBtr0331262"	"FBtr0331249")
FBgn0083123:E001	FBgn0083123	E001	96.1921	0.00219403	46.3318	9.98318e-12	6.95625e-09	20.7099	15.2802	-0.438663	2R	14621601	14621750	150	+	158	150	73	65	103	53	c("FBtr0300251"	"FBtr0300231")
FBgn0028473:E002	FBgn0028473	E002	13288.8	3.71451e-05	46.2397	1.04636e-11	7.20526e-09	161.831	163.441	0.0142765	2R	9396360	9398114	1755	-	14899	15899	13516	10325	14779	11390	c("FBtr0300649"	"FBtr0088554")
FBgn0030955:E001	FBgn0030955	E001	3210.23	7.82168e-05	45.4733	1.54731e-11	1.05309e-08	92.701	95.7745	0.0470579	X	18775228	18775629	402	+	3095	4279	2534	2668	3685	3021	FBtr0074631
FBgn0000042:E005	FBgn0000042	E005	759.714	0.00304113	44.7955	2.18721e-11	1.47149e-08	54.2935	43.9495	-0.304932	X	5904465	5904788	324	+	1236	963	813	483	740	513	c("FBtr0345894"	"FBtr0100662"	"FBtr0070823")
FBgn0035207:E015	FBgn0035207	E015	443.408	0.00039993	44.3727	2.71442e-11	1.80543e-08	40.7341	35.3284	-0.205405	3L	1317849	1318330	482	+	668	440	521	321	470	327	c("FBtr0310555"	"FBtr0072671"	"FBtr0072670")
FBgn0083123:E011	FBgn0083123	E011	44.9299	0.00196974	44.0478	3.20447e-11	2.10743e-08	9.15965	14.0037	0.612448	2R	14624157	14624220	64	+	31	24	19	64	78	43	c("FBtr0300251"	"FBtr0300231")
FBgn0053303+FBgn0041723:E006	FBgn0053303+FBgn0041723	E006	128.128	0.0011713	43.76	3.71223e-11	2.41423e-08	22.9867	17.5185	-0.391919	2L	10370028	10372923	2896	-	200	166	200	68	95	78	FBtr0089855
FBgn0027552:E005	FBgn0027552	E005	372.327	0.000210723	43.5784	4.073e-11	2.61975e-08	32.4212	36.8516	0.184788	3L	3942103	3942270	168	-	396	488	266	370	407	300	FBtr0073171
FBgn0032919:E001	FBgn0032919	E001	310.855	0.00212358	43.2254	4.8783e-11	3.10361e-08	28.4912	34.7066	0.284692	2L	21143229	21143503	275	+	317	206	245	220	513	379	FBtr0081468
FBgn0030956:E003	FBgn0030956	E003	394.851	0.000291938	42.9081	5.73722e-11	3.61081e-08	33.9119	37.6793	0.151978	X	18782713	18783233	521	-	445	446	411	294	414	384	FBtr0074661
FBgn0260484:E004	FBgn0260484	E004	1804.91	0.000170588	42.6823	6.43924e-11	4.00952e-08	74.5821	72.8722	-0.0334604	X	3800560	3801570	1011	+	2303	2098	2095	1056	2186	1467	FBtr0070600
FBgn0030091:E001	FBgn0030091	E001	26.6225	0.0089636	42.4817	7.13469e-11	4.39579e-08	11.6719	5.65731	-1.04485	X	9142493	9142786	294	+	71	38	42	8	6	10	FBtr0071299
FBgn0029676:E004	FBgn0029676	E004	70.5429	0.000979432	41.7442	1.0403e-10	6.34267e-08	17.8061	12.9119	-0.46367	X	3790077	3790129	53	+	96	109	80	38	67	50	FBtr0070597
FBgn0035471:E002	FBgn0035471	E002	648.751	0.000183634	41.4902	1.18465e-10	7.14833e-08	47.3904	43.1114	-0.136526	3L	3904069	3904285	217	+	989	800	803	415	584	450	FBtr0073159
FBgn0028473:E003	FBgn0028473	E003	3120.78	0.000107819	41.1058	1.44209e-10	8.61296e-08	95.4244	91.3186	-0.0634497	2R	9398184	9398458	275	-	3841	3889	3386	2243	3257	2515	c("FBtr0300649"	"FBtr0088554")
FBgn0004432:E001	FBgn0004432	E001	18790.8	5.04203e-05	40.7215	1.75545e-10	1.02748e-07	182.85	180.952	-0.0150515	X	16317673	16318607	935	-	19843	23075	16614	14901	21980	17246	FBtr0074238
FBgn0030582:E003	FBgn0030582	E003	1986.77	0.000193337	40.741	1.73806e-10	1.02748e-07	75.8561	77.7695	0.0359386	X	14833144	14835887	2744	+	2512	2039	2472	1263	2153	1795	c("FBtr0073946"	"FBtr0073947"	"FBtr0300433"	"FBtr0300432")
FBgn0004432:E002	FBgn0004432	E002	8563.42	5.10293e-05	40.5303	1.93594e-10	1.1219e-07	137.842	140.602	0.0286029	X	16320079	16320370	292	-	8705	9866	7346	7002	10516	8186	FBtr0074238
FBgn0029897:E005	FBgn0029897	E005	245.351	0.000281112	40.4978	1.96841e-10	1.12954e-07	30.8084	25.8923	-0.250802	X	6744109	6744145	37	-	264	352	236	194	251	193	c("FBtr0070982"	"FBtr0070981")
FBgn0029676:E005	FBgn0029676	E005	175.262	0.00160398	40.4264	2.04167e-10	1.16021e-07	26.7736	21.5342	-0.314181	X	3790130	3790336	207	+	213	217	219	100	182	152	c("FBtr0070598"	"FBtr0070597"	"FBtr0333764")
FBgn0034075:E009	FBgn0034075	E009	114.783	0.000519295	40.2883	2.19113e-10	1.23316e-07	21.7138	16.8048	-0.36974	2R	16112592	16112714	123	+	188	135	179	65	94	64	c("FBtr0300575"	"FBtr0336734"	"FBtr0310447"	"FBtr0305090"	"FBtr0305091"	"FBtr0305092"	"FBtr0087219"	"FBtr0087220")
FBgn0000615:E002	FBgn0000615	E002	48.2422	0.00124165	39.807	2.80344e-10	1.56275e-07	10.4143	15.2657	0.551732	2R	20668352	20668574	223	-	50	42	39	39	74	48	c("FBtr0086243"	"FBtr0086242")
FBgn0015321:E004	FBgn0015321	E004	366.271	0.000333685	39.5484	3.20022e-10	1.76494e-07	36.8231	32.0659	-0.199572	3L	9699880	9700245	366	+	493	503	452	210	375	252	c("FBtr0345603"	"FBtr0345604")
FBgn0029885:E001	FBgn0029885	E001	732.368	0.000669033	39.5325	3.22648e-10	1.76494e-07	48.2094	47.3524	-0.0258772	X	6660552	6661293	742	-	613	740	624	678	963	741	FBtr0070992
FBgn0010246:E008	FBgn0010246	E008	3247.52	8.17442e-05	39.0665	4.09615e-10	2.21992e-07	93.4279	96.0437	0.0398377	3L	1326898	1329161	2264	+	3349	3721	2846	2773	3768	3071	c("FBtr0072675"	"FBtr0072674"	"FBtr0072673"	"FBtr0072672")
FBgn0035542:E009	FBgn0035542	E009	771.192	0.000105801	38.2848	6.11385e-10	3.28303e-07	46.9565	50.931	0.117218	3L	4418782	4419172	391	+	594	1114	550	663	802	839	c("FBtr0308033"	"FBtr0308034"	"FBtr0113141"	"FBtr0113140"	"FBtr0073296"	"FBtr0073297"	"FBtr0073294"	"FBtr0073295")
FBgn0264270+FBgn0263563:E004	FBgn0264270+FBgn0263563	E004	2974	0.000313437	38.1634	6.50623e-10	3.46196e-07	88.0567	83.7328	-0.0726401	X	7077871	7079367	1497	-	5434	4744	5021	871	1694	1430	c("FBtr0331271"	"FBtr0331256"	"FBtr0331264"	"FBtr0331266"	"FBtr0331258"	"FBtr0331270"	"FBtr0331251"	"FBtr0331247")
FBgn0264270+FBgn0263563:E021	FBgn0264270+FBgn0263563	E021	60.394	0.0554353	38.0219	6.99565e-10	3.68885e-07	8.45467	21.8141	1.36744	X	7088578	7088749	172	-	63	28	31	29	132	87	c("FBtr0331260"	"FBtr0331254"	"FBtr0331263"	"FBtr0331265"	"FBtr0336727"	"FBtr0336728"	"FBtr0331259"	"FBtr0331249"	"FBtr0331256")
FBgn0038461:E003	FBgn0038461	E003	24.3798	0.00285462	37.2514	1.03841e-09	5.42671e-07	5.65074	11.1453	0.979919	3R	16990901	16991057	157	-	10	14	7	36	40	30	c("FBtr0337064"	"FBtr0083376")
FBgn0000114:E020	FBgn0000114	E020	158.945	0.000369381	37.1914	1.07085e-09	5.54671e-07	24.9303	20.1185	-0.309377	2L	12311105	12311203	99	+	250	189	275	57	132	109	c("FBtr0331646"	"FBtr0080347"	"FBtr0331998"	"FBtr0331645"	"FBtr0331648")
FBgn0263831:E001	FBgn0263831	E001	199.147	0.00114022	37.0755	1.13643e-09	5.83475e-07	27.3104	23.2538	-0.23198	3L	5149849	5151123	1275	-	341	225	302	104	178	114	FBtr0077176
FBgn0030501:E003	FBgn0030501	E003	669.787	0.000244697	36.8885	1.25084e-09	6.36635e-07	47.6261	44.1416	-0.109614	X	13612776	13613228	453	+	956	874	883	360	605	504	FBtr0073806
FBgn0262952+FBgn0013683:E001	FBgn0262952+FBgn0013683	E001	17286.5	0.000315314	36.692	1.38345e-09	6.9806e-07	177.992	176.589	-0.0114193	dmel_mitochondrion_genome	8206	9543	1338	-	17416	25948	13299	15211	17952	14097	FBtr0100879
FBgn0030503:E002	FBgn0030503	E002	75.8582	0.000860628	36.5583	1.48167e-09	7.41226e-07	18.1201	13.4663	-0.428237	X	13617107	13617177	71	+	103	103	111	41	64	52	c("FBtr0073807"	"FBtr0340395"	"FBtr0331722")
FBgn0032701:E001	FBgn0032701	E001	72.753	0.00078108	36.4811	1.54155e-09	7.64646e-07	17.5552	13.0497	-0.427888	2L	18698714	18698976	263	+	117	97	116	35	62	36	c("FBtr0343109"	"FBtr0081097")
FBgn0030037:E001	FBgn0030037	E001	167.399	0.000599491	36.3987	1.6081e-09	7.90957e-07	25.5887	21.0478	-0.281835	X	8433923	8434390	468	-	275	232	212	71	156	115	c("FBtr0345986"	"FBtr0071246")
FBgn0035641+FBgn0035642:E002	FBgn0035641+FBgn0035642	E002	58.3157	0.00187528	36.2997	1.69186e-09	8.25218e-07	9.68003	14.449	0.577882	3L	5871822	5872333	512	+	26	15	18	75	131	71	FBtr0077025
FBgn0038290+FBgn0267160:E008	FBgn0038290+FBgn0267160	E008	30.502	0.00442158	36.0211	1.95192e-09	9.44197e-07	9.14429	2.42566	-1.91449	3R	15139646	15139773	128	-	71	57	76	0	2	0	FBtr0346232
FBgn0065096+FBgn0041789:E022	FBgn0065096+FBgn0041789	E022	57.6009	0.000975514	35.8975	2.07979e-09	9.97804e-07	16.1477	11.3839	-0.504333	2L	19426206	19426596	391	-	84	87	74	36	47	32	FBtr0081210
FBgn0001248:E011	FBgn0001248	E011	252.05	0.00400187	35.7863	2.20195e-09	1.03937e-06	24.7056	30.9532	0.32525	3L	8360793	8360906	114	-	185	197	152	319	314	284	c("FBtr0076668"	"FBtr0114548"	"FBtr0076667")
FBgn0003654:E003	FBgn0003654	E003	175.555	0.000561024	35.7869	2.20122e-09	1.03937e-06	26.2543	21.4829	-0.289363	X	20229140	20230062	923	-	254	229	260	82	161	120	c("FBtr0089408"	"FBtr0089409"	"FBtr0089402"	"FBtr0089403"	"FBtr0089400"	"FBtr0089401"	"FBtr0089406"	"FBtr0089407"	"FBtr0089404"	"FBtr0089405"	"FBtr0340361"	"FBtr0340360"	"FBtr0089397"	"FBtr0089398"	"FBtr0089399")
FBgn0029885:E002	FBgn0029885	E002	20.5626	0.00416215	35.7566	2.23568e-09	1.04685e-06	4.83096	9.62543	0.99454	X	6661354	6661462	109	-	6	6	7	32	31	31	FBtr0070992
FBgn0261592+FBgn0082924+FBgn0053222:E001	FBgn0261592+FBgn0082924+FBgn0053222	E001	26.291	0.00231922	35.5851	2.44149e-09	1.12548e-06	11.5511	6.80498	-0.763364	X	7898438	7898926	489	-	41	53	31	9	14	18	c("FBtr0300652"	"FBtr0300634")
FBgn0266488+FBgn0003067:E002	FBgn0266488+FBgn0003067	E002	1369.16	0.000479923	35.5846	2.44207e-09	1.12548e-06	64.4425	62.659	-0.0404901	2R	18537234	18539416	2183	+	1341	2711	1224	1304	744	864	c("FBtr0086701"	"FBtr0344533")
FBgn0266000:E001	FBgn0266000	E001	234.65	0.00042858	35.5289	2.51297e-09	1.14911e-06	25.7209	30.319	0.237283	X	4921678	4926663	4986	-	337	218	284	148	285	188	FBtr0343142
FBgn0250789+FBgn0024510:E010	FBgn0250789+FBgn0024510	E010	506.991	0.000778266	35.3603	2.74015e-09	1.24329e-06	43.0004	37.4083	-0.20099	3L	1789631	1793500	3870	-	806	587	624	356	428	348	FBtr0072790
FBgn0266195+FBgn0261019:E002	FBgn0266195+FBgn0261019	E002	914.845	0.00184134	35.1109	3.11454e-09	1.40228e-06	52.5617	54.9168	0.0632378	3R	18255872	18257677	1806	+	1153	1008	1047	641	1050	733	c("FBtr0343791"	"FBtr0299938")
FBgn0010434:E006	FBgn0010434	E006	611.509	0.000164322	35.0785	3.16673e-09	1.4149e-06	46.3187	41.7945	-0.14828	2R	19236267	19236419	153	+	897	763	724	420	565	423	c("FBtr0340468"	"FBtr0340469"	"FBtr0301279"	"FBtr0086506"	"FBtr0086508"	"FBtr0086509")
FBgn0010909:E002	FBgn0010909	E002	1076.4	7.2341e-05	35.0261	3.25313e-09	1.44249e-06	59.5894	55.6839	-0.097797	3L	2555774	2556729	956	-	1613	1197	1628	472	1062	820	c("FBtr0072958"	"FBtr0072959"	"FBtr0072956"	"FBtr0072957"	"FBtr0333365"	"FBtr0333364"	"FBtr0333363"	"FBtr0333362")
FBgn0011817:E012	FBgn0011817	E012	893.668	0.000183592	34.9518	3.37968e-09	1.45453e-06	51.7636	55.3545	0.0967622	3L	8050334	8052669	2336	+	1233	671	1177	485	1185	822	c("FBtr0076754"	"FBtr0333223")
FBgn0035432:E008	FBgn0035432	E008	197.036	0.000297447	34.9863	3.3204e-09	1.45453e-06	27.4746	23.0202	-0.255195	3L	3310772	3310896	125	+	305	287	219	117	168	134	c("FBtr0073058"	"FBtr0330104"	"FBtr0330103"	"FBtr0073054"	"FBtr0073055"	"FBtr0073056"	"FBtr0073057")
FBgn0260972:E003	FBgn0260972	E003	2233.72	0.000291825	34.964	3.35852e-09	1.45453e-06	78.2443	82.597	0.0781042	2R	9136952	9137370	419	-	2461	2753	2063	2304	2029	1732	c("FBtr0088625"	"FBtr0088624")
FBgn0264270+FBgn0263563:E026	FBgn0264270+FBgn0263563	E026	14.2338	0.00358779	34.9718	3.34521e-09	1.45453e-06	4.88249	9.74195	0.996595	X	7092697	7092883	187	-	13	14	13	8	23	16	c("FBtr0331261"	"FBtr0331257"	"FBtr0331258"	"FBtr0331266")
FBgn0035207:E012	FBgn0035207	E012	860.038	0.000327397	34.9328	3.41291e-09	1.45811e-06	54.7926	50.0191	-0.131502	3L	1316738	1317333	596	+	1307	782	944	591	1024	689	c("FBtr0310555"	"FBtr0072671"	"FBtr0072670")
FBgn0259168:E002	FBgn0259168	E002	34.9158	0.00779372	34.7923	3.66818e-09	1.5482e-06	7.83108	13.2903	0.763096	X	17867568	17868166	599	-	24	14	23	24	81	45	c("FBtr0300509"	"FBtr0342786"	"FBtr0299619")
FBgn0263755+FBgn0263740:E005	FBgn0263755+FBgn0263740	E005	328.106	0.00554036	34.7878	3.67669e-09	1.5482e-06	37.3284	28.3064	-0.399144	3R	15259864	15261897	2034	-	493	398	420	197	314	228	FBtr0310385
FBgn0035204:E002	FBgn0035204	E002	619.439	0.0012699	34.4676	4.33406e-09	1.81198e-06	44.0903	44.9524	0.0279357	3L	1305288	1307112	1825	-	741	822	582	453	646	534	c("FBtr0345006"	"FBtr0072729"	"FBtr0331867")
FBgn0027932:E007	FBgn0027932	E007	4633.83	0.000149554	34.1445	5.11684e-09	2.11407e-06	111.873	108.304	-0.0467667	2L	8427615	8428067	453	+	5374	5387	5738	3212	4878	3829	c("FBtr0340239"	"FBtr0340240"	"FBtr0340241"	"FBtr0079665"	"FBtr0079664"	"FBtr0079667"	"FBtr0079666")
FBgn0032919:E003	FBgn0032919	E003	1582.68	0.000774603	34.1399	5.12887e-09	2.11407e-06	71.3438	67.6195	-0.0773496	2L	21144012	21145146	1135	+	2003	1407	1839	1037	2074	1407	FBtr0081468
FBgn0027552:E006	FBgn0027552	E006	145.139	0.000839599	34.0007	5.50922e-09	2.25497e-06	19.4538	23.9971	0.30281	3L	3942358	3942465	108	-	125	189	94	166	172	111	FBtr0073171
FBgn0031896:E001	FBgn0031896	E001	1170.99	8.54353e-05	33.9209	5.73988e-09	2.33306e-06	58.6295	62.2637	0.0867641	2L	7194908	7195640	733	-	1314	1114	1236	848	1590	1060	c("FBtr0079416"	"FBtr0079417")
FBgn0030529:E005	FBgn0030529	E005	640.89	0.000167917	33.8789	5.86523e-09	2.36757e-06	47.2212	43.2128	-0.127974	X	13821925	13822307	383	-	644	664	653	505	775	629	c("FBtr0073835"	"FBtr0346089")
FBgn0083123:E002	FBgn0083123	E002	95.2505	0.0044986	33.6038	6.75614e-09	2.70852e-06	20.5438	15.3192	-0.423358	2R	14621960	14622020	61	+	157	147	71	63	110	50	c("FBtr0300251"	"FBtr0300231")
FBgn0035600:E004	FBgn0035600	E004	818.35	0.000137875	33.5343	7.00193e-09	2.78796e-06	48.6404	52.5409	0.111287	3L	5361493	5361625	133	+	847	858	694	799	977	721	c("FBtr0077144"	"FBtr0306086")
FBgn0024987+FBgn0263552:E007	FBgn0024987+FBgn0263552	E007	889.743	0.000102172	33.5141	7.07494e-09	2.79462e-06	51.0028	54.9662	0.107967	X	1372461	1373047	587	+	1033	594	952	692	1244	897	c("FBtr0339774"	"FBtr0070215"	"FBtr0339772"	"FBtr0339773")
FBgn0034051:E006	FBgn0034051	E006	200.179	0.000574782	33.5033	7.11415e-09	2.79462e-06	23.4474	28.073	0.259753	2R	15937679	15937879	201	-	212	178	187	161	297	182	c("FBtr0087295"	"FBtr0087294"	"FBtr0306651"	"FBtr0302149")
FBgn0011762:E001	FBgn0011762	E001	68.3472	0.00086693	33.4479	7.31979e-09	2.85623e-06	12.8654	17.1111	0.411436	3L	8340314	8340499	186	+	53	76	44	63	103	68	FBtr0076603
FBgn0052423:E004	FBgn0052423	E004	738.17	0.000106771	33.1404	8.57404e-09	3.32349e-06	50.6603	46.9771	-0.108897	3L	5160686	5161601	916	-	1107	671	1027	333	893	621	c("FBtr0333287"	"FBtr0077174"	"FBtr0077173"	"FBtr0077172"	"FBtr0301599"	"FBtr0308859"	"FBtr0333288"	"FBtr0333289")
FBgn0000635:E008	FBgn0000635	E008	882.275	0.00236603	32.9989	9.22133e-09	3.55088e-06	47.5974	56.7032	0.252546	X	4140175	4141770	1596	-	886	516	792	763	1449	915	FBtr0070667
FBgn0026189:E012	FBgn0026189	E012	121.117	0.000563189	32.7228	1.06285e-08	4.06599e-06	22.0058	17.5095	-0.329748	3L	3119604	3119734	131	-	195	126	206	64	94	79	c("FBtr0073119"	"FBtr0073118"	"FBtr0333895"	"FBtr0337055"	"FBtr0306258"	"FBtr0073120"	"FBtr0337056")
FBgn0052056:E003	FBgn0052056	E003	466.224	0.000152869	32.6745	1.08959e-08	4.14123e-06	36.8236	41.0393	0.156377	3L	10221394	10221552	159	-	541	456	543	348	543	415	c("FBtr0076303"	"FBtr0076302"	"FBtr0076301")
FBgn0032848:E004	FBgn0032848	E004	65.7078	0.00104931	32.5991	1.13266e-08	4.27714e-06	16.8796	12.5072	-0.432526	2L	20096003	20096253	251	+	88	88	106	27	58	47	c("FBtr0081334"	"FBtr0081335")
FBgn0026084:E005	FBgn0026084	E005	5131.06	2.79704e-05	32.4217	1.24092e-08	4.65593e-06	112.968	116.13	0.0398176	X	4109689	4109824	136	+	5809	6366	4384	4206	5797	4504	c("FBtr0070639"	"FBtr0343425"	"FBtr0070640"	"FBtr0070641"	"FBtr0307206")
FBgn0038461:E001	FBgn0038461	E001	6.24506	0.0604292	32.155	1.42352e-08	5.30699e-06	0.150957	6.37927	5.40118	3R	16990334	16990461	128	-	0	0	0	5	15	15	FBtr0337064
FBgn0261975+FBgn0013770:E003	FBgn0261975+FBgn0013770	E003	2741.89	0.000645245	31.9769	1.56014e-08	5.77954e-06	91.5432	84.789	-0.110574	2R	13962220	13962336	117	+	3098	4096	2968	1831	2536	2248	c("FBtr0087592"	"FBtr0087593")
FBgn0017566:E003	FBgn0017566	E003	2992.36	6.23166e-05	31.738	1.76439e-08	6.49508e-06	93.1549	90.3735	-0.0437325	X	8249703	8250729	1027	-	3666	3366	3276	2267	3228	2487	c("FBtr0071180"	"FBtr0071181")
FBgn0028499:E003	FBgn0028499	E003	155.586	0.000496145	31.6363	1.85926e-08	6.77566e-06	24.4432	20.5464	-0.250542	3R	18212409	18213161	753	+	208	206	205	113	138	93	c("FBtr0336469"	"FBtr0083559")
FBgn0266488+FBgn0003067:E001	FBgn0266488+FBgn0003067	E001	144.264	0.000976872	31.6316	1.86377e-08	6.77566e-06	19.3022	23.5717	0.288288	2R	18536767	18537069	303	+	111	230	101	196	91	103	c("FBtr0086701"	"FBtr0344533")
FBgn0011828+FBgn0267220:E004	FBgn0011828+FBgn0267220	E004	1888.7	0.000118089	31.5814	1.91255e-08	6.9101e-06	72.4096	76.7696	0.0843531	3L	2608438	2608644	207	-	2496	2080	2078	1844	1668	1279	c("FBtr0072954"	"FBtr0072952"	"FBtr0072953"	"FBtr0072951")
FBgn0038612:E001	FBgn0038612	E001	947.143	0.000135391	31.5515	1.94222e-08	6.97425e-06	52.7324	56.5188	0.100041	3R	18385828	18386026	199	+	1058	1151	912	664	1136	860	FBtr0083624
FBgn0035903+FBgn0035901:E009	FBgn0035903+FBgn0035901	E009	23.9378	0.0030097	31.4533	2.0429e-08	7.29104e-06	11.1544	6.67731	-0.740279	3L	8515384	8516450	1067	+	41	27	39	15	13	15	c("FBtr0333055"	"FBtr0333054"	"FBtr0076621")
FBgn0025571:E006	FBgn0025571	E006	327.457	0.000261002	31.3532	2.15102e-08	7.63039e-06	34.5124	30.3882	-0.183601	3R	17543500	17543652	153	+	455	387	472	193	284	246	c("FBtr0083456"	"FBtr0331707")
FBgn0011828+FBgn0267220:E007	FBgn0011828+FBgn0267220	E007	1294.33	0.000111835	31.3395	2.16629e-08	7.63825e-06	64.271	60.2381	-0.0934917	3L	2611316	2611557	242	-	1940	1658	1528	1087	925	811	c("FBtr0072954"	"FBtr0072952"	"FBtr0072953"	"FBtr0072950"	"FBtr0072951")
FBgn0015286:E004	FBgn0015286	E004	517.684	0.000158793	31.3084	2.20126e-08	7.71507e-06	38.176	42.2571	0.146526	X	3708744	3708918	175	-	441	393	423	438	788	606	c("FBtr0070583"	"FBtr0070582"	"FBtr0070584")
FBgn0002526:E008	FBgn0002526	E008	798.309	0.000127609	31.0794	2.4768e-08	8.62915e-06	52.5318	48.5331	-0.114223	3L	6212364	6213015	652	-	1213	668	1026	582	920	556	FBtr0077014
FBgn0266195+FBgn0261019:E001	FBgn0266195+FBgn0261019	E001	65.8717	0.00317891	31.0556	2.50736e-08	8.68391e-06	16.7106	12.3196	-0.439813	3R	18255530	18255812	283	+	126	89	94	22	54	39	c("FBtr0343791"	"FBtr0299938")
FBgn0030196:E005	FBgn0030196	E005	15.705	0.0143322	31.0338	2.5358e-08	8.73077e-06	4.14393	9.05788	1.12818	X	10385150	10385861	712	-	9	2	5	17	27	29	FBtr0346350
FBgn0035203:E003	FBgn0035203	E003	221.096	0.000364873	30.8895	2.73147e-08	9.34945e-06	28.7519	24.7309	-0.217344	3L	1303381	1303493	113	+	284	325	264	147	195	151	FBtr0072667
FBgn0040832:E002	FBgn0040832	E002	1034.41	0.00017775	30.7719	2.90205e-08	9.87558e-06	57.8207	53.9731	-0.0993456	3L	8215431	8215531	101	+	1258	1816	931	905	710	652	c("FBtr0076699"	"FBtr0307388")
FBgn0038515:E006	FBgn0038515	E006	350.223	0.000399678	30.748	2.93808e-08	9.94039e-06	35.5667	31.4015	-0.179694	3R	17534119	17534587	469	-	474	459	492	215	319	224	c("FBtr0083505"	"FBtr0321266")
FBgn0035696:E002	FBgn0035696	E002	871.93	0.000752479	30.7259	2.97176e-08	9.96216e-06	49.5639	55.1752	0.15473	3L	6247358	6247600	243	-	1068	1035	848	806	853	663	FBtr0077010
FBgn0263289:E044	FBgn0263289	E044	399.119	0.000241713	30.7214	2.97855e-08	9.96216e-06	34.0314	38.3268	0.171485	3R	26601247	26602939	1693	+	512	330	468	285	472	378	c("FBtr0308628"	"FBtr0308629"	"FBtr0308633"	"FBtr0308631"	"FBtr0308626"	"FBtr0308627"	"FBtr0335520")
FBgn0086674:E013	FBgn0086674	E013	431.897	0.000801568	30.6437	3.10025e-08	1.03103e-05	35.024	39.6253	0.178075	X	13589922	13590570	649	+	460	303	439	369	619	421	c("FBtr0330399"	"FBtr0310432"	"FBtr0310433"	"FBtr0333723"	"FBtr0073803"	"FBtr0113443")
FBgn0028499:E001	FBgn0028499	E001	10.796	0.00479854	30.5924	3.18343e-08	1.04838e-05	7.77871	3.3398	-1.21977	3R	18199857	18199976	120	+	21	22	19	2	5	2	FBtr0336469
FBgn0032940:E020	FBgn0032940	E020	130.018	0.000648575	30.5894	3.18825e-08	1.04838e-05	22.9456	18.5575	-0.306209	2L	21309580	21309938	359	-	197	128	208	57	126	104	c("FBtr0081524"	"FBtr0301457"	"FBtr0301460"	"FBtr0301459"	"FBtr0301464")
FBgn0015777:E001	FBgn0015777	E001	1261.61	0.000303325	30.4886	3.35831e-08	1.09813e-05	59.4504	63.6358	0.0981521	2L	6789770	6790742	973	-	1144	1329	1026	1471	1271	1153	c("FBtr0079382"	"FBtr0079383"	"FBtr0079381"	"FBtr0100381"	"FBtr0332369"	"FBtr0100382")
FBgn0011828+FBgn0267220:E003	FBgn0011828+FBgn0267220	E003	1651.03	0.000103693	30.4309	3.45967e-08	1.12499e-05	68.1268	72.2886	0.085544	3L	2608141	2608319	179	-	2180	1833	1806	1585	1492	1121	c("FBtr0072954"	"FBtr0072952"	"FBtr0072953"	"FBtr0072951")
FBgn0003654:E016	FBgn0003654	E016	262.425	0.00150152	30.3913	3.53111e-08	1.14187e-05	31.7415	26.5438	-0.257998	X	20236083	20236198	116	-	398	357	338	136	250	172	c("FBtr0089408"	"FBtr0089409"	"FBtr0089402"	"FBtr0089403"	"FBtr0089400"	"FBtr0089401"	"FBtr0089406"	"FBtr0089407"	"FBtr0089404"	"FBtr0089405"	"FBtr0340361"	"FBtr0340360"	"FBtr0089397"	"FBtr0089398"	"FBtr0089399")
FBgn0262108:E005	FBgn0262108	E005	7.402	0.0637582	30.225	3.84721e-08	1.23726e-05	1.18231	5.83966	2.30428	X	13745017	13745023	7	+	0	1	0	7	12	20	c("FBtr0304031"	"FBtr0304030")
FBgn0010909:E019	FBgn0010909	E019	513.333	0.000158047	30.0229	4.26964e-08	1.36561e-05	42.4239	38.4424	-0.142178	3L	2566434	2566933	500	-	790	580	801	196	507	383	c("FBtr0072958"	"FBtr0072959"	"FBtr0072956"	"FBtr0072957"	"FBtr0333365"	"FBtr0333364"	"FBtr0333363"	"FBtr0333362")
FBgn0035205:E008	FBgn0035205	E008	1795.38	0.00245226	29.8653	4.63131e-08	1.47323e-05	68.5755	78.4751	0.194542	3L	1310628	1311805	1178	+	2479	1812	1947	1348	2006	1448	c("FBtr0072668"	"FBtr0072669")
FBgn0027330:E006	FBgn0027330	E006	145.311	0.000423624	29.802	4.78492e-08	1.51387e-05	23.8201	20.0383	-0.249422	X	8719963	8720277	315	-	197	165	216	74	152	107	c("FBtr0344164"	"FBtr0071280")
FBgn0052412:E006	FBgn0052412	E006	69.5227	0.000928501	29.6388	5.2052e-08	1.63799e-05	13.1746	17.3392	0.396277	3L	5902335	5902456	122	-	73	96	59	70	78	43	FBtr0077080
FBgn0261532:E006	FBgn0261532	E006	297.874	0.000278359	29.6041	5.29927e-08	1.65867e-05	33.0031	29.1212	-0.180533	3R	18181147	18181746	600	-	459	368	364	194	281	193	c("FBtr0336472"	"FBtr0083619")
FBgn0053303+FBgn0041723:E002	FBgn0053303+FBgn0041723	E002	35.9312	0.00198118	29.4072	5.8659e-08	1.82626e-05	12.8636	8.52937	-0.592785	2L	10368601	10368885	285	-	65	50	61	12	31	14	FBtr0089855
FBgn0259209:E012	FBgn0259209	E012	43.6722	0.00776002	28.8609	7.77683e-08	2.40839e-05	14.5434	9.18333	-0.663277	2R	24077058	24077378	321	+	66	88	45	25	26	23	c("FBtr0299697"	"FBtr0343338")
FBgn0262108:E004	FBgn0262108	E004	6.45413	0.100599	28.7095	8.40903e-08	2.59047e-05	0.135574	5.52704	5.34935	X	13744970	13745016	47	+	0	0	0	5	11	19	FBtr0304031
FBgn0031883+FBgn0262872:E029	FBgn0031883+FBgn0262872	E029	681.91	0.000765276	28.6257	8.78085e-08	2.69085e-05	48.9786	43.9542	-0.156149	2L	7054848	7056010	1163	+	883	875	808	483	608	531	c("FBtr0306229"	"FBtr0306231"	"FBtr0306233")
FBgn0029676:E003	FBgn0029676	E003	24.2544	0.00239038	28.5966	8.91379e-08	2.71736e-05	11.0316	6.89	-0.679068	X	3790071	3790076	6	+	40	40	29	11	17	16	c("FBtr0070598"	"FBtr0070597")
FBgn0035710:E005	FBgn0035710	E005	3182.47	6.62115e-05	28.5611	9.07873e-08	2.7533e-05	92.3286	95.3454	0.0463854	3L	6691465	6692304	840	-	4540	4274	3030	2361	2890	2450	c("FBtr0076961"	"FBtr0076960"	"FBtr0076959"	"FBtr0076958")
FBgn0034709:E003	FBgn0034709	E003	399.158	0.000172405	28.5253	9.24823e-08	2.76178e-05	38.0611	34.3002	-0.150097	2R	22191662	22191855	194	-	546	407	467	274	462	313	c("FBtr0071784"	"FBtr0071785")
FBgn0035710:E004	FBgn0035710	E004	995.245	0.000398802	28.5346	9.20388e-08	2.76178e-05	57.3756	52.8006	-0.119884	3L	6691232	6691389	158	-	1637	1427	1058	639	765	674	c("FBtr0076961"	"FBtr0076960"	"FBtr0076959"	"FBtr0076958")
FBgn0047038:E001	FBgn0047038	E001	335.383	0.000304159	28.5318	9.21712e-08	2.76178e-05	30.4411	33.2732	0.12834	3L	10693184	10693506	323	-	243	245	217	370	501	383	FBtr0076276
FBgn0027552:E003	FBgn0027552	E003	365.283	0.00020556	28.466	9.53571e-08	2.83317e-05	35.858	32.3503	-0.148514	3L	3941626	3941770	145	-	470	626	317	291	314	220	FBtr0073171
FBgn0000114:E019	FBgn0000114	E019	91.7074	0.00101006	28.4204	9.76306e-08	2.88166e-05	19.299	14.9033	-0.372889	2L	12311094	12311104	11	+	163	100	163	30	74	59	c("FBtr0300567"	"FBtr0331648"	"FBtr0331646"	"FBtr0331645"	"FBtr0080347"	"FBtr0331998")
FBgn0011828+FBgn0267220:E008	FBgn0011828+FBgn0267220	E008	824.628	9.78031e-05	28.4136	9.79738e-08	2.88166e-05	52.2351	48.3663	-0.111017	3L	2611639	2611710	72	-	1235	1064	992	709	587	480	c("FBtr0072954"	"FBtr0072952"	"FBtr0072953"	"FBtr0072950"	"FBtr0072951")
FBgn0261873:E034	FBgn0261873	E034	379.688	0.000202004	28.2354	1.07424e-07	3.14383e-05	36.9896	33.3475	-0.149541	X	8239428	8240474	1047	+	510	468	450	216	395	317	c("FBtr0089978"	"FBtr0333720"	"FBtr0089974"	"FBtr0340142")
FBgn0028496:E013	FBgn0028496	E013	35.4784	0.00193827	28.2172	1.08437e-07	3.15768e-05	8.21196	12.3895	0.593325	2R	18467575	18468022	448	-	25	20	18	55	39	42	c("FBtr0086718"	"FBtr0086719"	"FBtr0086720"	"FBtr0086721")
FBgn0028697:E003	FBgn0028697	E003	273.849	0.000272765	28.0823	1.16262e-07	3.36878e-05	27.7402	31.7416	0.1944	3L	27267284	27267455	172	+	236	331	221	261	332	250	c("FBtr0308336"	"FBtr0113744"	"FBtr0308335"	"FBtr0113743"	"FBtr0301801")
FBgn0034354:E001	FBgn0034354	E001	21.6358	0.00408033	28.0056	1.20964e-07	3.48775e-05	5.31891	9.51632	0.839273	2R	18503608	18503661	54	+	6	11	5	35	29	32	c("FBtr0086697"	"FBtr0345628")
FBgn0052409:E002	FBgn0052409	E002	423.781	0.000309684	27.994	1.21692e-07	3.49155e-05	38.8898	35.385	-0.136257	3L	5899805	5900057	253	+	520	540	473	282	478	322	FBtr0077030
FBgn0031893:E009	FBgn0031893	E009	114.364	0.00068073	27.8432	1.31554e-07	3.75608e-05	21.2975	17.3443	-0.296225	2L	7185138	7185519	382	+	150	182	130	68	102	78	c("FBtr0079405"	"FBtr0113028")
FBgn0262447+FBgn0263660:E001	FBgn0262447+FBgn0263660	E001	1470.3	0.00494678	27.8126	1.33652e-07	3.79746e-05	65.8363	67.9149	0.0448446	2R	9552844	9553761	918	+	1412	1633	1371	937	1995	1587	c("FBtr0310104"	"FBtr0310105")
FBgn0260936:E002	FBgn0260936	E002	618.277	0.000193602	27.7964	1.34778e-07	3.81095e-05	46.5445	42.8454	-0.11947	3L	5769123	5769933	811	+	888	557	824	400	699	478	c("FBtr0307975"	"FBtr0077100"	"FBtr0307976")
FBgn0053138:E001	FBgn0053138	E001	233.022	0.000443783	27.752	1.37905e-07	3.88062e-05	25.6477	29.4734	0.200586	2R	13171401	13171599	199	+	226	236	186	194	322	237	FBtr0087732
FBgn0053138:E004	FBgn0053138	E004	1152.17	0.000546923	27.691	1.42321e-07	3.98573e-05	61.8183	57.6058	-0.101818	2R	13173785	13174796	1012	+	1280	1565	1154	873	1183	955	FBtr0087732
FBgn0011661:E016	FBgn0011661	E016	912.567	0.000852182	27.5315	1.54555e-07	4.30774e-05	56.4545	50.8077	-0.152043	X	8891624	8891733	110	-	1182	1064	983	695	950	718	c("FBtr0071269"	"FBtr0071278")
FBgn0030582:E004	FBgn0030582	E004	153.778	0.000632019	27.3797	1.67178e-07	4.63749e-05	24.3072	20.344	-0.256775	X	14835888	14836262	375	+	254	179	217	81	129	108	c("FBtr0073946"	"FBtr0073947")
FBgn0029676:E002	FBgn0029676	E002	25.0139	0.00741245	27.2821	1.75834e-07	4.85459e-05	11.3727	6.88694	-0.723634	X	3790042	3790070	29	+	47	37	32	7	18	19	c("FBtr0070598"	"FBtr0070597"	"FBtr0333764")
FBgn0035903+FBgn0035901:E010	FBgn0035903+FBgn0035901	E010	18.5763	0.00464816	27.2505	1.78728e-07	4.91133e-05	10.0557	5.84052	-0.783846	3L	8516513	8517066	554	+	39	24	24	7	16	10	c("FBtr0333055"	"FBtr0333054"	"FBtr0076621")
FBgn0030519:E002	FBgn0030519	E002	235.297	0.000270146	27.238	1.79888e-07	4.9201e-05	25.3892	29.1594	0.199749	X	13739782	13739860	79	+	197	258	136	260	298	232	c("FBtr0331719"	"FBtr0073819")
FBgn0032022:E003	FBgn0032022	E003	34.7329	0.00228348	27.186	1.8479e-07	5.03068e-05	11.2347	8.16575	-0.4603	2L	8329648	8329764	117	+	67	71	51	8	17	12	c("FBtr0079603"	"FBtr0079602")
FBgn0031356:E010	FBgn0031356	E010	61.6398	0.000883562	27.1588	1.87413e-07	5.07847e-05	16.2815	12.303	-0.404221	2L	1710208	1710421	214	-	98	68	98	29	59	39	FBtr0077912
FBgn0011762:E003	FBgn0011762	E003	545.743	0.000399558	27.1156	1.91643e-07	5.16914e-05	42.9979	40.7411	-0.0777827	3L	8343191	8344404	1214	+	647	799	551	365	600	400	FBtr0076603
FBgn0020248:E002	FBgn0020248	E002	423.882	0.000785699	26.9529	2.08471e-07	5.5717e-05	38.8899	35.0464	-0.150131	3L	1476582	1476993	412	-	599	544	564	222	451	283	c("FBtr0072712"	"FBtr0072713")
FBgn0267487:E005	FBgn0267487	E005	869.812	9.05094e-05	26.9563	2.08105e-07	5.5717e-05	53.7799	50.5512	-0.0893234	3L	1344626	1345161	536	-	1312	982	1187	495	844	626	c("FBtr0072718"	"FBtr0072719"	"FBtr0310161"	"FBtr0072716"	"FBtr0072717")
FBgn0045823+FBgn0065081:E005	FBgn0045823+FBgn0065081	E005	13478.6	0.000337809	26.8187	2.23465e-07	5.91839e-05	160.897	166.178	0.0465947	3L	9715747	9716802	1056	+	16086	14390	13409	11737	15049	11061	c("FBtr0076398"	"FBtr0076399"	"FBtr0330097"	"FBtr0076400"	"FBtr0076401")
FBgn0260388+FBgn0263131:E001	FBgn0260388+FBgn0263131	E001	219.945	0.00030035	26.8246	2.22787e-07	5.91839e-05	24.8837	28.8313	0.212433	3L	16491838	16492103	266	-	222	216	190	193	308	198	c("FBtr0307367"	"FBtr0300655"	"FBtr0300657"	"FBtr0300656")
FBgn0038461:E005	FBgn0038461	E005	167.983	0.000469999	26.7753	2.28543e-07	6.0256e-05	24.3209	22.8226	-0.0917372	3R	16991734	16991878	145	-	210	193	178	130	192	127	c("FBtr0337064"	"FBtr0083376")
FBgn0034761:E004	FBgn0034761	E004	2187.31	8.01142e-05	26.5963	2.50728e-07	6.58088e-05	81.4042	78.2928	-0.0562228	2R	22664175	22664474	300	+	2641	2543	2309	1946	2245	1601	c("FBtr0309802"	"FBtr0071865")
FBgn0035357+FBgn0250911:E004	FBgn0035357+FBgn0250911	E004	30.1988	0.0023646	26.543	2.57731e-07	6.73449e-05	11.5241	7.33299	-0.652181	3L	2632275	2632466	192	+	51	46	59	10	14	14	FBtr0072933
FBgn0264574:E032	FBgn0264574	E032	25.7649	0.013306	26.5151	2.61485e-07	6.80223e-05	6.10349	10.9716	0.846066	3L	988596	991298	2703	+	14	7	11	29	52	36	c("FBtr0333495"	"FBtr0333493"	"FBtr0333502"	"FBtr0333501"	"FBtr0345690"	"FBtr0345689"	"FBtr0333509")
FBgn0004687:E001	FBgn0004687	E001	8938.48	0.000108898	26.4637	2.68536e-07	6.95474e-05	142.549	140.547	-0.0203985	X	5619136	5620286	1151	-	9698	11810	8345	7449	9516	7292	c("FBtr0308579"	"FBtr0070783")
FBgn0033679:E003	FBgn0033679	E003	179.401	0.000367463	26.434	2.72704e-07	7.03156e-05	25.9931	22.2569	-0.223878	2R	12065690	12065946	257	-	245	233	213	147	149	114	FBtr0088022
FBgn0028697:E006	FBgn0028697	E006	297.981	0.000252381	26.3914	2.78778e-07	7.15666e-05	29.1107	32.9469	0.178597	3L	27267514	27267523	10	+	253	390	226	279	371	260	c("FBtr0308336"	"FBtr0113744"	"FBtr0308333"	"FBtr0113743")
FBgn0262508:E019	FBgn0262508	E019	1653.41	7.11569e-05	26.208	3.06548e-07	7.83517e-05	71.76	69.0268	-0.0560238	3L	8596412	8599617	3206	+	2470	1606	1905	1440	1519	1188	c("FBtr0340707"	"FBtr0304813"	"FBtr0304812"	"FBtr0304815"	"FBtr0304814"	"FBtr0333111"	"FBtr0333112"	"FBtr0333113")
FBgn0044419+FBgn0260458:E013	FBgn0044419+FBgn0260458	E013	119.128	0.000982339	26.1984	3.08084e-07	7.84021e-05	21.8944	17.689	-0.307713	3L	5782671	5782849	179	+	139	159	134	103	103	85	c("FBtr0114577"	"FBtr0091709"	"FBtr0091711"	"FBtr0091710"	"FBtr0299940"	"FBtr0299941")
FBgn0038612:E002	FBgn0038612	E002	1989.09	0.000102552	26.086	3.26538e-07	8.27386e-05	75.5643	78.1908	0.0492934	3R	18386087	18386386	300	+	2281	2598	1915	1330	2372	1702	FBtr0083624
FBgn0035204:E001	FBgn0035204	E001	14.4633	0.010684	26.0732	3.28714e-07	8.29308e-05	8.62879	4.24034	-1.02498	3L	1304850	1305287	438	-	21	34	24	6	7	1	FBtr0331867
FBgn0004657:E004	FBgn0004657	E004	909.512	0.000247048	25.9907	3.43071e-07	8.60478e-05	55.4172	51.7881	-0.0977143	X	8063840	8064459	620	+	1177	1073	1014	590	1013	747	c("FBtr0340135"	"FBtr0340136"	"FBtr0340137"	"FBtr0071105")
FBgn0010762:E015	FBgn0010762	E015	265.481	0.00107805	25.9854	3.44009e-07	8.60478e-05	27.1575	31.5218	0.215	3L	10689304	10690734	1431	+	269	211	240	226	360	287	FBtr0331574
FBgn0250850:E009	FBgn0250850	E009	1386.22	0.000870686	25.9305	3.53934e-07	8.81537e-05	62.9731	67.926	0.109229	2R	20639150	20640681	1532	-	1752	1080	1773	839	1837	1296	FBtr0086252
FBgn0262526:E007	FBgn0262526	E007	1171.32	0.000190012	25.9009	3.59396e-07	8.91347e-05	58.665	62.2663	0.0859509	2L	15072338	15072627	290	+	1597	1323	1600	521	1405	924	c("FBtr0304854"	"FBtr0332472")
FBgn0024177:E004	FBgn0024177	E004	1383.03	0.000142802	25.811	3.76527e-07	9.29895e-05	66.6519	64.1741	-0.0546548	3L	6605633	6606032	400	-	1779	1253	1672	901	1748	1194	c("FBtr0076983"	"FBtr0330185")
FBgn0050291:E003	FBgn0050291	E003	183.648	0.000355279	25.8026	3.78169e-07	9.30026e-05	22.1761	25.8388	0.220532	2R	21009256	21009430	175	-	149	141	123	187	293	194	FBtr0071549
FBgn0031814:E003	FBgn0031814	E003	200.251	0.000488242	25.7703	3.84564e-07	9.41795e-05	27.2383	23.4989	-0.213048	2L	6450693	6451014	322	-	289	324	209	111	162	150	c("FBtr0339788"	"FBtr0079272"	"FBtr0329951")
FBgn0027091:E003	FBgn0027091	E003	582.955	0.00042123	25.7405	3.90551e-07	9.52472e-05	45.2559	41.5628	-0.122815	2R	16144027	16144713	687	+	724	670	697	348	672	495	FBtr0087234
FBgn0261975+FBgn0013770:E009	FBgn0261975+FBgn0013770	E009	14230.4	0.000380468	25.7151	3.9572e-07	9.61074e-05	165.235	167.798	0.0222132	2R	13967030	13967981	952	+	15310	19109	13133	11145	14921	12540	c("FBtr0087592"	"FBtr0087593"	"FBtr0304021"	"FBtr0339955")
FBgn0030501:E002	FBgn0030501	E002	630.406	0.000221371	25.6941	4.00048e-07	9.67572e-05	43.5737	46.4163	0.0911757	X	13612261	13612713	453	+	789	739	726	421	704	507	FBtr0073806
FBgn0035986:E001	FBgn0035986	E001	351.996	0.00113929	25.6519	4.089e-07	9.84909e-05	36.0426	31.6189	-0.188913	3L	9406179	9407716	1538	-	588	406	408	193	345	269	FBtr0309089
FBgn0266694+FBgn0035162+FBgn0086066:E006	FBgn0266694+FBgn0035162+FBgn0086066	E006	4322.44	6.46443e-05	25.6402	4.11385e-07	9.86836e-05	108.795	106.006	-0.0374563	3L	827877	829851	1975	-	4992	4023	5310	2741	5370	4119	c("FBtr0331404"	"FBtr0072597"	"FBtr0345083"	"FBtr0345082"	"FBtr0345081")
FBgn0031883+FBgn0262872:E028	FBgn0031883+FBgn0262872	E028	1174.46	7.27221e-05	25.6208	4.15529e-07	9.92707e-05	61.8761	58.5676	-0.079279	2L	7053476	7054847	1372	+	1470	1412	1340	844	1192	946	c("FBtr0306228"	"FBtr0306229"	"FBtr0306231"	"FBtr0306230"	"FBtr0306233"	"FBtr0306232")
FBgn0020248:E001	FBgn0020248	E001	648.23	0.000487764	25.5806	4.2429e-07	0.000100952	44.11	47.2135	0.0980944	3L	1475438	1476522	1085	-	806	682	729	441	752	572	c("FBtr0072712"	"FBtr0072713")
FBgn0264270+FBgn0263563:E025	FBgn0264270+FBgn0263563	E025	225.07	0.00267124	25.5529	4.30415e-07	0.000101994	23.9659	29.6434	0.306732	X	7092123	7092170	48	-	306	341	324	107	187	148	c("FBtr0336728"	"FBtr0331254"	"FBtr0331265"	"FBtr0336727")
FBgn0015286:E005	FBgn0015286	E005	540.523	0.000144863	25.5071	4.40765e-07	0.000104026	39.2651	42.934	0.128875	X	3709836	3709996	161	-	467	426	439	451	802	640	c("FBtr0070583"	"FBtr0070582"	"FBtr0070584")
FBgn0032940:E019	FBgn0032940	E019	59.3649	0.000880769	25.1654	5.26169e-07	0.000123684	15.9791	12.0737	-0.404318	2L	21309490	21309579	90	-	94	65	98	22	57	42	c("FBtr0301457"	"FBtr0301459")
FBgn0035397:E027	FBgn0035397	E027	113.51	0.000518605	25.0839	5.48883e-07	0.000128507	21.3597	17.5171	-0.286127	3L	3088494	3088634	141	+	148	145	160	41	119	100	c("FBtr0072998"	"FBtr0072999"	"FBtr0113130"	"FBtr0113131"	"FBtr0113129"	"FBtr0072993"	"FBtr0072991"	"FBtr0072996"	"FBtr0072994"	"FBtr0072992"	"FBtr0073003"	"FBtr0073002"	"FBtr0073001"	"FBtr0073000"	"FBtr0332113")
FBgn0010762:E004	FBgn0010762	E004	362.066	0.000230798	24.9787	5.7966e-07	0.000135172	36.0917	32.64	-0.145026	3L	10685010	10685894	885	+	460	364	462	227	359	351	c("FBtr0076264"	"FBtr0331573"	"FBtr0331574"	"FBtr0076262"	"FBtr0076263")
FBgn0000246:E011	FBgn0000246	E011	43.1324	0.00122245	24.8258	6.27534e-07	0.000145755	10.1204	14.0022	0.46839	3R	15792543	15792579	37	-	41	37	39	32	62	49	c("FBtr0083196"	"FBtr0083194"	"FBtr0083195")
FBgn0023083+FBgn0038627:E011	FBgn0023083+FBgn0038627	E011	1681.2	0.000582147	24.7209	6.62634e-07	0.000153299	70.1092	72.4613	0.0476058	3R	18586279	18589453	3175	+	2315	1702	1722	1368	1988	1234	c("FBtr0290107"	"FBtr0344290"	"FBtr0083637"	"FBtr0290210"	"FBtr0083638"	"FBtr0290209")
FBgn0035696:E009	FBgn0035696	E009	670.664	0.000123526	24.6934	6.72133e-07	0.000154884	47.4102	43.7647	-0.115429	3L	6252008	6252194	187	-	1023	937	732	533	482	423	FBtr0077010
FBgn0083123:E010	FBgn0083123	E010	38.6539	0.00225172	24.6415	6.90477e-07	0.000158488	9.0959	12.6985	0.48137	2R	14623920	14623978	59	+	33	20	20	51	63	38	c("FBtr0300251"	"FBtr0300231")
FBgn0035464:E001	FBgn0035464	E001	68.446	0.000925058	24.6001	7.05499e-07	0.000161303	16.8586	13.1329	-0.360299	3L	3811263	3811415	153	+	119	80	105	31	71	33	c("FBtr0073149"	"FBtr0073150")
FBgn0030061:E004	FBgn0030061	E004	838.258	0.000130604	24.52	7.35428e-07	0.000167492	53.2095	50.0499	-0.0883178	X	8715835	8716251	417	+	1001	859	916	600	1022	737	FBtr0071250
FBgn0035207:E008	FBgn0035207	E008	524.813	0.000168632	24.4504	7.62483e-07	0.00017298	39.3615	42.8361	0.122042	3L	1315679	1315940	262	+	667	412	438	461	711	492	c("FBtr0310555"	"FBtr0072671"	"FBtr0072670")
FBgn0044419+FBgn0260458:E014	FBgn0044419+FBgn0260458	E014	108.495	0.000830635	24.4021	7.81842e-07	0.000176687	20.9601	16.9694	-0.304708	3L	5782917	5784685	1769	+	145	127	124	89	101	78	c("FBtr0114577"	"FBtr0091709"	"FBtr0091711"	"FBtr0091710"	"FBtr0299940"	"FBtr0299941")
FBgn0265297:E009	FBgn0265297	E009	7497.2	0.00019101	24.3194	8.16121e-07	0.000183725	131.246	134.749	0.0379979	2R	18146236	18147191	956	+	7896	7747	7847	4502	10000	7869	FBtr0086740
FBgn0000042:E007	FBgn0000042	E007	11.9859	0.00795057	24.2627	8.40518e-07	0.000188492	8.03701	4.04006	-0.992281	X	5905228	5905399	172	+	24	25	13	7	3	4	FBtr0345894
FBgn0020238:E009	FBgn0020238	E009	7441.76	0.000143825	24.1755	8.79422e-07	0.000196464	134.579	130.79	-0.0412024	3R	18248580	18250279	1700	+	9161	8198	8147	5010	8870	6386	c("FBtr0083568"	"FBtr0083566")
FBgn0035334:E002	FBgn0035334	E002	810.515	0.000144751	24.1541	8.89245e-07	0.000197903	49.1654	51.5523	0.0683932	3L	2372526	2372876	351	+	755	974	692	758	968	704	FBtr0072889
FBgn0263258:E005	FBgn0263258	E005	21.733	0.0904699	24.1021	9.13602e-07	0.000202553	4.08718	11.7486	1.52331	X	17681293	17681829	537	-	4	10	4	18	53	37	FBtr0340636
FBgn0017430:E003	FBgn0017430	E003	405.559	0.000259584	24.0302	9.48342e-07	0.000209462	34.6529	37.5248	0.114871	3L	8600087	8600604	518	-	391	410	354	365	527	385	FBtr0076650
FBgn0035334:E001	FBgn0035334	E001	634.362	0.000153484	24.0135	9.56624e-07	0.000210497	46.238	43.5514	-0.0863599	3L	2372199	2372463	265	+	643	869	617	525	673	510	FBtr0072889
FBgn0262108:E003	FBgn0262108	E003	3.20776	0.0201464	23.8756	1.02768e-06	0.000225285	0.135575	3.94272	4.86202	X	13744945	13744969	25	+	0	0	0	3	8	7	c("FBtr0343987"	"FBtr0304031")
FBgn0263531+FBgn0261451:E024	FBgn0263531+FBgn0261451	E024	4008.94	7.31524e-05	23.8625	1.03469e-06	0.000225977	102.189	105.45	0.0453109	X	2486927	2488013	1087	-	5191	3183	4619	3677	4604	3115	c("FBtr0342808"	"FBtr0342809"	"FBtr0342806"	"FBtr0342807"	"FBtr0342805"	"FBtr0342820"	"FBtr0342821"	"FBtr0342822"	"FBtr0342823"	"FBtr0342824"	"FBtr0342825"	"FBtr0342826"	"FBtr0342815"	"FBtr0342814"	"FBtr0342817"	"FBtr0342816"	"FBtr0342811"	"FBtr0342810"	"FBtr0342813"	"FBtr0342812"	"FBtr0342819"	"FBtr0342818")
FBgn0000117:E005	FBgn0000117	E005	12922.5	2.95885e-05	23.8277	1.05354e-06	0.000227545	162.126	160.398	-0.0154588	X	1895114	1896753	1640	-	15014	13899	13676	9824	15130	11265	c("FBtr0089990"	"FBtr0089991"	"FBtr0089992"	"FBtr0332583"	"FBtr0089989"	"FBtr0089988")
FBgn0001624:E004	FBgn0001624	E004	126.565	0.00408514	23.8292	1.05275e-06	0.000227545	17.4405	22.6267	0.375584	X	11374089	11374256	168	+	102	99	77	112	207	154	c("FBtr0073490"	"FBtr0073483"	"FBtr0073488"	"FBtr0112813"	"FBtr0333263")
FBgn0035357+FBgn0250911:E014	FBgn0035357+FBgn0250911	E014	1396.13	0.000173622	23.831	1.05177e-06	0.000227545	63.7544	67.3425	0.0789937	3L	2641012	2641984	973	+	2003	1282	1896	771	1523	1224	c("FBtr0290341"	"FBtr0290340"	"FBtr0072932"	"FBtr0072933"	"FBtr0072934"	"FBtr0072935"	"FBtr0072936"	"FBtr0072931")
FBgn0000479:E005	FBgn0000479	E005	64.5481	0.00098404	23.7805	1.0797e-06	0.000232338	16.5755	12.86	-0.366161	X	3245073	3246195	1123	+	83	74	91	29	61	63	c("FBtr0070509"	"FBtr0333316"	"FBtr0333317"	"FBtr0333315")
FBgn0014073:E001	FBgn0014073	E001	168.565	0.000563848	23.7606	1.09094e-06	0.000233896	25.3414	21.8974	-0.210738	3L	4510698	4511546	849	-	275	181	149	145	166	120	FBtr0073323
FBgn0030582:E002	FBgn0030582	E002	39.0854	0.00135898	23.7022	1.12452e-06	0.000240216	12.9935	9.22786	-0.49372	X	14832946	14832960	15	+	65	59	60	15	27	23	c("FBtr0073946"	"FBtr0300432")
FBgn0034399:E001	FBgn0034399	E001	1097.77	9.29077e-05	23.6498	1.15557e-06	0.000245061	56.7363	59.5436	0.0696757	2R	18835263	18835512	250	+	1101	1256	932	1001	1286	1003	FBtr0086618
FBgn0035461+FBgn0052264:E017	FBgn0035461+FBgn0052264	E017	173.683	0.000513138	23.6512	1.15472e-06	0.000245061	25.6941	22.0462	-0.220911	3L	3780423	3781412	990	-	253	195	244	91	161	141	c("FBtr0073187"	"FBtr0113430")
FBgn0026737+FBgn0085433:E003	FBgn0026737+FBgn0085433	E003	201.905	0.00721574	23.6213	1.17285e-06	0.000247826	28.9522	22.0706	-0.391547	3R	15363152	15363315	164	-	286	339	257	103	210	85	c("FBtr0083113"	"FBtr0112926")
FBgn0004656:E002	FBgn0004656	E002	638.788	0.000432944	23.3958	1.31864e-06	0.000277051	43.231	47.116	0.12415	X	8038791	8041044	2254	-	655	400	688	395	1021	742	c("FBtr0333307"	"FBtr0071119")
FBgn0260388+FBgn0263131:E009	FBgn0260388+FBgn0263131	E009	267.353	0.000815598	23.3929	1.32062e-06	0.000277051	31.5045	27.5632	-0.192816	3L	16502034	16503529	1496	-	373	363	278	184	257	196	FBtr0307368
FBgn0014184:E002	FBgn0014184	E002	2330.13	0.000103937	23.3833	1.32728e-06	0.000277453	80.3953	83.5656	0.0557978	2R	12166576	12167028	453	-	2529	3526	1948	1820	2250	2019	c("FBtr0088015"	"FBtr0088013")
FBgn0036018:E004	FBgn0036018	E004	116.4	0.00126166	23.3151	1.37513e-06	0.000286433	20.9489	17.9503	-0.222862	3L	9626913	9627321	409	+	180	157	136	78	97	76	FBtr0076383
FBgn0035641+FBgn0035642:E003	FBgn0035641+FBgn0035642	E003	87.611	0.0045883	23.2497	1.42271e-06	0.000295293	13.1453	17.4225	0.406409	3L	5872385	5873310	926	+	42	29	38	88	217	104	FBtr0077025
FBgn0035285:E003	FBgn0035285	E003	474.783	0.000200659	23.1833	1.47273e-06	0.000304596	37.5932	40.6294	0.112052	3L	1867864	1868644	781	+	540	463	455	426	569	414	c("FBtr0332668"	"FBtr0345381")
FBgn0029785:E003	FBgn0029785	E003	6592.63	2.75556e-05	23.1607	1.49012e-06	0.000307106	127.45	125.121	-0.0266079	X	5672734	5672875	142	+	6787	8292	5957	5348	7624	5840	FBtr0070801
FBgn0035641+FBgn0035642:E001	FBgn0035641+FBgn0035642	E001	18.0763	0.00340108	23.1398	1.50641e-06	0.000309375	4.36929	8.29768	0.92531	3L	5871501	5871765	265	+	6	3	3	25	43	23	FBtr0077025
FBgn0003068:E010	FBgn0003068	E010	27.5955	0.00206188	23.1121	1.52822e-06	0.000312756	11.4338	7.71247	-0.568036	X	2692477	2692780	304	+	59	32	31	17	20	16	c("FBtr0070477"	"FBtr0332311")
FBgn0031327:E001	FBgn0031327	E001	430.713	0.000331505	22.8767	1.72731e-06	0.000352269	35.4277	38.0357	0.102477	2L	1240036	1240970	935	+	567	628	513	364	300	261	c("FBtr0077920"	"FBtr0335383")
FBgn0038666:E006	FBgn0038666	E006	28.4054	0.00251627	22.8552	1.74672e-06	0.000354991	7.62527	11.2329	0.558865	3R	18980874	18980966	93	-	25	16	13	33	50	30	c("FBtr0304690"	"FBtr0083721")
FBgn0003371+FBgn0266707:E038	FBgn0003371+FBgn0266707	E038	169.777	0.00144515	22.7367	1.85787e-06	0.000376272	26.0103	21.5056	-0.274371	X	2675436	2675602	167	+	222	194	235	94	185	129	c("FBtr0345172"	"FBtr0070466"	"FBtr0346738"	"FBtr0070471"	"FBtr0070475"	"FBtr0070476"	"FBtr0070470"	"FBtr0070468"	"FBtr0070469"	"FBtr0301966"	"FBtr0070473"	"FBtr0070472")
FBgn0035528:E001	FBgn0035528	E001	977.614	0.00012518	22.6012	1.99358e-06	0.00040177	53.7054	56.6771	0.0776989	3L	4291208	4291623	416	-	967	1270	838	831	1147	840	FBtr0300776
FBgn0058191:E009	FBgn0058191	E009	56.563	0.00203663	22.5975	1.99749e-06	0.00040177	11.3648	15.2478	0.424028	2R	1266053	1266162	110	+	35	58	27	66	81	61	c("FBtr0113824"	"FBtr0113825"	"FBtr0113827"	"FBtr0334735")
FBgn0032161:E003	FBgn0032161	E003	142.015	0.00077529	22.5557	2.04133e-06	0.000409181	19.9306	22.9315	0.202347	2L	9920325	9920601	277	+	110	137	125	116	190	167	c("FBtr0079878"	"FBtr0331631")
FBgn0259209:E011	FBgn0259209	E011	37.4421	0.00268391	22.509	2.09164e-06	0.000417835	12.9828	9.05181	-0.520322	2R	24076654	24076950	297	+	60	64	35	30	22	20	c("FBtr0299697"	"FBtr0343338")
FBgn0035710:E006	FBgn0035710	E006	777.671	9.98217e-05	22.4696	2.13494e-06	0.000425035	50.792	47.314	-0.102334	3L	6692372	6692590	219	-	1225	1147	810	493	627	536	c("FBtr0076961"	"FBtr0076960"	"FBtr0076959"	"FBtr0076958")
FBgn0264303+FBgn0264302:E001	FBgn0264303+FBgn0264302	E001	1332.36	7.74928e-05	22.4272	2.18258e-06	0.000433045	64.972	62.5084	-0.0557692	3L	7333544	7334454	911	-	1579	1464	1299	1212	1387	1103	c("FBtr0331509"	"FBtr0331508"	"FBtr0331507"	"FBtr0331510")
FBgn0035713:E009	FBgn0035713	E009	355.02	0.000244152	22.2612	2.37963e-06	0.000470549	32.4198	35.8428	0.144807	3L	6750559	6751296	738	-	395	333	384	251	462	342	c("FBtr0076952"	"FBtr0076950")
FBgn0261532:E003	FBgn0261532	E003	352.876	0.000231322	22.2009	2.45556e-06	0.000483927	32.4283	35.6312	0.135888	3R	18180066	18180625	560	-	441	338	370	267	430	312	c("FBtr0336472"	"FBtr0083619")
FBgn0011661:E015	FBgn0011661	E015	1033.18	0.000788264	22.1733	2.49119e-06	0.000488879	59.396	54.3145	-0.129027	X	8891562	8891623	62	-	1296	1211	1090	796	1097	828	c("FBtr0071269"	"FBtr0071277"	"FBtr0331601"	"FBtr0071278")
FBgn0025866:E002	FBgn0025866	E002	470	0.000577842	22.1685	2.49739e-06	0.000488879	36.8205	40.1036	0.123223	3L	9889104	9890224	1121	+	464	401	339	457	636	497	c("FBtr0076343"	"FBtr0304675")
FBgn0030354:E003	FBgn0030354	E003	2483.38	7.17313e-05	22.0625	2.63915e-06	0.000513196	85.9685	83.8718	-0.0356223	X	11901349	11904681	3333	-	2992	2255	2882	1732	3075	2288	c("FBtr0073596"	"FBtr0342744")
FBgn0264922:E001	FBgn0264922	E001	13352.4	7.4622e-05	22.0689	2.63041e-06	0.000513196	163.876	162.495	-0.0122101	2L	6966780	6967385	606	-	15887	15801	13621	9139	16086	11418	c("FBtr0346716"	"FBtr0079356")
FBgn0035903+FBgn0035901:E005	FBgn0035903+FBgn0035901	E005	702.851	0.000230748	21.9582	2.7866e-06	0.000540075	45.934	48.3064	0.0726515	3L	8511102	8512766	1665	+	729	459	702	608	1107	654	FBtr0076620
FBgn0003943:E004	FBgn0003943	E004	706.501	0.00192315	21.8895	2.88806e-06	0.000557892	46.4251	48.5135	0.0634818	3L	3902527	3902638	112	-	999	817	424	730	914	416	c("FBtr0333142"	"FBtr0073178")
FBgn0035471:E004	FBgn0035471	E004	850.318	0.00010199	21.8547	2.94091e-06	0.000565903	50.4107	53.332	0.0812716	3L	3904684	3905035	352	+	1107	935	908	647	934	682	FBtr0073159
FBgn0039848+FBgn0039849:E002	FBgn0039848+FBgn0039849	E002	286.857	0.00537124	21.8495	2.94887e-06	0.000565903	34.0394	27.2262	-0.322208	3R	31458878	31459821	944	-	427	260	460	166	257	222	FBtr0085810
FBgn0011260:E019	FBgn0011260	E019	2071.69	7.21151e-05	21.7922	3.03832e-06	0.000581017	79.9748	77.029	-0.0541434	2R	16532329	16533428	1100	+	2750	1634	2795	1441	2496	1691	c("FBtr0345339"	"FBtr0087089"	"FBtr0087090"	"FBtr0087088")
FBgn0260388+FBgn0263131:E002	FBgn0260388+FBgn0263131	E002	442.608	0.000179601	21.7864	3.04748e-06	0.000581017	36.1973	39.6195	0.130326	3L	16492171	16492499	329	-	504	448	396	368	586	386	c("FBtr0307367"	"FBtr0300655"	"FBtr0300657"	"FBtr0300656")
FBgn0034968:E001	FBgn0034968	E001	2772.5	0.000128371	21.7617	3.08694e-06	0.00058663	86.7911	90.2089	0.0557229	2R	24060378	24060444	67	+	2655	3550	2361	2365	3135	2573	c("FBtr0072174"	"FBtr0072175")
FBgn0000376:E004	FBgn0000376	E004	569.522	0.000355542	21.7009	3.1864e-06	0.00060357	44.3393	41.0685	-0.110555	X	2735837	2737413	1577	-	824	597	809	336	576	416	c("FBtr0070495"	"FBtr0070496")
FBgn0000259:E013	FBgn0000259	E013	374.609	0.000180224	21.6874	3.20898e-06	0.000605887	36.1467	33.8124	-0.0963078	X	11795601	11795731	131	+	493	440	461	215	413	305	c("FBtr0307896"	"FBtr0100540"	"FBtr0073558"	"FBtr0073560"	"FBtr0073561"	"FBtr0299569")
FBgn0031327:E002	FBgn0031327	E002	396.192	0.000338336	21.6561	3.26174e-06	0.000613869	35.9492	33.2745	-0.111544	2L	1241051	1242205	1155	+	547	660	552	272	242	190	c("FBtr0077920"	"FBtr0335383")
FBgn0265605:E001	FBgn0265605	E001	97.4939	0.000909965	21.6342	3.2992e-06	0.000618928	19.5506	15.966	-0.29221	2R	16107440	16107676	237	-	142	149	128	45	86	64	FBtr0087254
FBgn0261608:E004	FBgn0261608	E004	8008.66	0.000164267	21.4671	3.59944e-06	0.000673095	137.522	134.482	-0.0322407	2L	5071103	5071157	55	+	8184	11392	7404	6191	8390	6920	c("FBtr0079016"	"FBtr0079017"	"FBtr0302570")
FBgn0262742:E019	FBgn0262742	E019	4716.7	0.000540311	21.4568	3.61882e-06	0.000674564	108.105	113.628	0.0718851	3R	16637112	16638048	937	+	5208	4414	4703	3523	5928	4828	c("FBtr0333726"	"FBtr0083334"	"FBtr0083332"	"FBtr0112803"	"FBtr0083333")
FBgn0033635:E002	FBgn0033635	E002	4224.59	0.000250544	21.3653	3.79571e-06	0.000702165	103.459	108.011	0.0621301	2R	11439798	11439868	71	+	4716	4949	3485	4304	4353	3446	c("FBtr0339544"	"FBtr0305074"	"FBtr0088136"	"FBtr0088137")
FBgn0033635:E004	FBgn0033635	E004	7010.64	2.32906e-05	21.3617	3.80288e-06	0.000702165	129.987	127.972	-0.0225431	2R	11440187	11440330	144	+	8573	8561	6326	6791	6836	5191	c("FBtr0339544"	"FBtr0305074"	"FBtr0088136"	"FBtr0088137")
FBgn0262952+FBgn0013683:E003	FBgn0262952+FBgn0013683	E003	117.576	0.000521119	21.367	3.79243e-06	0.000702165	17.7676	21.132	0.250178	dmel_mitochondrion_genome	9545	9834	290	-	85	150	77	126	144	109	FBtr0100880
FBgn0025637:E008	FBgn0025637	E008	80.8132	0.00225605	21.3502	3.82583e-06	0.000704182	18.417	14.4763	-0.347352	X	656785	657073	289	+	125	106	86	53	85	50	FBtr0100530
FBgn0050005:E003	FBgn0050005	E003	194.037	0.000533239	21.3207	3.88511e-06	0.00071285	26.6514	23.5603	-0.177853	2R	9607701	9608017	317	+	287	248	273	112	199	104	FBtr0088464
FBgn0040763+FBgn0259238:E007	FBgn0040763+FBgn0259238	E007	7.06065	0.0304466	21.2265	4.08074e-06	0.000746405	2.39709	6.47198	1.43292	2R	11294858	11295242	385	-	4	1	1	13	12	8	c("FBtr0299854"	"FBtr0299855")
FBgn0043841:E006	FBgn0043841	E006	354.082	0.0002325	21.1793	4.18249e-06	0.000762633	34.6755	31.0412	-0.159735	2L	12407185	12407208	24	-	559	690	303	249	209	186	c("FBtr0334762"	"FBtr0080389"	"FBtr0080391"	"FBtr0080390")
FBgn0041188:E009	FBgn0041188	E009	295.822	0.00295344	21.1121	4.33179e-06	0.000787404	33.759	28.3333	-0.252776	3R	15416129	15416472	344	+	471	284	423	189	270	211	c("FBtr0083101"	"FBtr0344377"	"FBtr0083100")
FBgn0024754:E005	FBgn0024754	E005	122.64	0.000561142	21.0746	4.4175e-06	0.000800497	18.138	21.6632	0.25623	2R	15567829	15567840	12	-	112	125	88	140	154	105	FBtr0087352
FBgn0031896:E006	FBgn0031896	E006	578.161	0.00012645	21.0489	4.477e-06	0.000808775	44.8514	41.6124	-0.108136	2L	7196751	7196857	107	-	737	650	696	380	673	442	c("FBtr0079416"	"FBtr0079417")
FBgn0010909:E015	FBgn0010909	E015	347.522	0.000237869	20.9089	4.81648e-06	0.000867425	35.04	31.5831	-0.149849	3L	2564397	2564695	299	-	539	384	541	163	300	262	c("FBtr0072958"	"FBtr0072959"	"FBtr0072956"	"FBtr0072957"	"FBtr0333365"	"FBtr0333364"	"FBtr0333363"	"FBtr0333362")
FBgn0052056:E008	FBgn0052056	E008	279.85	0.000225279	20.8553	4.95329e-06	0.000889328	31.5625	28.4433	-0.150126	3L	10224860	10225240	381	-	389	346	388	175	243	198	FBtr0076301
FBgn0026737+FBgn0085433:E001	FBgn0026737+FBgn0085433	E001	165.698	0.0103386	20.7497	5.23392e-06	0.000936839	26.5985	19.4435	-0.452061	3R	15362796	15363097	302	-	237	307	197	84	148	74	c("FBtr0083113"	"FBtr0112926")
FBgn0264270+FBgn0263563:E023	FBgn0264270+FBgn0263563	E023	28.5494	0.059899	20.6937	5.38922e-06	0.000961696	6.47986	14.3132	1.14332	X	7090134	7090504	371	-	33	22	16	9	53	43	c("FBtr0346796"	"FBtr0336729")
FBgn0030327:E004	FBgn0030327	E004	205.232	0.00184272	20.5515	5.80482e-06	0.00103271	27.903	23.7658	-0.231536	X	11709203	11709951	749	-	259	302	235	138	177	152	FBtr0073620
FBgn0264270+FBgn0263563:E007	FBgn0264270+FBgn0263563	E007	107.511	0.00612229	20.5025	5.95524e-06	0.00105626	16.2369	21.6644	0.416052	X	7084164	7084598	435	-	144	159	140	44	123	70	c("FBtr0331255"	"FBtr0331254"	"FBtr0331257"	"FBtr0331263"	"FBtr0331250"	"FBtr0331253"	"FBtr0331261"	"FBtr0331268"	"FBtr0336729"	"FBtr0336727"	"FBtr0331259"	"FBtr0331262"	"FBtr0331260"	"FBtr0336728"	"FBtr0331249"	"FBtr0346796"	"FBtr0331265")
FBgn0034398:E001	FBgn0034398	E001	5079.28	0.000229349	20.308	6.59241e-06	0.00116574	115.914	112.037	-0.0490794	2R	18833372	18833784	413	-	5945	7447	4631	4203	4726	3870	FBtr0086629
FBgn0035402:E003	FBgn0035402	E003	160.624	0.000344611	20.2916	6.64918e-06	0.00117224	24.7293	21.389	-0.209351	3L	3148062	3148134	73	-	220	201	194	93	170	122	FBtr0073114
FBgn0015872:E010	FBgn0015872	E010	623.989	0.00105832	20.2566	6.77189e-06	0.00118672	46.1286	41.9095	-0.138386	2R	11429053	11429218	166	-	912	842	817	459	440	388	c("FBtr0339488"	"FBtr0331390"	"FBtr0088141"	"FBtr0088142")
FBgn0038571+FBgn0038570:E003	FBgn0038571+FBgn0038570	E003	817.048	0.00011608	20.2619	6.7531e-06	0.00118672	52.2883	49.3077	-0.0846749	3R	18166355	18166498	144	-	990	997	852	612	858	681	c("FBtr0100620"	"FBtr0100619"	"FBtr0100283")
FBgn0260228+FBgn0040992:E004	FBgn0260228+FBgn0040992	E004	33.5334	0.0123353	20.2088	6.94338e-06	0.00121314	12.7424	8.24749	-0.627604	2L	18810987	18811252	266	-	49	58	40	26	25	11	c("FBtr0343834"	"FBtr0343835")
FBgn0038612:E003	FBgn0038612	E003	973.338	9.3787e-05	20.1664	7.09901e-06	0.00123664	56.5531	53.8123	-0.0716698	3R	18386459	18386634	176	+	1192	1376	1052	601	1053	743	FBtr0083624
FBgn0063649:E006	FBgn0063649	E006	362.791	0.000690689	20.0497	7.54563e-06	0.00131054	36.4253	32.5116	-0.16399	3R	16158858	16159204	347	+	548	357	390	276	383	283	c("FBtr0083252"	"FBtr0309301"	"FBtr0309302"	"FBtr0309303")
FBgn0052354:E001	FBgn0052354	E001	577.519	0.000170515	20.0416	7.57747e-06	0.00131218	44.2712	41.142	-0.105757	3L	8415857	8416523	667	-	636	604	491	635	602	467	FBtr0076662
FBgn0003371+FBgn0266707:E036	FBgn0003371+FBgn0266707	E036	113.715	0.000487614	19.9794	7.82826e-06	0.00135161	21.2812	17.6691	-0.268351	X	2674922	2675187	266	+	148	136	150	59	120	95	c("FBtr0070476"	"FBtr0070466"	"FBtr0070473"	"FBtr0070471"	"FBtr0070475"	"FBtr0070470"	"FBtr0070468"	"FBtr0070469"	"FBtr0301966"	"FBtr0070472")
FBgn0062413:E008	FBgn0062413	E008	359.39	0.000819722	19.9053	8.13742e-06	0.00140086	35.8281	32.4814	-0.141476	X	6666850	6667628	779	+	438	440	378	297	358	277	c("FBtr0070951"	"FBtr0308594"	"FBtr0308592"	"FBtr0308593")
FBgn0035207:E009	FBgn0035207	E009	403.372	0.000613928	19.8932	8.18912e-06	0.00140562	38.2359	34.395	-0.152727	3L	1316001	1316324	324	+	596	415	419	287	435	336	c("FBtr0310555"	"FBtr0072671"	"FBtr0072670")
FBgn0035166:E001	FBgn0035166	E001	239.35	0.00056783	19.8823	8.23596e-06	0.00140953	27.0436	29.0892	0.105197	3L	839980	840969	990	-	273	264	269	178	275	203	c("FBtr0300712"	"FBtr0331402")
FBgn0011640:E006	FBgn0011640	E006	137.184	0.00367818	19.8671	8.3015e-06	0.0014166	18.9195	23.5041	0.313039	3L	7339909	7339961	53	+	136	103	124	108	189	163	c("FBtr0076845"	"FBtr0076841")
FBgn0032986:E005	FBgn0032986	E005	411.163	0.00453134	19.8514	8.37023e-06	0.00142418	33.2899	39.9724	0.263919	2L	22240979	22246988	6010	+	434	396	370	292	615	401	FBtr0334168
FBgn0266124:E003	FBgn0266124	E003	515.025	0.00113653	19.7987	8.60413e-06	0.00145973	42.126	38.7314	-0.121208	3L	9452298	9452790	493	+	707	672	659	340	439	370	FBtr0076462
FBgn0035761:E005	FBgn0035761	E005	105.842	0.000719029	19.7925	8.63208e-06	0.00146024	20.1481	16.8103	-0.261303	3L	7323178	7323411	234	-	157	136	168	45	94	70	FBtr0076885
FBgn0035630:E005	FBgn0035630	E005	2573.82	0.000110099	19.7401	8.872e-06	0.0014965	84.7854	87.6638	0.0481652	3L	5763555	5763776	222	-	3071	2667	2653	1807	3227	2338	c("FBtr0077121"	"FBtr0345901"	"FBtr0345606")
FBgn0001404:E002	FBgn0001404	E002	8.60883	0.0322962	19.6607	9.24846e-06	0.00155552	6.96083	2.75553	-1.33693	X	2592121	2592348	228	+	21	18	11	2	0	4	FBtr0070440
FBgn0260972:E002	FBgn0260972	E002	1989.16	5.31445e-05	19.6354	9.37156e-06	0.00157171	77.29	74.9829	-0.0437197	2R	9135765	9135995	231	-	2475	2624	1998	1842	1678	1417	c("FBtr0088625"	"FBtr0088624")
FBgn0031534:E006	FBgn0031534	E006	563.715	0.000229184	19.622	9.43747e-06	0.00157824	43.8565	40.7568	-0.105752	2L	3451517	3452106	590	+	665	815	648	407	537	390	c("FBtr0343238"	"FBtr0077517")
FBgn0015756:E006	FBgn0015756	E006	1486.65	0.000125031	19.6139	9.47759e-06	0.00158044	65.411	68.6736	0.0702207	2L	11004129	11004153	25	-	1506	1936	1220	1222	1674	1390	c("FBtr0080164"	"FBtr0080163"	"FBtr0340226")
FBgn0029854:E001	FBgn0029854	E001	149.504	0.000384224	19.6031	9.53125e-06	0.00158487	23.7139	20.4993	-0.210152	X	6274972	6275170	199	-	200	207	171	97	134	114	c("FBtr0305177"	"FBtr0089869"	"FBtr0089870")
FBgn0031008:E001	FBgn0031008	E001	351.495	0.00167141	19.4851	1.0139e-05	0.00168115	31.8939	35.8932	0.170429	X	19266656	19267251	596	-	323	468	315	251	445	329	FBtr0074688
FBgn0000055+FBgn0000056:E004	FBgn0000055+FBgn0000056	E004	1665.59	9.97973e-05	19.4537	1.03067e-05	0.00170412	69.171	70.7188	0.0319267	2L	14616303	14616437	135	+	1965	2715	1314	1680	1225	1092	c("FBtr0100187"	"FBtr0006151"	"FBtr0100590"	"FBtr0100591"	"FBtr0100593"	"FBtr0100594"	"FBtr0100589")
FBgn0031896:E005	FBgn0031896	E005	344.09	0.00025622	19.4274	1.04499e-05	0.00172227	35.2019	31.8719	-0.14337	2L	7196696	7196750	55	-	442	394	427	236	376	252	FBtr0079417
FBgn0250753:E010	FBgn0250753	E010	502.952	0.00201766	19.4227	1.04753e-05	0.00172227	43.2368	37.6004	-0.20151	3R	5600038	5600167	130	-	741	560	552	325	548	396	c("FBtr0078746"	"FBtr0078749"	"FBtr0078748")
FBgn0261461:E005	FBgn0261461	E005	510.693	0.000215553	19.4111	1.05391e-05	0.0017279	40.9378	38.5038	-0.0884319	X	19144005	19144496	492	-	617	1004	490	291	364	380	c("FBtr0339261"	"FBtr0299623"	"FBtr0299622"	"FBtr0299625"	"FBtr0299624")
FBgn0039713:E002	FBgn0039713	E002	7.4055	0.00873609	19.4009	1.05958e-05	0.00173235	6.46038	2.88221	-1.16444	3R	29861761	29861866	106	+	17	15	9	3	2	2	FBtr0346159
FBgn0002626:E009	FBgn0002626	E009	629.424	0.000983949	19.2664	1.13692e-05	0.00185363	42.5566	46.9752	0.142519	3R	30046141	30046161	21	-	581	746	516	538	819	583	FBtr0085592
FBgn0035917:E006	FBgn0035917	E006	78.6343	0.000707358	19.2334	1.15674e-05	0.00187572	14.2529	17.6465	0.308128	3L	8630377	8630516	140	+	66	89	57	90	87	72	FBtr0089567
FBgn0259209:E013	FBgn0259209	E013	73.0928	0.00831645	19.2331	1.15688e-05	0.00187572	17.9638	12.9732	-0.469555	2R	24077438	24078223	786	+	114	119	72	51	48	48	c("FBtr0299697"	"FBtr0343338")
FBgn0003301:E021	FBgn0003301	E021	23.5989	0.00316188	19.2045	1.17437e-05	0.00189881	10.4054	6.89097	-0.594552	X	14825746	14825905	160	-	49	28	42	6	21	9	c("FBtr0333657"	"FBtr0333656")
FBgn0261793:E006	FBgn0261793	E006	7.27475	0.00727075	19.1194	1.22793e-05	0.00197995	6.668	3.20774	-1.0557	X	8421365	8421655	291	+	15	10	13	1	6	3	c("FBtr0333811"	"FBtr0330105")
FBgn0052816:E001	FBgn0052816	E001	199.423	0.00907892	19.061	1.26609e-05	0.00203586	23.2249	27.7841	0.25859	X	316576	317928	1353	-	234	114	184	158	301	218	c("FBtr0273443"	"FBtr0273442"	"FBtr0070102"	"FBtr0070101"	"FBtr0344150"	"FBtr0344151")
FBgn0034577:E002	FBgn0034577	E002	308.493	0.000320656	19.0333	1.28458e-05	0.00205994	30.013	33.0781	0.140286	2R	21058384	21058553	170	+	279	311	284	281	394	296	FBtr0071532
FBgn0023479:E014	FBgn0023479	E014	94.0461	0.000672174	18.9388	1.34983e-05	0.00215866	18.6136	16.049	-0.213871	3L	9088116	9089354	1239	+	146	136	122	61	75	49	c("FBtr0344981"	"FBtr0076525")
FBgn0063449:E001	FBgn0063449	E001	8.61981	0.00863319	18.8936	1.38213e-05	0.00220429	3.54511	7.04018	0.989782	2L	9893805	9893872	68	-	7	4	3	11	19	7	c("FBtr0330683"	"FBtr0079906")
FBgn0265297:E001	FBgn0265297	E001	33.4344	0.00192461	18.8825	1.39026e-05	0.00221123	8.65805	12.0975	0.482591	2R	18140078	18140332	255	+	27	18	28	27	51	47	FBtr0086736
FBgn0034075:E008	FBgn0034075	E008	46.0593	0.00946045	18.8708	1.3988e-05	0.00221878	14.2928	9.93937	-0.524061	2R	16112589	16112591	3	+	71	59	86	24	38	16	c("FBtr0300575"	"FBtr0336734"	"FBtr0305090"	"FBtr0305091"	"FBtr0305092"	"FBtr0087219"	"FBtr0087220")
FBgn0028697:E007	FBgn0028697	E007	726.137	0.000488114	18.8609	1.40603e-05	0.00222423	46.1042	49.6902	0.108063	3L	27267524	27267591	68	+	644	1034	551	603	849	674	c("FBtr0113744"	"FBtr0308333"	"FBtr0113743")
FBgn0038666:E005	FBgn0038666	E005	53.6913	0.00103628	18.7951	1.4554e-05	0.00228994	11.596	14.7052	0.342703	3R	18980820	18980873	54	-	46	42	37	53	85	56	c("FBtr0304690"	"FBtr0083721"	"FBtr0304689")
FBgn0264894:E011	FBgn0264894	E011	1084.16	8.48258e-05	18.7997	1.45188e-05	0.00228994	56.5524	59.4332	0.0716813	2L	13271628	13271972	345	+	1269	1055	1126	964	1209	932	c("FBtr0334854"	"FBtr0334855"	"FBtr0334857"	"FBtr0334851"	"FBtr0334852"	"FBtr0334853"	"FBtr0334858"	"FBtr0334859"	"FBtr0334861"	"FBtr0334860"	"FBtr0334863")
FBgn0261573:E014	FBgn0261573	E014	202.643	0.00439618	18.7332	1.50346e-05	0.00235922	28.5203	23.5013	-0.279252	X	19525179	19525841	663	+	315	175	286	113	245	143	c("FBtr0302860"	"FBtr0302861"	"FBtr0302859")
FBgn0034051:E009	FBgn0034051	E009	1200.77	9.13927e-05	18.7262	1.50895e-05	0.0023615	62.4233	59.6639	-0.0652261	2R	15939037	15939257	221	-	1549	1423	1404	724	1328	1003	c("FBtr0087295"	"FBtr0087294"	"FBtr0087293"	"FBtr0087292"	"FBtr0302149"	"FBtr0306651"	"FBtr0306650"	"FBtr0306649")
FBgn0023083+FBgn0038627:E007	FBgn0023083+FBgn0038627	E007	34.1975	0.00206652	18.665	1.5582e-05	0.00243208	12.2609	8.86909	-0.467208	3R	18584475	18584586	112	+	63	45	51	11	33	18	c("FBtr0344291"	"FBtr0083638")
FBgn0052056:E002	FBgn0052056	E002	671.461	0.000670372	18.6449	1.57469e-05	0.00245129	44.5259	48.2882	0.117026	3L	10220485	10221132	648	-	836	683	762	512	771	549	c("FBtr0076303"	"FBtr0076302"	"FBtr0076301")
FBgn0013771:E002	FBgn0013771	E002	1170.75	0.000177973	18.5974	1.61442e-05	0.00250646	59.4167	57.7974	-0.0398642	2R	14880231	14881372	1142	-	947	1116	692	1451	1443	1153	FBtr0300128
FBgn0030196:E001	FBgn0030196	E001	147.099	0.000800438	18.5714	1.63657e-05	0.00253413	20.2205	23.4398	0.213138	X	10383353	10383870	518	-	133	118	132	145	211	139	c("FBtr0333306"	"FBtr0346350")
FBgn0031143:E001	FBgn0031143	E001	78.0156	0.00103511	18.531	1.67163e-05	0.00258158	17.6161	14.2484	-0.306096	X	21026125	21026287	163	-	121	107	91	61	63	41	FBtr0339633
FBgn0031091:E006	FBgn0031091	E006	25.3963	0.00297143	18.4778	1.71898e-05	0.00264772	6.95126	10.3249	0.57078	X	20162837	20162841	5	-	11	10	17	21	59	33	FBtr0333547
FBgn0005666:E036	FBgn0005666	E036	129.215	0.000799313	18.4115	1.77979e-05	0.0027342	19.0606	22.5149	0.240283	4	752177	752940	764	+	151	77	140	77	192	154	c("FBtr0301340"	"FBtr0334482"	"FBtr0334483"	"FBtr0089793"	"FBtr0344988")
FBgn0262886+FBgn0261802:E007	FBgn0262886+FBgn0261802	E007	68.8776	0.00460145	18.3477	1.84041e-05	0.00281992	16.9921	12.8642	-0.401503	2L	22134720	22135107	388	+	109	102	83	40	45	50	c("FBtr0333745"	"FBtr0303277"	"FBtr0333743"	"FBtr0303271")
FBgn0264489:E020	FBgn0264489	E020	369.791	0.000197064	18.3107	1.87648e-05	0.00286768	36.2641	32.8072	-0.144527	3L	9832739	9832866	128	+	422	367	361	353	385	330	c("FBtr0332834"	"FBtr0332820"	"FBtr0332821"	"FBtr0332835"	"FBtr0332819"	"FBtr0332827"	"FBtr0332826"	"FBtr0332825"	"FBtr0332824"	"FBtr0332823"	"FBtr0332831"	"FBtr0332832"	"FBtr0332833"	"FBtr0332830"	"FBtr0332828"	"FBtr0332829"	"FBtr0332822")
FBgn0267487:E002	FBgn0267487	E002	701.537	0.000214696	18.2891	1.89791e-05	0.00289288	45.7953	49.0425	0.0988323	3L	1342719	1343982	1264	-	945	728	811	477	784	583	c("FBtr0072719"	"FBtr0310161")
FBgn0036018:E002	FBgn0036018	E002	962.481	0.00240147	18.2658	1.9213e-05	0.00292093	52.9888	57.1877	0.110018	3L	9624425	9626682	2258	+	1189	964	1025	735	1206	782	FBtr0076383
FBgn0250850:E005	FBgn0250850	E005	982.672	0.000336976	18.243	1.94439e-05	0.00294837	57.2269	54.1464	-0.0798267	2R	20635180	20636072	893	-	1507	909	1331	518	1119	786	FBtr0086252
FBgn0265991:E020	FBgn0265991	E020	1455.95	0.000948054	18.2247	1.96317e-05	0.00296915	63.5964	69.0942	0.11962	2R	15780058	15780277	220	-	1703	1347	1302	1590	1469	1251	c("FBtr0310087"	"FBtr0342711"	"FBtr0302163"	"FBtr0329913"	"FBtr0329912"	"FBtr0301313"	"FBtr0100388"	"FBtr0329915"	"FBtr0329914"	"FBtr0310086"	"FBtr0087315")
FBgn0035432:E010	FBgn0035432	E010	766.586	0.000127497	18.2109	1.97741e-05	0.00298298	47.9505	50.7733	0.0825232	3L	3311886	3312402	517	+	936	878	735	576	864	685	c("FBtr0073058"	"FBtr0330104"	"FBtr0330103"	"FBtr0073054"	"FBtr0073055"	"FBtr0073056"	"FBtr0073057")
FBgn0026737+FBgn0085433:E008	FBgn0026737+FBgn0085433	E008	295.83	0.00313287	18.1978	1.99104e-05	0.00299583	29.2958	33.0657	0.174642	3R	15364635	15365345	711	-	340	266	304	253	405	235	c("FBtr0112667"	"FBtr0112669"	"FBtr0112668")
FBgn0034399:E004	FBgn0034399	E004	426.967	0.000533328	18.1653	2.02536e-05	0.00303965	38.7979	35.4049	-0.132027	2R	18836655	18836842	188	+	459	568	456	352	433	324	FBtr0086618
FBgn0266671:E002	FBgn0266671	E002	335.219	0.00035003	18.092	2.10481e-05	0.00315081	34.0828	31.9395	-0.0937018	2R	18626380	18627718	1339	+	451	424	366	248	346	232	FBtr0086709
FBgn0003301:E022	FBgn0003301	E022	15.8129	0.00318478	18.0808	2.11731e-05	0.00315339	8.64239	5.26977	-0.713689	X	14825962	14826073	112	-	33	20	29	4	9	8	c("FBtr0073992"	"FBtr0333654"	"FBtr0340467"	"FBtr0305581")
FBgn0013771:E001	FBgn0013771	E001	396.328	0.000237883	18.0825	2.11533e-05	0.00315339	32.8133	35.5702	0.116386	2R	14879356	14880177	822	-	285	321	194	521	509	443	FBtr0300128
FBgn0025571:E007	FBgn0025571	E007	1722.93	0.000126475	18.0641	2.13595e-05	0.00317307	70.8255	73.26	0.0487573	3R	17543723	17545148	1426	+	2144	1769	2067	1196	1913	1491	c("FBtr0083456"	"FBtr0331707")
FBgn0041342+FBgn0035231:E011	FBgn0041342+FBgn0035231	E011	48.7386	0.0135949	18.0276	2.17723e-05	0.00322621	14.7068	9.97606	-0.559946	3L	1553505	1554010	506	+	88	92	56	10	30	36	FBtr0072742
FBgn0050291:E001	FBgn0050291	E001	402.057	0.000260645	17.9771	2.2358e-05	0.00330464	37.4538	34.6549	-0.112054	2R	21007755	21008307	553	-	422	391	387	369	517	339	FBtr0071549
FBgn0035688:E005	FBgn0035688	E005	344.833	0.000337074	17.9577	2.25867e-05	0.00333003	35.321	32.1144	-0.13731	3L	6170117	6170804	688	-	464	325	483	191	404	284	c("FBtr0331790"	"FBtr0077019"	"FBtr0331789"	"FBtr0331791")
FBgn0260817:E005	FBgn0260817	E005	7.88763	0.0113956	17.9397	2.2802e-05	0.00335332	6.5738	3.07105	-1.098	2L	3161913	3162399	487	+	10	16	16	3	2	3	FBtr0077574
FBgn0266671:E001	FBgn0266671	E001	259.538	0.000386143	17.9223	2.30111e-05	0.0033756	27.9501	30.3645	0.119531	2R	18625249	18626314	1066	+	295	305	228	226	311	208	FBtr0086709
FBgn0040001:E001	FBgn0040001	E001	277.092	0.000264207	17.9169	2.30767e-05	0.00337676	28.7949	26.9521	-0.0954132	3L	25752859	25753634	776	-	646	346	460	138	162	55	FBtr0305959
FBgn0011640:E003	FBgn0011640	E003	252.25	0.0002334	17.8966	2.33234e-05	0.00340435	27.136	30.3093	0.159554	3L	7339464	7339617	154	+	267	230	255	211	314	245	c("FBtr0076844"	"FBtr0076845"	"FBtr0076841"	"FBtr0076842"	"FBtr0076843")
FBgn0035696:E008	FBgn0035696	E008	1131.69	0.000428818	17.7713	2.49115e-05	0.0036271	60.3074	56.8937	-0.084067	3L	6251580	6251948	369	-	1740	1520	1222	939	829	708	FBtr0077010
FBgn0261975+FBgn0013770:E008	FBgn0261975+FBgn0013770	E008	5608.9	0.000111859	17.728	2.54841e-05	0.00370127	117.526	119.911	0.0289822	2R	13966755	13966969	215	+	6069	7430	5222	4269	6007	5014	c("FBtr0087592"	"FBtr0087593"	"FBtr0304021"	"FBtr0339955")
FBgn0000376:E001	FBgn0000376	E001	336.447	0.000202183	17.7113	2.57097e-05	0.00372478	31.9576	34.6877	0.118261	X	2734248	2735104	857	-	419	301	416	244	429	265	c("FBtr0070495"	"FBtr0070496")
FBgn0024277:E009	FBgn0024277	E009	85.4046	0.0160129	17.6836	2.60865e-05	0.00377005	18.6306	13.0571	-0.512838	3L	1000378	1000567	190	-	159	156	119	35	42	36	FBtr0072648
FBgn0016081:E026	FBgn0016081	E026	93.2238	0.000674273	17.669	2.62878e-05	0.00378979	15.9787	19.225	0.26684	3L	9667702	9667884	183	-	101	57	105	69	125	107	c("FBtr0076417"	"FBtr0333860"	"FBtr0306240"	"FBtr0306241"	"FBtr0306242"	"FBtr0333859"	"FBtr0333858"	"FBtr0301435")
FBgn0027950:E003	FBgn0027950	E003	328.938	0.00280216	17.628	2.6861e-05	0.0038629	30.4428	35.1739	0.208404	3R	9560275	9560613	339	+	354	301	330	236	416	356	c("FBtr0334654"	"FBtr0082069")
FBgn0038363:E001	FBgn0038363	E001	219.506	0.000363815	17.6132	2.70709e-05	0.00388355	25.3278	28.2085	0.155405	3R	15792688	15792901	214	+	206	292	186	184	251	200	c("FBtr0083174"	"FBtr0334591")
FBgn0037923+FBgn0037921:E003	FBgn0037923+FBgn0037921	E003	224.707	0.000320629	17.6046	2.71932e-05	0.00389156	25.712	28.5758	0.15235	3R	11622207	11622856	650	-	218	227	241	193	283	195	c("FBtr0307351"	"FBtr0082451")
FBgn0040305+FBgn0267532:E002	FBgn0040305+FBgn0267532	E002	123.478	0.000752125	17.588	2.74314e-05	0.00391607	21.7239	18.5032	-0.231506	3L	9430837	9431333	497	+	193	151	156	70	110	92	c("FBtr0113323"	"FBtr0344236"	"FBtr0113322")
FBgn0085354:E001	FBgn0085354	E001	745.498	0.000416284	17.5768	2.75932e-05	0.00392958	49.4201	46.3157	-0.0935962	X	16714449	16714966	518	-	921	1442	666	506	589	464	c("FBtr0339826"	"FBtr0112527"	"FBtr0339825")
FBgn0010762:E013	FBgn0010762	E013	3.91376	0.0134399	17.5099	2.85812e-05	0.0040604	1.44286	4.81804	1.73951	3L	10688781	10688843	63	+	1	0	1	4	8	8	FBtr0331574
FBgn0050005:E001	FBgn0050005	E001	175.886	0.000505071	17.5004	2.87243e-05	0.00406102	22.8731	25.4837	0.155925	2R	9607292	9607484	193	+	221	187	185	135	213	138	FBtr0088464
FBgn0261987:E008	FBgn0261987	E008	125.493	0.00152056	17.5034	2.86795e-05	0.00406102	18.7073	22.2495	0.250171	3R	17722720	17722955	236	+	142	77	134	99	207	110	FBtr0083508
FBgn0032701:E002	FBgn0032701	E002	44.2127	0.00123428	17.4238	2.99065e-05	0.00421797	13.5446	10.3812	-0.38374	2L	18699036	18699038	3	+	75	56	65	22	35	27	FBtr0081097
FBgn0263199:E006	FBgn0263199	E006	365.046	0.000228911	17.3857	3.05108e-05	0.00429286	32.8518	35.8584	0.126337	3L	8985053	8985231	179	-	402	394	276	346	468	310	c("FBtr0076554"	"FBtr0076555"	"FBtr0076553"	"FBtr0303234")
FBgn0031574:E008	FBgn0031574	E008	236.58	0.00063164	17.3753	3.06786e-05	0.00430612	29.3701	26.5172	-0.147417	2L	3865978	3866986	1009	+	297	244	351	132	265	185	c("FBtr0334832"	"FBtr0077502"	"FBtr0077501")
FBgn0030354:E006	FBgn0030354	E006	203.533	0.000695074	17.3568	3.09789e-05	0.00433786	24.1854	27.4931	0.184933	X	11905035	11905371	337	-	212	134	215	159	299	214	c("FBtr0073596"	"FBtr0342744")
FBgn0035142:E007	FBgn0035142	E007	222.129	0.000282942	17.2485	3.2796e-05	0.00458134	28.5219	25.5132	-0.160827	3L	570263	571014	752	+	350	233	316	87	222	194	c("FBtr0072552"	"FBtr0072551"	"FBtr0331786")
FBgn0261573:E020	FBgn0261573	E020	855.551	0.000202111	17.2151	3.33776e-05	0.00465149	50.238	53.4905	0.0905037	X	19528894	19529601	708	+	913	625	944	672	1109	908	c("FBtr0307901"	"FBtr0307902"	"FBtr0307903"	"FBtr0302862"	"FBtr0302863"	"FBtr0302864")
FBgn0264270+FBgn0263563:E022	FBgn0264270+FBgn0263563	E022	36.0527	0.092171	17.0956	3.55446e-05	0.00494171	6.90212	16.5028	1.2576	X	7088750	7088767	18	-	39	20	22	10	80	53	c("FBtr0331260"	"FBtr0336728"	"FBtr0331256"	"FBtr0331249"	"FBtr0331263")
FBgn0028429:E002	FBgn0028429	E002	370.115	0.000287355	17.0822	3.57968e-05	0.00496498	36.107	33.1799	-0.121969	3L	9835339	9835433	95	-	466	436	377	291	365	318	c("FBtr0112935"	"FBtr0076370")
FBgn0262515:E005	FBgn0262515	E005	811.237	0.000148881	17.0152	3.70826e-05	0.00513116	52.0029	49.2492	-0.0784915	2R	9208083	9208344	262	+	1153	747	1030	633	790	633	c("FBtr0088587"	"FBtr0088588")
FBgn0035203:E005	FBgn0035203	E005	409.654	0.000308909	16.9937	3.75045e-05	0.00517731	34.7743	37.7724	0.119309	3L	1304038	1304223	186	+	436	489	362	388	426	353	FBtr0072667
FBgn0003068:E009	FBgn0003068	E009	17.2211	0.00363572	16.9865	3.76461e-05	0.00518462	9.14677	5.90161	-0.632155	X	2692391	2692476	86	+	38	24	16	12	11	8	FBtr0070477
FBgn0264695:E020	FBgn0264695	E020	157.538	0.00288503	16.9813	3.77491e-05	0.0051866	20.425	24.5579	0.265848	2L	16775683	16775853	171	+	163	138	116	189	151	162	c("FBtr0080896"	"FBtr0307496"	"FBtr0307494"	"FBtr0307495"	"FBtr0307492"	"FBtr0307493"	"FBtr0080898"	"FBtr0301829"	"FBtr0080897"	"FBtr0080895"	"FBtr0080907"	"FBtr0301828"	"FBtr0080900"	"FBtr0301827"	"FBtr0080901"	"FBtr0346712")
FBgn0015218:E001	FBgn0015218	E001	2900.12	0.000277059	16.9707	3.7961e-05	0.0052035	88.785	92.4065	0.0576781	3L	9399618	9400033	416	-	3339	3225	2855	2301	3385	2527	c("FBtr0076487"	"FBtr0076488"	"FBtr0076489"	"FBtr0333884"	"FBtr0333885"	"FBtr0076493"	"FBtr0076492"	"FBtr0076491"	"FBtr0076490")
FBgn0032797:E021	FBgn0032797	E021	8.99793	0.00715251	16.9238	3.89105e-05	0.00532119	3.3081	6.66111	1.00976	2L	19516682	19516858	177	-	5	3	1	5	25	15	c("FBtr0302107"	"FBtr0081280"	"FBtr0081281")
FBgn0044419+FBgn0260458:E007	FBgn0044419+FBgn0260458	E007	160.777	0.000347655	16.9166	3.90594e-05	0.00532911	21.1957	24.0163	0.180239	3L	5781407	5781536	130	+	144	143	118	171	196	173	c("FBtr0299940"	"FBtr0091709"	"FBtr0091710")
FBgn0027605:E006	FBgn0027605	E006	68.4353	0.00786621	16.8755	3.99134e-05	0.00539532	17.107	12.8259	-0.415527	X	17910718	17911097	380	+	94	109	79	35	45	61	FBtr0342787
FBgn0034392:E002	FBgn0034392	E002	490.462	0.000301083	16.8759	3.99044e-05	0.00539532	38.6836	40.6361	0.071039	2R	18795069	18796166	1098	-	605	633	508	382	475	389	c("FBtr0086636"	"FBtr0086637")
FBgn0035713:E002	FBgn0035713	E002	1682.97	0.000220279	16.8838	3.97385e-05	0.00539532	72.5999	69.7861	-0.0570285	3L	6745031	6746487	1457	-	2039	1976	2050	1098	1814	1388	c("FBtr0076952"	"FBtr0076950"	"FBtr0076951"	"FBtr0345025")
FBgn0085344+FBgn0005654:E003	FBgn0085344+FBgn0005654	E003	320.556	0.000572759	16.879	3.98396e-05	0.00539532	33.7798	31.2293	-0.113263	2R	13204315	13205118	804	-	360	350	386	211	406	262	c("FBtr0300287"	"FBtr0087769"	"FBtr0087768")
FBgn0033663:E003	FBgn0033663	E003	4630.11	3.85734e-05	16.8364	4.07446e-05	0.00549499	111.139	109.013	-0.0278631	2R	11888949	11889389	441	-	5802	4782	5170	3729	5034	3750	FBtr0088058
FBgn0035692:E003	FBgn0035692	E003	756.443	0.000106558	16.7829	4.19094e-05	0.00563907	47.8001	50.3963	0.0763056	3L	6192965	6193179	215	-	872	857	797	556	898	644	FBtr0077015
FBgn0002579:E002	FBgn0002579	E002	26944.9	3.6933e-05	16.7492	4.26601e-05	0.00568778	203.126	202.037	-0.00775318	X	628349	628686	338	-	26779	38275	22400	22234	28898	23695	c("FBtr0070158"	"FBtr0345321"	"FBtr0070155"	"FBtr0070156"	"FBtr0070157")
FBgn0021906:E004	FBgn0021906	E004	1832.15	8.77626e-05	16.755	4.25305e-05	0.00568778	74.5723	72.4898	-0.0408619	2L	1613044	1613423	380	-	2079	2641	1929	1439	1717	1356	c("FBtr0077915"	"FBtr0334843"	"FBtr0334842")
FBgn0030354:E005	FBgn0030354	E005	78.4735	0.000818404	16.7608	4.24005e-05	0.00568778	14.4266	17.5819	0.285364	X	11904948	11904976	29	-	74	51	73	75	120	77	FBtr0073596
FBgn0034761:E001	FBgn0034761	E001	2829.53	4.82011e-05	16.7495	4.26529e-05	0.00568778	88.2506	90.365	0.0341577	2R	22663692	22663874	183	+	3113	3028	2872	2710	3144	2185	c("FBtr0309802"	"FBtr0071865")
FBgn0262579:E011	FBgn0262579	E011	184.499	0.00533308	16.7173	4.33837e-05	0.00577111	21.8551	27.0386	0.30705	3L	8096971	8097172	202	+	153	171	147	184	270	173	c("FBtr0304997"	"FBtr0304995")
FBgn0035357+FBgn0250911:E013	FBgn0035357+FBgn0250911	E013	686.271	0.000189383	16.6889	4.40368e-05	0.00584471	48.0386	45.0522	-0.0925965	3L	2640578	2640926	349	+	1063	687	1087	320	666	510	c("FBtr0290341"	"FBtr0290340"	"FBtr0072932"	"FBtr0072933"	"FBtr0072934"	"FBtr0072935"	"FBtr0072936"	"FBtr0072931")
FBgn0032986:E003	FBgn0032986	E003	1584.84	0.000217688	16.6846	4.4139e-05	0.00584502	69.7412	68.819	-0.0192053	2L	22240170	22240881	712	+	2026	1993	1665	1112	1749	1214	c("FBtr0334168"	"FBtr0299875"	"FBtr0334169")
FBgn0262886+FBgn0261802:E006	FBgn0262886+FBgn0261802	E006	108.846	0.00626981	16.6156	4.5774e-05	0.00604785	21.1088	16.4473	-0.359993	2L	22134333	22134719	387	+	170	162	123	73	74	73	c("FBtr0333745"	"FBtr0303277"	"FBtr0303273"	"FBtr0333743"	"FBtr0303271")
FBgn0016031:E005	FBgn0016031	E005	50.6373	0.00139964	16.5995	4.6164e-05	0.00608564	14.2902	11.0559	-0.370217	3L	5351319	5351479	161	-	69	88	59	37	30	29	FBtr0077161
FBgn0038325:E005	FBgn0038325	E005	496.832	0.00018489	16.5801	4.66378e-05	0.00613428	38.8458	41.3323	0.0895101	3R	15355674	15356628	955	-	507	530	511	335	624	513	FBtr0083115
FBgn0015286:E006	FBgn0015286	E006	529.81	0.000367699	16.5559	4.7236e-05	0.00619903	39.1393	42.3622	0.114159	X	3710069	3710248	180	-	472	432	419	421	773	648	c("FBtr0070583"	"FBtr0070582"	"FBtr0070584")
FBgn0000578:E018	FBgn0000578	E018	238.293	0.000359669	16.5266	4.79729e-05	0.00628165	26.5383	29.6962	0.162205	2R	19161476	19161593	118	+	273	156	275	146	343	267	c("FBtr0114623"	"FBtr0100176"	"FBtr0086584"	"FBtr0086582"	"FBtr0086583"	"FBtr0100174"	"FBtr0340450")
FBgn0261555:E001	FBgn0261555	E001	24.0955	0.00340016	16.5006	4.86343e-05	0.00635405	10.4085	7.19891	-0.531913	3L	9547220	9547477	258	+	49	26	36	11	13	18	c("FBtr0302709"	"FBtr0302711")
FBgn0051344:E001	FBgn0051344	E001	558.787	0.000345508	16.4587	4.97208e-05	0.00648153	43.3883	41.4754	-0.0650485	3R	15223378	15224387	1010	-	742	639	580	421	615	435	FBtr0083136
FBgn0025519:E005	FBgn0025519	E005	107.431	0.000950528	16.4069	5.10991e-05	0.0066464	20.4816	17.3624	-0.238363	2R	16263962	16264091	130	-	149	118	134	69	112	84	FBtr0087185
FBgn0261859:E001	FBgn0261859	E001	1575.51	0.000797308	16.384	5.17189e-05	0.00671211	67.4222	70.9515	0.0736077	3R	15095957	15100188	4232	-	2426	1339	1910	1167	1687	1221	c("FBtr0303485"	"FBtr0303486")
FBgn0003943:E005	FBgn0003943	E005	43.4431	0.00318421	16.3462	5.27611e-05	0.00681713	10.708	13.1184	0.292899	3L	3902639	3902707	69	-	55	43	16	58	60	26	FBtr0073178
FBgn0020618:E002	FBgn0020618	E002	34826.4	3.08532e-05	16.3472	5.27335e-05	0.00681713	218.601	217.25	-0.00894362	2L	7825629	7826336	708	-	38795	44978	34293	27162	36824	29484	c("FBtr0331237"	"FBtr0345448"	"FBtr0331238"	"FBtr0079565")
FBgn0030061:E002	FBgn0030061	E002	628.735	0.000110089	16.3304	5.32046e-05	0.0068593	43.4059	46.0848	0.0864006	X	8715222	8715395	174	+	636	577	599	513	850	621	FBtr0071250
FBgn0026751:E001	FBgn0026751	E001	112.628	0.00074117	16.3125	5.37072e-05	0.00690888	20.7928	17.6729	-0.234544	X	5329876	5330152	277	+	131	153	159	66	111	79	FBtr0070763
FBgn0000114:E007	FBgn0000114	E007	1234.23	8.57351e-05	16.2786	5.46774e-05	0.00701826	60.7783	63.3077	0.0588243	2L	12271591	12272084	494	+	1598	1251	1668	607	1464	1108	c("FBtr0300567"	"FBtr0331648"	"FBtr0331646"	"FBtr0331647"	"FBtr0331644"	"FBtr0331645"	"FBtr0080344"	"FBtr0080345"	"FBtr0331998")
FBgn0262570:E009	FBgn0262570	E009	46.4205	0.00202578	16.2655	5.50572e-05	0.00705154	11.3056	13.6969	0.27681	2R	17484053	17486220	2168	-	54	39	45	39	67	39	FBtr0345650
FBgn0264449:E013	FBgn0264449	E013	24.2233	0.00706455	16.2592	5.5241e-05	0.00705963	10.7042	7.12995	-0.586218	X	839866	840989	1124	-	55	16	45	6	19	17	c("FBtr0343360"	"FBtr0332605")
FBgn0034420:E002	FBgn0034420	E002	87.3928	0.000795726	16.1254	5.92829e-05	0.00755967	18.391	15.1955	-0.275349	2R	19165164	19165528	365	+	143	134	88	59	66	54	c("FBtr0086586"	"FBtr0290313"	"FBtr0100282"	"FBtr0290314")
FBgn0027082:E002	FBgn0027082	E002	76.5672	0.000985743	16.1182	5.951e-05	0.00757213	14.6762	17.2308	0.231515	3L	2651019	2651280	262	-	81	89	82	59	83	70	c("FBtr0333447"	"FBtr0072948")
FBgn0264922:E002	FBgn0264922	E002	3116.57	9.98395e-05	16.0795	6.07386e-05	0.0077117	92.4105	94.8355	0.0373706	2L	6967508	6967590	83	-	3552	3541	3062	2120	3967	2840	c("FBtr0346716"	"FBtr0079356")
FBgn0022960+FBgn0050156:E006	FBgn0022960+FBgn0050156	E006	22.5435	0.00860564	16.0608	6.13418e-05	0.00777142	10.2551	6.68034	-0.618353	2R	6981743	6981909	167	-	59	24	29	8	14	13	c("FBtr0336745"	"FBtr0086184")
FBgn0001977:E001	FBgn0001977	E001	2.27531	0.100092	16.0337	6.22248e-05	0.00786626	0.126969	4.02681	4.98709	2L	15036293	15036520	228	-	0	0	0	1	6	6	FBtr0080725
FBgn0053303+FBgn0041723:E011	FBgn0053303+FBgn0041723	E011	1212.08	0.000209549	16.029	6.23812e-05	0.00786904	60.1042	62.5082	0.0565804	2L	10375148	10375757	610	-	1485	1355	1279	891	1400	1014	c("FBtr0080052"	"FBtr0332197")
FBgn0031904:E002	FBgn0031904	E002	238.664	0.000278172	15.9381	6.54476e-05	0.00823516	26.3513	29.265	0.151305	2L	7385050	7385140	91	-	213	274	176	214	327	225	FBtr0079469
FBgn0036018:E003	FBgn0036018	E003	105.995	0.000675879	15.9347	6.5565e-05	0.00823516	19.77	17.579	-0.169461	3L	9626741	9626863	123	+	170	128	123	72	103	66	FBtr0076383
FBgn0011640:E011	FBgn0011640	E011	176.147	0.00233707	15.9282	6.57908e-05	0.00824582	25.9141	22.0511	-0.232885	3L	7341801	7341893	93	+	212	223	248	124	160	119	c("FBtr0076844"	"FBtr0076845"	"FBtr0076841"	"FBtr0076843")
FBgn0000042:E006	FBgn0000042	E006	87.5264	0.0138352	15.9239	6.59411e-05	0.008247	19.6137	14.3173	-0.45411	X	5904789	5905227	439	+	160	132	81	63	75	39	c("FBtr0345894"	"FBtr0070823")
FBgn0004687:E004	FBgn0004687	E004	1316.53	0.000103931	15.8709	6.7813e-05	0.00846304	62.2186	64.5854	0.0538623	X	5622417	5622539	123	-	1353	1661	1125	1111	1506	1177	FBtr0070783
FBgn0026415:E002	FBgn0026415	E002	2086.55	7.80447e-05	15.8304	6.92819e-05	0.00859776	78.3767	76.2957	-0.0388231	X	9928266	9929057	792	-	2644	2951	1725	2354	1338	1412	c("FBtr0343030"	"FBtr0071394"	"FBtr0071393")
FBgn0029959:E003	FBgn0029959	E003	140.753	0.000623995	15.8291	6.93264e-05	0.00859776	19.9116	22.8696	0.199824	X	7736480	7736756	277	+	137	127	112	141	197	127	FBtr0307272
FBgn0263289:E045	FBgn0263289	E045	115.331	0.000992682	15.829	6.93333e-05	0.00859776	17.9912	21.2631	0.241061	3R	26602940	26603559	620	+	146	96	118	82	136	124	c("FBtr0308628"	"FBtr0308629"	"FBtr0308633"	"FBtr0308626"	"FBtr0308627"	"FBtr0335520")
FBgn0035207:E010	FBgn0035207	E010	466.263	0.000234237	15.7965	7.05324e-05	0.00871136	40.6351	37.4941	-0.116065	3L	1316385	1316675	291	+	723	418	480	323	539	402	c("FBtr0310555"	"FBtr0072671"	"FBtr0072670")
FBgn0036096:E003	FBgn0036096	E003	345.372	0.00112956	15.7961	7.0547e-05	0.00871136	31.8607	35.0484	0.137574	3L	10662684	10662970	287	+	342	376	294	299	442	324	c("FBtr0331572"	"FBtr0076260")
FBgn0035692:E001	FBgn0035692	E001	1486.14	8.35029e-05	15.7723	7.14427e-05	0.0088034	68.2273	66.1866	-0.0438105	3L	6192124	6192709	586	-	1888	1845	1665	1014	1574	1167	FBtr0077015
FBgn0264489:E014	FBgn0264489	E014	499.135	0.000449452	15.7456	7.2457e-05	0.00890963	38.1436	40.8627	0.0993427	3L	9831000	9831440	441	+	467	386	423	532	638	504	c("FBtr0332832"	"FBtr0332819"	"FBtr0332827"	"FBtr0332835"	"FBtr0332823"	"FBtr0332821"	"FBtr0332829"	"FBtr0332828")
FBgn0026737+FBgn0085433:E007	FBgn0026737+FBgn0085433	E007	182.465	0.00155008	15.7244	7.32729e-05	0.00899106	23.1663	26.0221	0.167708	3R	15363933	15364576	644	-	209	167	189	156	247	144	c("FBtr0112667"	"FBtr0112669"	"FBtr0112668")
FBgn0263993:E008	FBgn0263993	E008	156.493	0.00602455	15.7109	7.37965e-05	0.00903636	20.3409	25.1837	0.308104	X	6874322	6874916	595	+	186	96	152	121	233	164	FBtr0330262
FBgn0030078+FBgn0265413:E010	FBgn0030078+FBgn0265413	E010	3348.82	0.000132365	15.6263	7.7172e-05	0.00942996	94.632	97.0084	0.0357808	X	9071872	9071989	118	-	3823	4853	2983	2966	3039	2554	c("FBtr0340356"	"FBtr0340357"	"FBtr0339660")
FBgn0039908:E021	FBgn0039908	E021	4.19906	0.0111935	15.6142	7.76704e-05	0.00947109	4.88678	1.62237	-1.59078	4	488848	488994	147	-	10	7	9	1	1	0	FBtr0344869
FBgn0263831:E004	FBgn0263831	E004	70.05	0.00145351	15.6063	7.79947e-05	0.00949086	14.0246	16.8457	0.264424	3L	5151770	5152076	307	-	78	61	87	39	100	68	FBtr0077176
FBgn0029687:E003	FBgn0029687	E003	986.805	8.00547e-05	15.5625	7.98217e-05	0.00969303	57.262	54.5127	-0.0709834	X	3949481	3949713	233	+	1125	920	1036	638	1388	952	c("FBtr0342739"	"FBtr0070618"	"FBtr0070617"	"FBtr0070616")
FBgn0028894:E004	FBgn0028894	E004	155.603	0.000447264	15.5197	8.1651e-05	0.00987481	23.7681	20.9215	-0.18404	2L	16302771	16302954	184	-	208	272	154	94	126	109	FBtr0080851
FBgn0263110:E022	FBgn0263110	E022	51.2244	0.00102423	15.5196	8.1656e-05	0.00987481	11.6025	14.5961	0.331154	3L	4217470	4217594	125	+	57	27	56	43	78	50	c("FBtr0307311"	"FBtr0307310"	"FBtr0307312"	"FBtr0307309")
FBgn0000014:E006	FBgn0000014	E006	376.039	0.000540126	15.5104	8.20531e-05	0.009882	36.5747	33.7242	-0.117062	3R	16827135	16827637	503	-	542	256	526	260	422	321	c("FBtr0083387"	"FBtr0306337"	"FBtr0300485"	"FBtr0083388")
FBgn0262952+FBgn0013683:E002	FBgn0262952+FBgn0013683	E002	101.806	0.000646798	15.512	8.19822e-05	0.009882	16.6586	19.5262	0.229151	dmel_mitochondrion_genome	9544	9544	1	-	74	132	68	112	118	93	c("FBtr0100879"	"FBtr0100880")
FBgn0004687:E003	FBgn0004687	E003	1489.67	6.84175e-05	15.4975	8.26151e-05	0.00992925	65.9854	68.1702	0.0469949	X	5622252	5622279	28	-	1520	1894	1288	1275	1679	1314	FBtr0070783
FBgn0035696:E007	FBgn0035696	E007	595.275	0.00128983	15.4796	8.34004e-05	0.0100031	45.1753	41.1712	-0.1339	3L	6251371	6251499	129	-	967	770	701	438	449	370	FBtr0077010
FBgn0035397:E026	FBgn0035397	E026	236.255	0.000901578	15.4618	8.41911e-05	0.0100773	29.5516	26.1593	-0.175911	3L	3088192	3088493	302	+	260	295	318	115	236	233	c("FBtr0072998"	"FBtr0072999"	"FBtr0113130"	"FBtr0113131"	"FBtr0072992"	"FBtr0072993"	"FBtr0072991"	"FBtr0072996"	"FBtr0072994"	"FBtr0072995"	"FBtr0113129"	"FBtr0073003"	"FBtr0073002"	"FBtr0073001"	"FBtr0073000"	"FBtr0332113")
FBgn0264489:E011	FBgn0264489	E011	6.25182	0.0112854	15.4446	8.49587e-05	0.0101484	2.42313	5.55659	1.19733	3L	9824821	9827895	3075	+	2	1	2	7	11	12	c("FBtr0332830"	"FBtr0332831")
FBgn0260986:E003	FBgn0260986	E003	789.087	0.000233791	15.4287	8.56775e-05	0.0102134	49.2977	50.7315	0.0413612	X	1477376	1478482	1107	+	968	917	893	570	854	638	c("FBtr0339588"	"FBtr0070258")
FBgn0025866:E004	FBgn0025866	E004	575.623	0.000347668	15.4073	8.66527e-05	0.0103087	44.0041	41.7568	-0.0756278	3L	9890784	9893011	2228	+	680	608	452	540	698	491	c("FBtr0076343"	"FBtr0304675")
FBgn0014010:E005	FBgn0014010	E005	1123.84	0.000119169	15.3932	8.73017e-05	0.0103648	57.6405	60.3924	0.0672844	2L	2360633	2360801	169	-	1161	1194	1094	922	1406	1021	c("FBtr0077798"	"FBtr0077797"	"FBtr0077796"	"FBtr0077795"	"FBtr0077794"	"FBtr0077793"	"FBtr0330669"	"FBtr0330668"	"FBtr0330670")
FBgn0028429:E006	FBgn0028429	E006	316.512	0.000411585	15.3687	8.84433e-05	0.0104791	30.554	33.5245	0.133855	3L	9836522	9836805	284	-	329	296	284	256	405	335	FBtr0076370
FBgn0052706:E002	FBgn0052706	E002	41.094	0.0442551	15.3522	8.9218e-05	0.0105495	9.72498	12.6286	0.376926	X	9087612	9088073	462	+	32	28	16	33	82	54	FBtr0071287
FBgn0015664:E002	FBgn0015664	E002	614.207	0.000145754	15.3054	9.14557e-05	0.0107923	45.7346	43.1227	-0.0848411	2L	9964280	9964867	588	-	739	637	782	413	675	529	c("FBtr0079889"	"FBtr0310483")
FBgn0000274:E001	FBgn0000274	E001	4.54101	0.0218534	15.2581	9.37726e-05	0.0110005	4.30891	0.274173	-3.97417	3R	30695537	30695864	328	-	19	2	11	0	0	0	c("FBtr0085727"	"FBtr0335454")
FBgn0004838:E003	FBgn0004838	E003	54.0042	0.00114888	15.2579	9.37839e-05	0.0110005	14.8929	12.0733	-0.302811	2L	6921260	6921440	181	+	81	56	79	17	56	52	c("FBtr0307030"	"FBtr0079347")
FBgn0027108:E006	FBgn0027108	E006	1949.61	0.000185306	15.26	9.36774e-05	0.0110005	77.6481	74.9189	-0.0516222	X	7002772	7003495	724	+	2527	2053	2059	1307	2302	1744	c("FBtr0332314"	"FBtr0071005"	"FBtr0071006")
FBgn0053653:E029	FBgn0053653	E029	359.395	0.00333609	15.2529	9.40321e-05	0.0110076	31.8561	36.7332	0.205512	4	1270925	1271759	835	+	432	347	355	313	432	302	c("FBtr0091630"	"FBtr0091631"	"FBtr0333702"	"FBtr0307334"	"FBtr0307333")
FBgn0263831:E005	FBgn0263831	E005	41.403	0.00151878	15.2028	9.6558e-05	0.0112807	10.5198	13.3656	0.345422	3L	5152144	5152376	233	-	51	32	44	24	67	39	FBtr0077176
FBgn0030349:E011	FBgn0030349	E011	103.508	0.00228429	15.1963	9.68952e-05	0.0112976	16.745	20.2481	0.274062	X	11884798	11885056	259	-	115	107	94	102	113	89	c("FBtr0331594"	"FBtr0344702"	"FBtr0114452"	"FBtr0308070"	"FBtr0331591")
FBgn0030839:E005	FBgn0030839	E005	208.475	0.000555207	15.1823	9.76138e-05	0.0113587	25.1685	26.8306	0.0922599	X	17427420	17428735	1316	+	255	268	251	172	188	140	c("FBtr0074432"	"FBtr0074431")
FBgn0038419:E005	FBgn0038419	E005	208.296	0.000330019	15.1779	9.78429e-05	0.0113628	27.4822	24.7377	-0.151783	3R	16347281	16347373	93	-	204	237	191	194	262	166	c("FBtr0334733"	"FBtr0345255"	"FBtr0083325")
FBgn0052816:E009	FBgn0052816	E009	47.78	0.00693474	15.167	9.84093e-05	0.0114059	14.0202	11.3519	-0.304573	X	470405	470726	322	-	93	42	57	31	53	27	FBtr0273442
FBgn0004228:E005	FBgn0004228	E005	10.669	0.0324244	15.1357	0.000100051	0.0115733	7.53975	3.32226	-1.18235	3L	15519457	15519592	136	-	60	4	3	4	3	1	FBtr0303786
FBgn0002607:E001	FBgn0002607	E001	170.617	0.00221417	15.107	0.000101587	0.0117277	25.6187	21.8257	-0.231173	2R	24967877	24968444	568	-	215	268	167	93	176	138	FBtr0072405
FBgn0037726:E013	FBgn0037726	E013	10.4573	0.0737538	15.0653	0.000103852	0.0119538	4.40062	5.42301	0.301386	3R	9657945	9659324	1380	-	1	5	3	4	36	15	c("FBtr0309029"	"FBtr0309028"	"FBtr0309027"	"FBtr0344344")
FBgn0045035:E020	FBgn0045035	E020	41.6047	0.00162504	15.0635	0.000103953	0.0119538	10.3279	13.3649	0.371901	3R	15239057	15239183	127	-	42	15	52	25	72	49	FBtr0110874
FBgn0002570:E003	FBgn0002570	E003	904.275	0.00036859	15.0394	0.000105292	0.012084	29.734	32.4756	0.12724	2R	8450555	8451904	1350	-	30	65	95	3927	0	4	FBtr0088759
FBgn0035432:E007	FBgn0035432	E007	296.708	0.00026605	14.9961	0.000107732	0.0123399	32.4503	29.5671	-0.134235	3L	3310520	3310706	187	+	415	419	304	196	279	221	c("FBtr0073058"	"FBtr0330104"	"FBtr0330103"	"FBtr0073054"	"FBtr0073055"	"FBtr0073056"	"FBtr0073057")
FBgn0033879:E001	FBgn0033879	E001	236.11	0.00174169	14.9524	0.00011026	0.0126047	29.72	26.0319	-0.191155	2R	13852947	13853115	169	-	260	280	297	160	248	201	c("FBtr0087643"	"FBtr0087644")
FBgn0052000:E013	FBgn0052000	E013	44.5827	0.00287593	14.9393	0.000111029	0.0126679	13.6475	10.4074	-0.391025	4	136691	136777	87	+	58	64	64	27	31	32	c("FBtr0089450"	"FBtr0089448"	"FBtr0089449")
FBgn0031245:E006	FBgn0031245	E006	47.0211	0.00189945	14.9251	0.000111863	0.0127382	10.7073	13.7429	0.360092	2L	290813	291031	219	-	40	41	34	59	45	52	c("FBtr0343778"	"FBtr0113009")
FBgn0038462:E002	FBgn0038462	E002	336.947	0.000358034	14.9042	0.000113109	0.0128552	33.1458	31.5131	-0.0728771	3R	16994683	16995059	377	-	512	477	514	171	274	182	c("FBtr0337063"	"FBtr0083375")
FBgn0259923:E009	FBgn0259923	E009	52.5411	0.00161424	14.8816	0.000114473	0.0129849	14.8972	11.7825	-0.338403	X	16694618	16694830	213	-	62	48	79	33	60	43	c("FBtr0074370"	"FBtr0074369"	"FBtr0074368")
FBgn0035388:E011	FBgn0035388	E011	298.599	0.000576677	14.8729	0.000115005	0.0130201	32.5769	29.4577	-0.145206	3L	3039927	3040469	543	+	391	420	352	193	262	225	c("FBtr0345029"	"FBtr0345028"	"FBtr0072981")
FBgn0044323:E005	FBgn0044323	E005	57.3367	0.00103861	14.8553	0.00011608	0.0131164	15.1972	12.191	-0.317991	2L	8031036	8031308	273	+	86	71	90	27	54	35	c("FBtr0079539"	"FBtr0306001"	"FBtr0079536")
FBgn0024734:E005	FBgn0024734	E005	802.93	0.000104648	14.8124	0.000118751	0.0133923	51.5126	49.5598	-0.0557556	2L	16249092	16249706	615	-	1150	881	1026	438	887	636	c("FBtr0080856"	"FBtr0080857"	"FBtr0332357")
FBgn0029994:E002	FBgn0029994	E002	589.452	0.000288468	14.8076	0.000119056	0.0134009	44.545	41.9043	-0.0881634	X	8079170	8079352	183	-	704	677	552	609	552	441	FBtr0071116
FBgn0004921:E002	FBgn0004921	E002	635.391	0.000112438	14.793	0.000119978	0.0134706	43.9392	46.0677	0.0682473	2R	8901433	8901522	90	+	695	718	593	562	751	522	c("FBtr0088646"	"FBtr0088645")
FBgn0038462:E004	FBgn0038462	E004	13.35	0.00380453	14.7906	0.000120135	0.0134706	5.32765	8.32845	0.644547	3R	16995405	16995813	409	-	12	12	14	10	20	13	c("FBtr0337063"	"FBtr0083375")
FBgn0040763+FBgn0259238:E004	FBgn0040763+FBgn0259238	E004	138.562	0.000499712	14.7773	0.000120985	0.0135132	22.6983	19.8196	-0.195658	2R	11294536	11294586	51	-	195	195	153	90	121	103	c("FBtr0088175"	"FBtr0299853"	"FBtr0299856"	"FBtr0299854"	"FBtr0299855"	"FBtr0303157")
FBgn0260486:E011	FBgn0260486	E011	594.295	0.00119155	14.7767	0.00012102	0.0135132	41.6718	45.6773	0.132404	2L	7478851	7480323	1473	-	741	421	627	515	756	547	c("FBtr0330728"	"FBtr0332201"	"FBtr0330722"	"FBtr0330723"	"FBtr0330721"	"FBtr0330726"	"FBtr0330727"	"FBtr0330724"	"FBtr0330725")
FBgn0261573:E022	FBgn0261573	E022	975.546	0.000726635	14.773	0.000121257	0.0135132	53.2769	57.1541	0.101346	X	19529974	19530896	923	+	1057	736	1019	764	1367	977	c("FBtr0302862"	"FBtr0302863"	"FBtr0302864"	"FBtr0307903")
FBgn0267791:E014	FBgn0267791	E014	892.007	0.000882596	14.7702	0.000121439	0.0135132	55.0502	50.9775	-0.110888	2R	20606444	20606854	411	+	1135	1007	1104	634	936	678	c("FBtr0336730"	"FBtr0086220"	"FBtr0301760"	"FBtr0086221"	"FBtr0086219")
FBgn0260753:E015	FBgn0260753	E015	136.625	0.0103135	14.761	0.000122033	0.0135535	18.8392	23.8278	0.338903	X	2577593	2578640	1048	+	144	135	122	108	173	142	c("FBtr0340084"	"FBtr0340085")
FBgn0029666:E001	FBgn0029666	E001	78.9335	0.00288717	14.7437	0.000123157	0.0136525	14.2854	17.657	0.305697	X	3485650	3486021	372	+	55	43	82	44	147	107	c("FBtr0070569"	"FBtr0331611"	"FBtr0331610"	"FBtr0332285"	"FBtr0331612")
FBgn0031633:E002	FBgn0031633	E002	346.865	0.000783727	14.7291	0.000124114	0.0136952	32.243	34.9659	0.116962	2L	4829381	4829979	599	-	395	355	302	290	436	321	c("FBtr0077415"	"FBtr0336961")
FBgn0031684:E001	FBgn0031684	E001	29.8737	0.00526541	14.7271	0.000124245	0.0136952	8.25069	11.4891	0.477684	2L	5099177	5099499	323	-	24	27	17	24	49	37	FBtr0345333
FBgn0032187:E013	FBgn0032187	E013	16.0823	0.00327284	14.7292	0.000124106	0.0136952	8.81131	5.80601	-0.60181	2L	10155511	10156407	897	+	29	20	21	8	10	13	FBtr0079944
FBgn0015521:E008	FBgn0015521	E008	134.804	0.0122233	14.712	0.000125249	0.01378	18.0977	23.8726	0.399548	2L	2856673	2856705	33	+	127	148	64	117	187	158	c("FBtr0077622"	"FBtr0077621"	"FBtr0335131"	"FBtr0273293")
FBgn0015929:E004	FBgn0015929	E004	1062.54	0.000241382	14.7048	0.000125726	0.0138065	56.301	59.1783	0.0719088	2R	7497907	7498278	372	-	1295	1042	1129	760	1321	961	c("FBtr0088982"	"FBtr0345797")
FBgn0033015:E003	FBgn0033015	E003	6.66037	0.035764	14.6781	0.000127521	0.0139773	2.63882	6.06492	1.2006	2R	5263948	5263995	48	+	0	3	4	7	10	13	FBtr0111115
FBgn0004910:E011	FBgn0004910	E011	92.0519	0.00277425	14.6443	0.00012983	0.0141774	18.7532	15.4497	-0.279557	3L	3933247	3933637	391	-	138	143	104	76	54	51	FBtr0073174
FBgn0082934+FBgn0082935+FBgn0082932+FBgn0082933+FBgn0261973+FBgn0261974+FBgn0259937:E003	FBgn0082934+FBgn0082935+FBgn0082932+FBgn0082933+FBgn0261973+FBgn0261974+FBgn0259937	E003	1496.76	8.84528e-05	14.6461	0.000129706	0.0141774	68.7181	66.3747	-0.0500579	2R	24175473	24175724	252	+	1607	1392	1558	1091	1997	1465	c("FBtr0300861"	"FBtr0300227"	"FBtr0100213"	"FBtr0072258"	"FBtr0304599")
FBgn0014141:E023	FBgn0014141	E023	17.4827	0.0228836	14.6229	0.000131308	0.014312	5.50268	9.30138	0.757311	3R	17119083	17119154	72	-	15	7	10	28	21	18	c("FBtr0337102"	"FBtr0337100")
FBgn0031575:E001	FBgn0031575	E001	69.9728	0.000890699	14.606	0.00013249	0.014414	13.7204	16.6326	0.277691	2L	3867697	3867988	292	+	67	54	65	54	97	83	FBtr0077504
FBgn0001145:E010	FBgn0001145	E010	125.16	0.000576522	14.5788	0.000134417	0.0145817	21.7244	18.6319	-0.221536	X	11429993	11430197	205	+	176	168	113	134	102	65	c("FBtr0343562"	"FBtr0073494"	"FBtr0343563"	"FBtr0073496"	"FBtr0343561")
FBgn0264270+FBgn0263563:E027	FBgn0264270+FBgn0263563	E027	36.751	0.0102301	14.5773	0.000134529	0.0145817	9.22223	13.1137	0.507882	X	7096815	7096902	88	-	52	39	52	27	35	23	FBtr0331259
FBgn0038693:E025	FBgn0038693	E025	3.60831	0.0143064	14.5035	0.000139901	0.0151332	1.84649	4.90193	1.40857	3R	19243216	19243878	663	-	2	0	2	4	8	5	c("FBtr0344552"	"FBtr0344553"	"FBtr0301694"	"FBtr0301692"	"FBtr0301693")
FBgn0261859:E011	FBgn0261859	E011	153.025	0.00134933	14.5003	0.000140135	0.0151332	23.7183	20.754	-0.192614	3R	15131608	15131926	319	-	247	171	226	87	130	101	c("FBtr0303485"	"FBtr0303486")
FBgn0052706:E001	FBgn0052706	E001	19.2932	0.0498213	14.4784	0.000141779	0.0152826	9.64458	6.638	-0.53897	X	9087129	9087538	410	+	21	29	24	4	19	23	FBtr0071287
FBgn0030109:E004	FBgn0030109	E004	817.122	0.000224729	14.4411	0.000144608	0.015502	49.756	52.3188	0.0724579	X	9230700	9231558	859	-	1054	672	862	586	1040	790	FBtr0071334
FBgn0030327:E002	FBgn0030327	E002	240.254	0.000274165	14.4474	0.000144129	0.015502	26.846	29.2326	0.122868	X	11707711	11708135	425	-	262	258	218	207	292	214	FBtr0073620
FBgn0051908:E004	FBgn0051908	E004	204.105	0.000327918	14.4414	0.000144585	0.015502	27.242	24.4805	-0.1542	2L	7026982	7027193	212	-	268	264	232	138	202	155	c("FBtr0079429"	"FBtr0345638")
FBgn0038453:E004	FBgn0038453	E004	888.721	0.000360911	14.4245	0.00014589	0.0156108	51.783	54.3529	0.0698785	3R	16644548	16645171	624	+	1133	1008	1016	539	1019	776	c("FBtr0083336"	"FBtr0333728")
FBgn0035542:E013	FBgn0035542	E013	387.29	0.000266728	14.4153	0.000146605	0.0156586	33.7357	36.445	0.111444	3L	4420074	4420266	193	+	296	547	297	352	398	399	c("FBtr0308033"	"FBtr0308034"	"FBtr0113141"	"FBtr0113140"	"FBtr0073296"	"FBtr0073294"	"FBtr0073295")
FBgn0029897:E007	FBgn0029897	E007	102.601	0.000569427	14.4099	0.000147024	0.0156748	19.9144	16.9688	-0.23093	X	6744172	6744195	24	-	104	145	103	71	109	92	c("FBtr0070982"	"FBtr0070981")
FBgn0082934+FBgn0082935+FBgn0082932+FBgn0082933+FBgn0261973+FBgn0261974+FBgn0259937:E004	FBgn0082934+FBgn0082935+FBgn0082932+FBgn0082933+FBgn0261973+FBgn0261974+FBgn0259937	E004	1717.92	0.000122026	14.393	0.000148354	0.0157878	73.1339	70.7305	-0.0482076	2R	24175917	24176191	275	+	1904	1559	1765	1280	2311	1645	c("FBtr0300861"	"FBtr0100213"	"FBtr0072258"	"FBtr0300227")
FBgn0037443:E009	FBgn0037443	E009	152.807	0.000540342	14.3505	0.000151743	0.0161191	21.0935	24.0366	0.188436	3R	6391989	6392742	754	-	186	137	158	99	187	166	c("FBtr0289940"	"FBtr0290326"	"FBtr0289939")
FBgn0264817+FBgn0005630:E020	FBgn0264817+FBgn0005630	E020	31.1842	0.00592776	14.3464	0.000152068	0.0161244	8.48251	11.7061	0.4647	2R	10515835	10516051	217	-	29	22	24	24	38	47	FBtr0089348
FBgn0026872+FBgn0029580:E003	FBgn0026872+FBgn0029580	E003	34.063	0.00223411	14.3383	0.000152725	0.0161648	9.03873	11.9597	0.403984	X	1466930	1466933	4	+	24	22	33	30	52	41	c("FBtr0070253"	"FBtr0345508")
FBgn0000635:E002	FBgn0000635	E002	1347.74	7.17263e-05	14.3349	0.000153002	0.0161649	65.6833	63.5041	-0.0486787	X	4134383	4134903	521	-	1784	928	1624	989	1716	1237	c("FBtr0343523"	"FBtr0070665"	"FBtr0336884"	"FBtr0336882")
FBgn0034577:E003	FBgn0034577	E003	1489.39	0.000277676	14.3309	0.000153328	0.0161702	68.4146	66.326	-0.0447296	2R	21058612	21059883	1272	+	1681	1750	1467	1141	1775	1263	FBtr0071532
FBgn0029799:E001	FBgn0029799	E001	18.4604	0.0050369	14.2881	0.000156851	0.0164823	9.24545	6.38371	-0.534348	X	5752249	5752508	260	+	32	21	25	11	11	15	FBtr0339743
FBgn0051635:E012	FBgn0051635	E012	56.7118	0.000946704	14.2903	0.00015667	0.0164823	15.0841	12.1667	-0.310093	2L	6647422	6647920	499	-	74	84	78	24	50	45	FBtr0079326
FBgn0035903+FBgn0035901:E012	FBgn0035903+FBgn0035901	E012	6.3039	0.0450433	14.271	0.000158285	0.0166032	6.35382	2.69364	-1.23807	3L	8517316	8517417	102	+	20	8	7	2	3	2	c("FBtr0333055"	"FBtr0333054"	"FBtr0076621")
FBgn0003511+FBgn0003510:E003	FBgn0003511+FBgn0003510	E003	475.433	0.00128351	14.2247	0.000162229	0.0169864	38.2683	40.1347	0.0687019	3R	30039939	30041031	1093	+	561	548	519	351	500	420	c("FBtr0346861"	"FBtr0346862"	"FBtr0085556")
FBgn0263397:E027	FBgn0263397	E027	444.101	0.000207265	14.1973	0.000164608	0.0172048	36.6244	39.2582	0.100188	2R	14298375	14298895	521	+	526	366	416	355	599	435	c("FBtr0308835"	"FBtr0308834"	"FBtr0290109"	"FBtr0308836"	"FBtr0290110"	"FBtr0100370"	"FBtr0100372"	"FBtr0290292"	"FBtr0100369")
FBgn0010909:E020	FBgn0010909	E020	549.397	0.000277824	14.1541	0.000168429	0.0175727	40.6519	43.7377	0.105554	3L	2567046	2567288	243	-	703	560	724	284	604	530	c("FBtr0072958"	"FBtr0072959"	"FBtr0072956"	"FBtr0072957"	"FBtr0333365"	"FBtr0333364"	"FBtr0333363"	"FBtr0333362")
FBgn0010078:E001	FBgn0010078	E001	2098.2	4.64292e-05	14.1412	0.000169586	0.0176306	76.9716	79.46	0.0459025	2R	22854383	22854412	30	+	1946	3017	1754	1753	2282	1855	FBtr0071897
FBgn0026259:E002	FBgn0026259	E002	511.393	0.000142564	14.1443	0.000169305	0.0176306	42.0895	39.4134	-0.0947759	3L	3428665	3429083	419	-	660	480	586	351	588	474	c("FBtr0309836"	"FBtr0309837"	"FBtr0073144"	"FBtr0309838"	"FBtr0309839")
FBgn0038617:E001	FBgn0038617	E001	385.469	0.000226686	14.1337	0.000170268	0.0176556	36.2419	34.13	-0.086618	3R	18400373	18401574	1202	-	502	501	438	289	347	287	FBtr0083655
FBgn0263706:E011	FBgn0263706	E011	110.775	0.00227435	14.1319	0.000170429	0.0176556	20.8348	17.5158	-0.25034	X	17506586	17507089	504	-	174	125	134	71	112	76	c("FBtr0310337"	"FBtr0342802"	"FBtr0310339")
FBgn0035461+FBgn0052264:E001	FBgn0035461+FBgn0052264	E001	178.266	0.000345652	14.1238	0.000171163	0.0177003	22.8746	25.7904	0.173085	3L	3714826	3717216	2391	-	215	159	173	135	235	170	FBtr0308639
FBgn0004379:E001	FBgn0004379	E001	109.138	0.00426123	14.1043	0.000172948	0.0178533	20.9837	17.2866	-0.279615	3L	9362636	9363034	399	-	128	112	162	63	127	86	c("FBtr0333886"	"FBtr0346530"	"FBtr0076499")
FBgn0038353:E004	FBgn0038353	E004	12.4764	0.0392207	14.1007	0.000173278	0.0178558	8.0913	3.94299	-1.03708	3R	15696566	15697142	577	+	30	27	15	0	10	2	FBtr0334027
FBgn0260388+FBgn0263131:E003	FBgn0260388+FBgn0263131	E003	408.485	0.00044032	14.0881	0.000174446	0.0179131	35.0001	38.0115	0.119075	3L	16492662	16493000	339	-	467	418	373	330	559	343	c("FBtr0307367"	"FBtr0300655"	"FBtr0300657"	"FBtr0300656")
FBgn0260986:E001	FBgn0260986	E001	205.802	0.000338084	14.0882	0.000174436	0.0179131	27.1607	24.6264	-0.141313	X	1477063	1477288	226	+	290	274	251	119	197	151	c("FBtr0339588"	"FBtr0070258")
FBgn0040001:E006	FBgn0040001	E006	209.694	0.00497698	14.0491	0.000178103	0.0182567	22.9756	28.7941	0.325668	3L	25756461	25757738	1278	-	416	255	253	167	183	55	FBtr0305959
FBgn0259244:E002	FBgn0259244	E002	568.511	0.000136316	14.0212	0.000180764	0.0184971	41.6544	44.1159	0.0828289	3R	16512964	16514176	1213	+	700	375	677	443	751	528	c("FBtr0303650"	"FBtr0305006"	"FBtr0305005"	"FBtr0336782"	"FBtr0299894"	"FBtr0336781"	"FBtr0336779"	"FBtr0336778"	"FBtr0336777"	"FBtr0336776"	"FBtr0336775"	"FBtr0336780")
FBgn0042131+FBgn0261797:E019	FBgn0042131+FBgn0261797	E019	104.347	0.000591234	14.0009	0.000182721	0.0186646	17.2173	20.0461	0.219463	3L	4825328	4825687	360	-	114	64	120	84	150	102	c("FBtr0073359"	"FBtr0273370"	"FBtr0332746"	"FBtr0332747"	"FBtr0332745"	"FBtr0332748"	"FBtr0332749"	"FBtr0332750")
FBgn0035850:E013	FBgn0035850	E013	530.755	0.000350123	13.9963	0.000183172	0.0186781	39.9813	42.4424	0.0861783	3L	8190072	8190714	643	+	546	561	463	450	664	511	c("FBtr0321321"	"FBtr0076691"	"FBtr0076693"	"FBtr0076692"	"FBtr0321320"	"FBtr0346547"	"FBtr0321319")
FBgn0015024:E009	FBgn0015024	E009	725.538	0.000116613	13.9623	0.000186517	0.0189532	46.5913	49.1883	0.0782541	X	12657276	12657834	559	+	745	724	641	600	942	720	FBtr0073680
FBgn0034142:E006	FBgn0034142	E006	326.815	0.000213048	13.9644	0.000186302	0.0189532	31.1985	33.9174	0.120551	2R	16594083	16594646	564	-	354	341	289	306	400	277	FBtr0087120
FBgn0011640:E010	FBgn0011640	E010	1291.97	0.000284665	13.9403	0.000188713	0.019143	64.3464	61.7262	-0.0599776	3L	7341353	7341800	448	+	1540	1493	1492	964	1389	1031	c("FBtr0076844"	"FBtr0076845"	"FBtr0076841"	"FBtr0076842"	"FBtr0076843")
FBgn0035641+FBgn0035642:E009	FBgn0035641+FBgn0035642	E009	168.998	0.00178802	13.8597	0.000196975	0.0199466	24.7086	21.6929	-0.187788	3L	5874422	5875457	1036	+	134	132	122	128	317	187	c("FBtr0331562"	"FBtr0300903")
FBgn0260972:E001	FBgn0260972	E001	1267.7	0.00125696	13.8547	0.000197501	0.0199653	63.9059	60.4951	-0.0791321	2R	9135375	9135705	331	-	1686	1704	1272	1205	999	821	c("FBtr0088625"	"FBtr0088624")
FBgn0259168:E003	FBgn0259168	E003	15.4636	0.00413278	13.8493	0.000198073	0.0199886	5.58791	8.53988	0.611905	X	17868167	17868369	203	-	11	9	11	8	26	27	FBtr0299619
FBgn0030178:E002	FBgn0030178	E002	290.717	0.000356499	13.8351	0.000199569	0.0200198	29.8544	31.5732	0.0807579	X	10085461	10086171	711	-	311	418	332	178	283	258	FBtr0290234
FBgn0032258:E004	FBgn0032258	E004	495.148	0.000231565	13.8395	0.000199103	0.0200198	41.1241	38.6661	-0.0889179	2L	10486398	10487001	604	-	624	623	593	343	507	363	FBtr0080038
FBgn0085354:E002	FBgn0085354	E002	823.792	0.000122026	13.827	0.000200434	0.0200198	49.5487	51.5889	0.0582123	X	16715056	16715289	234	-	975	1422	659	655	726	577	c("FBtr0339826"	"FBtr0112527"	"FBtr0339825")
FBgn0086129:E007	FBgn0086129	E007	250.988	0.000238739	13.8299	0.000200121	0.0200198	27.48	30.1344	0.13303	2R	24088942	24089267	326	+	319	246	259	192	308	213	c("FBtr0307174"	"FBtr0072249")
FBgn0086472:E001	FBgn0086472	E001	45.8967	0.00246161	13.8292	0.000200204	0.0200198	13.8495	10.7685	-0.36302	3R	11215028	11215369	342	-	67	81	43	24	45	28	FBtr0082369
FBgn0264270+FBgn0263563:E030	FBgn0264270+FBgn0263563	E030	9.22862	0.00855591	13.8291	0.000200212	0.0200198	4.22969	7.38348	0.80375	X	7097060	7097066	7	-	8	8	14	6	14	7	c("FBtr0331263"	"FBtr0331259")
FBgn0264270+FBgn0263563:E031	FBgn0264270+FBgn0263563	E031	16.1054	0.0439657	13.7996	0.000203378	0.0202793	5.47597	9.81522	0.841907	X	7097624	7097768	145	-	11	13	26	13	23	12	FBtr0331250
FBgn0011828+FBgn0267220:E002	FBgn0011828+FBgn0267220	E002	1807.19	5.84669e-05	13.7647	0.000207188	0.0206241	71.675	74.3228	0.0523339	3L	2607693	2607874	182	-	2500	2082	1924	1741	1531	1197	c("FBtr0072954"	"FBtr0072952"	"FBtr0072953"	"FBtr0072951")
FBgn0016983:E005	FBgn0016983	E005	1269.29	0.00072974	13.7596	0.00020776	0.0206458	64.7653	60.7622	-0.0920468	3L	7382387	7382731	345	+	1620	1252	1397	822	1562	1164	c("FBtr0331849"	"FBtr0331850"	"FBtr0076851"	"FBtr0333404"	"FBtr0301611")
FBgn0038462:E005	FBgn0038462	E005	17.6614	0.00323684	13.7441	0.000209481	0.0207816	6.35124	9.24747	0.54202	3R	16995926	16996071	146	-	15	17	22	13	23	17	c("FBtr0337063"	"FBtr0083375")
FBgn0028408:E007	FBgn0028408	E007	1055.72	0.000170251	13.7186	0.00021234	0.0210296	58.9542	56.8153	-0.0533163	2R	9299749	9302210	2462	+	1465	757	1618	543	1371	874	c("FBtr0088597"	"FBtr0304798"	"FBtr0112930")
FBgn0029897:E006	FBgn0029897	E006	142.675	0.000394861	13.7112	0.000213181	0.0210417	23.1232	20.2686	-0.190095	X	6744146	6744171	26	-	148	196	132	103	153	133	c("FBtr0070983"	"FBtr0070982"	"FBtr0070981")
FBgn0065096+FBgn0041789:E002	FBgn0065096+FBgn0041789	E002	776.778	0.000570405	13.7116	0.000213136	0.0210417	51.2596	47.7177	-0.103299	2L	19400781	19401372	592	-	885	921	781	692	751	653	c("FBtr0306598"	"FBtr0081210"	"FBtr0081213"	"FBtr0081212"	"FBtr0081211"	"FBtr0100449"	"FBtr0334166"	"FBtr0334167")
FBgn0010416:E001	FBgn0010416	E001	65.6893	0.000905326	13.698	0.000214682	0.0211542	13.2667	16.1027	0.279497	X	16388820	16389149	330	-	52	66	56	55	95	69	FBtr0074305
FBgn0034400:E007	FBgn0034400	E007	76.1832	0.003821	13.6834	0.000216354	0.0212473	14.2432	17.6136	0.306418	2R	18843727	18844027	301	-	80	53	83	57	100	87	c("FBtr0086628"	"FBtr0330054")
FBgn0037328:E005	FBgn0037328	E005	1639.94	4.79643e-05	13.6864	0.000216016	0.0212473	68.9871	71.4494	0.0505962	3R	5467069	5467101	33	-	1691	1924	1572	1322	1934	1476	FBtr0078769
FBgn0261608:E006	FBgn0261608	E006	12550.1	0.000163458	13.6799	0.000216761	0.0212516	158.41	160.595	0.0197642	2L	5071609	5071904	296	+	12373	17338	10465	10154	13879	11398	c("FBtr0079016"	"FBtr0079017"	"FBtr0302570")
FBgn0011640:E005	FBgn0011640	E005	153.607	0.00176151	13.6751	0.000217316	0.0212704	20.8447	24.1739	0.213768	3L	7339868	7339908	41	+	158	129	154	116	204	167	c("FBtr0076845"	"FBtr0076841"	"FBtr0076843")
FBgn0053303+FBgn0041723:E003	FBgn0053303+FBgn0041723	E003	31.1107	0.00185691	13.6557	0.000219576	0.0214558	11.517	8.60731	-0.420128	2L	10368948	10369205	258	-	56	45	40	13	28	17	FBtr0089855
FBgn0003742:E001	FBgn0003742	E001	202.075	0.000356729	13.6392	0.000221513	0.021609	27.0833	24.4416	-0.148063	2R	14602004	14602442	439	-	282	249	228	142	206	143	c("FBtr0089621"	"FBtr0089620"	"FBtr0089619"	"FBtr0089618"	"FBtr0089617"	"FBtr0089616"	"FBtr0089615")
FBgn0000114:E021	FBgn0000114	E021	882.383	0.000923346	13.6226	0.000223482	0.0217647	54.5	50.5281	-0.10917	2L	12311204	12312311	1108	+	1288	1047	1244	368	894	716	c("FBtr0331646"	"FBtr0331998"	"FBtr0331645")
FBgn0013325:E006	FBgn0013325	E006	106.773	0.0045608	13.6114	0.000224821	0.0218588	20.6143	16.724	-0.301726	2R	19443519	19443825	307	+	142	187	91	77	84	74	FBtr0340533
FBgn0030178:E001	FBgn0030178	E001	165.772	0.000444231	13.6029	0.000225831	0.0219206	24.1293	21.859	-0.142561	X	10084914	10085402	489	-	207	266	216	92	135	114	FBtr0290234
FBgn0015286:E003	FBgn0015286	E003	246.928	0.00312405	13.5698	0.000229848	0.0222736	25.8544	29.9814	0.213657	X	3707368	3707491	124	-	220	171	177	208	433	274	c("FBtr0070583"	"FBtr0070584")
FBgn0035715:E006	FBgn0035715	E006	1071.25	9.98075e-05	13.556	0.00023155	0.0224014	58.4106	56.5527	-0.0466341	3L	6755420	6756158	739	-	1399	1605	1082	717	1044	765	c("FBtr0330065"	"FBtr0330064"	"FBtr0330061"	"FBtr0330063"	"FBtr0330062"	"FBtr0076949")
FBgn0010198:E007	FBgn0010198	E007	1096.69	0.00031292	13.5485	0.00023248	0.0224542	56.8428	59.7221	0.0712867	X	13337611	13337638	28	-	1036	1449	858	869	1358	1038	c("FBtr0073793"	"FBtr0073792"	"FBtr0073795"	"FBtr0300828"	"FBtr0073794")
FBgn0000239:E002	FBgn0000239	E002	744.746	0.000390367	13.5319	0.000234544	0.0226163	47.2397	50.2186	0.0882219	2L	21174383	21174975	593	-	853	673	753	557	981	719	c("FBtr0343875"	"FBtr0301342")
FBgn0035903+FBgn0035901:E013	FBgn0035903+FBgn0035901	E013	3.34303	0.0140436	13.5226	0.00023571	0.0226913	4.70412	1.76988	-1.41028	3L	8517418	8517471	54	+	8	4	7	1	1	1	FBtr0333055
FBgn0002525:E008	FBgn0002525	E008	3728.12	6.5877e-05	13.5102	0.000237274	0.022767	101.841	100.11	-0.0247265	2L	5544807	5546642	1836	+	4767	3805	4419	2577	4381	3034	c("FBtr0079100"	"FBtr0346460"	"FBtr0307058"	"FBtr0307059")
FBgn0038473:E003	FBgn0038473	E003	337.481	0.00190771	13.5104	0.000237244	0.022767	31.1927	34.9513	0.164136	3R	17071319	17071569	251	-	298	355	292	289	503	299	FBtr0083426
FBgn0029976:E001	FBgn0029976	E001	204.332	0.000337719	13.476	0.000241634	0.02309	27.3554	24.7011	-0.147249	X	7912089	7912979	891	+	283	193	259	148	230	151	c("FBtr0071092"	"FBtr0340148")
FBgn0030136:E003	FBgn0030136	E003	517.448	0.000142067	13.4715	0.000242218	0.02309	39.3088	42.0687	0.0978952	X	9555210	9555661	452	+	506	646	425	440	618	476	FBtr0343411
FBgn0035464:E003	FBgn0035464	E003	439.004	0.000239286	13.4772	0.000241474	0.02309	39.0046	36.7788	-0.0847664	3L	3811946	3812413	468	+	631	418	620	245	518	322	c("FBtr0073149"	"FBtr0073150")
FBgn0085434:E008	FBgn0085434	E008	21.7258	0.0027205	13.4718	0.000242182	0.02309	9.96976	7.03192	-0.503639	2R	24904281	24904900	620	+	42	17	36	14	18	11	c("FBtr0333817"	"FBtr0308344"	"FBtr0308343"	"FBtr0308342"	"FBtr0308347"	"FBtr0308346"	"FBtr0308345"	"FBtr0333816"	"FBtr0333815"	"FBtr0330240")
FBgn0010591:E003	FBgn0010591	E003	387.42	0.000248063	13.43	0.000247638	0.0235683	36.8331	34.4339	-0.097172	2R	17089210	17089658	449	-	499	408	444	267	461	311	c("FBtr0087008"	"FBtr0087007")
FBgn0264695:E018	FBgn0264695	E018	4156.61	0.000111112	13.3291	0.000261326	0.0248306	103.556	106.168	0.0359368	2L	16774450	16774857	408	+	4837	4361	3970	4419	4027	3233	c("FBtr0307496"	"FBtr0307494"	"FBtr0080903"	"FBtr0307492"	"FBtr0301827"	"FBtr0080898"	"FBtr0080899"	"FBtr0301829"	"FBtr0080897"	"FBtr0080902"	"FBtr0080895"	"FBtr0080905"	"FBtr0080906"	"FBtr0080907"	"FBtr0301828"	"FBtr0080900"	"FBtr0307495"	"FBtr0080901"	"FBtr0346712"	"FBtr0080896"	"FBtr0307493")
FBgn0034365:E003	FBgn0034365	E003	70.7076	0.00339943	13.3088	0.000264168	0.02506	13.0244	16.0601	0.302265	2R	18622645	18622986	342	+	39	44	48	95	117	66	FBtr0086708
FBgn0027330:E003	FBgn0027330	E003	591.041	0.00134249	13.3018	0.000265148	0.0251123	42.0156	45.3553	0.110345	X	8717087	8718056	970	-	655	477	712	427	815	534	c("FBtr0344164"	"FBtr0071280")
FBgn0035710:E001	FBgn0035710	E001	673.728	0.000356703	13.2918	0.000266573	0.0252064	47.2865	44.3145	-0.0936491	3L	6689327	6689698	372	-	1004	983	750	459	547	436	c("FBtr0076958"	"FBtr0076959"	"FBtr0076961")
FBgn0000014:E009	FBgn0000014	E009	44.7625	0.00892032	13.2832	0.000267801	0.0252817	10.0962	13.8774	0.458921	3R	16827898	16828105	208	-	30	29	39	39	72	56	FBtr0083388
FBgn0034688+FBgn0034687:E001	FBgn0034688+FBgn0034687	E001	102.74	0.00423744	13.2715	0.000269477	0.0253581	19.9531	16.4671	-0.277025	2R	22069725	22071233	1509	-	144	131	146	70	68	75	FBtr0071803
FBgn0035145:E003	FBgn0035145	E003	217.039	0.000716505	13.2739	0.000269121	0.0253581	28.1141	25.1924	-0.158307	3L	593726	594291	566	+	298	210	302	148	195	184	c("FBtr0344912"	"FBtr0072554")
FBgn0052641:E002	FBgn0052641	E002	141.641	0.000914181	13.2663	0.00027022	0.0253872	21.89	20.3533	-0.10501	X	13184574	13184996	423	+	241	220	163	81	108	79	FBtr0073729
FBgn0032161:E005	FBgn0032161	E005	235.498	0.0037925	13.2584	0.000271356	0.0254531	29.3972	26.2564	-0.163011	2L	9920854	9921459	606	+	295	274	248	173	229	216	c("FBtr0079878"	"FBtr0331631")
FBgn0005533:E004	FBgn0005533	E004	1646.5	0.000683138	13.2512	0.000272412	0.0255112	68.3889	72.3024	0.0802809	3L	9429792	9429821	30	-	1603	2257	1259	1404	1889	1480	FBtr0076479
FBgn0014024:E010	FBgn0014024	E010	61.0874	0.00531986	13.2448	0.000273338	0.0255571	16.1366	12.6075	-0.356056	X	5322490	5322549	60	-	76	53	102	28	65	57	c("FBtr0070752"	"FBtr0070753")
FBgn0263289:E042	FBgn0263289	E042	86.6069	0.000778355	13.2072	0.000278875	0.0260332	15.5985	18.4823	0.244744	3R	26598577	26598712	136	+	100	75	95	65	111	82	c("FBtr0308628"	"FBtr0308629"	"FBtr0308633"	"FBtr0308631"	"FBtr0308626"	"FBtr0308627"	"FBtr0335520"	"FBtr0308634")
FBgn0038488:E008	FBgn0038488	E008	219.544	0.00160336	13.1996	0.00028001	0.0260976	28.1741	25.0697	-0.168421	3R	17148638	17149412	775	-	266	304	304	138	192	154	c("FBtr0337043"	"FBtr0083414")
FBgn0035205:E006	FBgn0035205	E006	901.768	0.000465631	13.1902	0.00028141	0.0261863	53.2045	52.8082	-0.0107869	3L	1308957	1309793	837	+	1325	1049	1229	515	875	647	c("FBtr0072668"	"FBtr0072669")
FBgn0014026:E010	FBgn0014026	E010	2158.9	0.000678483	13.1685	0.000284699	0.0264503	77.2549	81.4541	0.0763624	X	6533230	6533256	27	-	1990	2717	1648	1830	2661	2093	c("FBtr0070915"	"FBtr0070916")
FBgn0065096+FBgn0041789:E005	FBgn0065096+FBgn0041789	E005	2041.25	0.000584248	13.1379	0.000289385	0.0268431	75.091	79.1257	0.0755048	2L	19403569	19403716	148	-	2123	1998	1781	2293	2076	1795	FBtr0081214
FBgn0266526+FBgn0050497:E003	FBgn0266526+FBgn0050497	E003	1057.04	0.000792845	13.1188	0.000292343	0.0270746	56.7502	58.8024	0.0512492	2R	7739114	7741920	2807	-	1711	838	1175	505	1270	1106	c("FBtr0088934"	"FBtr0088933"	"FBtr0088932"	"FBtr0344568"	"FBtr0331966"	"FBtr0344567"	"FBtr0344566"	"FBtr0344565")
FBgn0267350:E008	FBgn0267350	E008	505.523	0.000166155	13.086	0.000297508	0.0275093	41.4515	39.0484	-0.0861603	X	2631365	2632281	917	+	670	588	640	365	493	362	c("FBtr0307158"	"FBtr0331587")
FBgn0031392:E001	FBgn0031392	E001	215.251	0.000318058	13.0705	0.000299985	0.0276947	25.0659	27.697	0.143999	2L	2151754	2152146	393	+	184	169	218	189	311	219	c("FBtr0077830"	"FBtr0077831"	"FBtr0330657")
FBgn0032156:E004	FBgn0032156	E004	788.879	0.000124311	13.0648	0.000300891	0.0277345	51.1748	48.5454	-0.0760986	2L	9904004	9904216	213	-	991	907	872	679	788	571	c("FBtr0079902"	"FBtr0079903"	"FBtr0290197"	"FBtr0300866"	"FBtr0300867"	"FBtr0300868"	"FBtr0300869"	"FBtr0300871"	"FBtr0300870")
FBgn0014033:E002	FBgn0014033	E002	376.445	0.000409051	13.0444	0.000304185	0.0279941	33.491	35.8576	0.0985078	2L	4122046	4122583	538	+	400	483	400	397	326	248	c("FBtr0346582"	"FBtr0077467")
FBgn0021906:E003	FBgn0021906	E003	1105.01	0.000101614	13.0242	0.000307498	0.0282546	57.2274	59.4066	0.0539172	2L	1612696	1612988	293	-	1186	1475	1081	978	1090	859	c("FBtr0077915"	"FBtr0334843"	"FBtr0334842")
FBgn0003371+FBgn0266707:E011	FBgn0003371+FBgn0266707	E011	525.032	0.00185877	13.0119	0.000309518	0.0283956	39.3121	42.9385	0.1273	X	2641798	2642093	296	+	500	441	571	317	774	597	c("FBtr0070466"	"FBtr0070467"	"FBtr0070473"	"FBtr0070472"	"FBtr0070470"	"FBtr0070468"	"FBtr0070469"	"FBtr0070474"	"FBtr0301966")
FBgn0003371+FBgn0266707:E010	FBgn0003371+FBgn0266707	E010	320.757	0.00165548	12.9997	0.000311537	0.0284915	30.7059	33.9802	0.146177	X	2641590	2641797	208	+	290	277	344	194	468	376	c("FBtr0070474"	"FBtr0070473"	"FBtr0070472"	"FBtr0070470"	"FBtr0070468"	"FBtr0070469"	"FBtr0070467"	"FBtr0301966")
FBgn0261458:E003	FBgn0261458	E003	2446.4	5.06737e-05	12.9998	0.000311516	0.0284915	82.6712	84.6577	0.0342568	2L	1152771	1153318	548	-	2558	2935	2143	2268	2600	2156	c("FBtr0332274"	"FBtr0100022"	"FBtr0100023")
FBgn0261461:E008	FBgn0261461	E008	845.47	0.000364656	12.9903	0.000313114	0.0285911	49.6487	52.992	0.0940197	X	19150811	19151959	1149	-	899	1498	749	541	759	712	c("FBtr0299623"	"FBtr0299624")
FBgn0035631:E001	FBgn0035631	E001	1006.29	0.000346527	12.9527	0.000319455	0.0291246	54.609	56.9834	0.061402	3L	5765846	5766375	530	+	981	980	905	927	1303	937	FBtr0077098
FBgn0038666:E002	FBgn0038666	E002	714.887	0.000893633	12.9288	0.000323568	0.0294537	49.0352	46.4831	-0.0771094	3R	18979224	18980302	1079	-	824	736	779	553	828	633	c("FBtr0304690"	"FBtr0083721"	"FBtr0304689")
FBgn0264751:E004	FBgn0264751	E004	251.059	0.000604757	12.9195	0.000325183	0.0295548	29.7031	27.4068	-0.11608	3R	18400011	18400339	329	+	329	331	298	163	232	196	c("FBtr0334144"	"FBtr0334145")
FBgn0250785:E014	FBgn0250785	E014	152.06	0.00275335	12.8978	0.000328969	0.0298063	20.6615	24.1094	0.22265	2L	20796653	20797042	390	-	154	199	110	121	173	156	c("FBtr0335146"	"FBtr0089947"	"FBtr0089945")
FBgn0264270+FBgn0263563:E020	FBgn0264270+FBgn0263563	E020	16.4676	0.0791698	12.8983	0.000328877	0.0298063	5.03404	10.7343	1.09244	X	7087660	7087683	24	-	21	9	13	4	25	29	FBtr0336729
FBgn0032859:E002	FBgn0032859	E002	1131.03	0.000108167	12.8709	0.000333733	0.0300057	58.1782	60.4743	0.0558452	2L	20417090	20417667	578	+	1275	1221	1140	904	1403	945	c("FBtr0346418"	"FBtr0081358")
FBgn0034051:E002	FBgn0034051	E002	1339.67	9.15791e-05	12.874	0.000333181	0.0300057	63.1131	65.4472	0.0523911	2R	15936091	15936580	490	-	1592	1479	1410	942	1623	1165	c("FBtr0087295"	"FBtr0087294"	"FBtr0087293"	"FBtr0087292"	"FBtr0302149"	"FBtr0306650"	"FBtr0306649")
FBgn0035461+FBgn0052264:E016	FBgn0035461+FBgn0052264	E016	98.0351	0.00052559	12.8793	0.000332243	0.0300057	19.3439	16.6788	-0.21386	3L	3769242	3769406	165	-	153	109	128	52	94	78	c("FBtr0308639"	"FBtr0113430"	"FBtr0308637"	"FBtr0073187"	"FBtr0332986"	"FBtr0332987")
FBgn0038897:E007	FBgn0038897	E007	11.1447	0.00608054	12.8753	0.000332943	0.0300057	7.14627	4.45728	-0.681027	3R	21744048	21744431	384	+	23	14	19	7	4	4	c("FBtr0084125"	"FBtr0301164")
FBgn0261530:E004	FBgn0261530	E004	258.036	0.000411517	12.8724	0.00033347	0.0300057	30.3796	28.0262	-0.116329	3L	9722220	9723039	820	-	322	239	339	188	307	196	c("FBtr0306040"	"FBtr0306041")
FBgn0026718:E001	FBgn0026718	E001	497.02	0.00131914	12.862	0.00033533	0.0301031	41.0873	38.5927	-0.0903646	2L	8449691	8450728	1038	-	583	777	517	319	451	402	c("FBtr0079704"	"FBtr0340242"	"FBtr0079703"	"FBtr0302160")
FBgn0052758:E003	FBgn0052758	E003	235.746	0.00139361	12.8573	0.000336172	0.0301324	26.4417	29.3204	0.149092	X	5720927	5721696	770	-	303	178	238	167	288	261	c("FBtr0070843"	"FBtr0339525"	"FBtr0340670")
FBgn0038581:E004	FBgn0038581	E004	43.981	0.00158584	12.8468	0.000338059	0.0302553	11.2289	13.4147	0.256602	3R	18216947	18217592	646	+	62	42	61	17	66	32	FBtr0083560
FBgn0030956:E004	FBgn0030956	E004	241.158	0.000566315	12.8205	0.000342841	0.0306364	26.9729	29.3112	0.119939	X	18783296	18783494	199	-	257	301	258	163	266	225	FBtr0074661
FBgn0264270+FBgn0263563:E019	FBgn0264270+FBgn0263563	E019	364.324	0.000230017	12.8168	0.000343513	0.0306497	33.1596	30.6259	-0.114674	X	7087614	7087659	46	-	667	623	596	88	209	175	c("FBtr0331255"	"FBtr0331254"	"FBtr0331257"	"FBtr0331270"	"FBtr0331251"	"FBtr0331250"	"FBtr0331253"	"FBtr0331259"	"FBtr0331258"	"FBtr0331256"	"FBtr0331271"	"FBtr0336728"	"FBtr0331249"	"FBtr0331247"	"FBtr0331260"	"FBtr0331261"	"FBtr0331262"	"FBtr0331263"	"FBtr0331264"	"FBtr0331265"	"FBtr0331266"	"FBtr0336727"	"FBtr0331268"	"FBtr0336729"	"FBtr0346796")
FBgn0030366:E005	FBgn0030366	E005	2239.8	8.63649e-05	12.8125	0.000344304	0.0306734	80.3298	82.4013	0.0367326	X	12026626	12028039	1414	-	2748	1761	2760	1410	3018	2120	c("FBtr0342732"	"FBtr0073641")
FBgn0260388+FBgn0263131:E004	FBgn0260388+FBgn0263131	E004	624.939	0.0011114	12.7849	0.000349421	0.031082	43.0601	46.4908	0.110594	3L	16493146	16493940	795	-	697	652	578	528	833	511	c("FBtr0300655"	"FBtr0300657"	"FBtr0300656")
FBgn0264675+FBgn0267001:E032	FBgn0264675+FBgn0267001	E032	623.052	0.000209941	12.7769	0.000350932	0.0311691	45.8645	43.8186	-0.0658325	X	12327291	12332165	4875	+	888	513	840	396	687	539	c("FBtr0346129"	"FBtr0299859"	"FBtr0346335"	"FBtr0308221"	"FBtr0308222"	"FBtr0308223"	"FBtr0299858"	"FBtr0299860"	"FBtr0310078"	"FBtr0300203"	"FBtr0300201")
FBgn0011828+FBgn0267220:E005	FBgn0011828+FBgn0267220	E005	7.60685	0.0133864	12.7696	0.00035229	0.0312423	6.13264	3.11168	-0.978815	3L	2609735	2610493	759	-	17	9	17	3	3	1	FBtr0072950
FBgn0028429:E003	FBgn0028429	E003	501.237	0.000163446	12.7486	0.000356272	0.0315209	41.3679	39.024	-0.0841489	3L	9835813	9835980	168	-	617	566	510	382	530	448	c("FBtr0112935"	"FBtr0076370")
FBgn0039056:E004	FBgn0039056	E004	87.9757	0.000595444	12.7446	0.000357048	0.0315209	15.7206	18.3991	0.226979	3R	23120617	23120781	165	+	90	79	84	75	116	86	FBtr0084368
FBgn0262937:E004	FBgn0262937	E004	590.261	0.000244982	12.745	0.00035697	0.0315209	42.6773	44.458	0.0589728	3L	1296909	1298497	1589	+	689	751	543	441	696	486	FBtr0072663
FBgn0004167:E021	FBgn0004167	E021	4.65352	0.0151316	12.7414	0.000357659	0.0315273	5.10224	2.1991	-1.21422	3L	3367153	3367215	63	+	9	9	8	2	1	1	FBtr0073071
FBgn0052641:E001	FBgn0052641	E001	52.638	0.00151644	12.7292	0.000359986	0.0316847	12.0863	14.473	0.259995	X	13184478	13184520	43	+	78	65	46	46	58	31	FBtr0073729
FBgn0030148+FBgn0028341:E014	FBgn0030148+FBgn0028341	E014	29.9664	0.0381013	12.7102	0.000363662	0.0319602	12.2651	7.19036	-0.770427	X	9645711	9645925	215	-	36	76	33	12	20	12	FBtr0071406
FBgn0261593:E002	FBgn0261593	E002	2049.95	0.000502797	12.704	0.000364878	0.032019	75.9652	79.0502	0.0574314	X	19598040	19598073	34	+	1883	2452	1601	1661	2673	2047	c("FBtr0308192"	"FBtr0074731"	"FBtr0074732")
FBgn0000568:E010	FBgn0000568	E010	13.6331	0.0150854	12.6612	0.000373328	0.0327114	8.28612	5.11163	-0.696915	3L	17998423	17999821	1399	-	27	24	14	5	12	6	FBtr0075149
FBgn0030061:E003	FBgn0030061	E003	832.905	0.000136716	12.6582	0.000373914	0.0327139	50.063	52.3393	0.0641474	X	8715452	8715772	321	+	862	763	816	660	1087	844	FBtr0071250
FBgn0013325:E001	FBgn0013325	E001	1129.71	0.000462761	12.6355	0.000378492	0.033065	57.2926	60.6419	0.0819662	2R	19442342	19442377	36	+	977	1532	923	927	1243	1147	c("FBtr0340533"	"FBtr0086533")
FBgn0264357:E038	FBgn0264357	E038	410.97	0.000878396	12.6224	0.000381158	0.0332482	38.1011	34.8853	-0.127214	3R	21212688	21214269	1582	+	567	525	390	300	403	336	c("FBtr0301588"	"FBtr0301586")
FBgn0029994:E001	FBgn0029994	E001	564.867	0.000619428	12.5991	0.000385923	0.0336011	40.8849	43.6207	0.0934461	X	8078350	8078898	549	-	599	564	455	635	650	453	FBtr0071116
FBgn0050295:E006	FBgn0050295	E006	14.077	0.00411962	12.5971	0.000386352	0.0336011	5.26505	8.02377	0.607834	2R	20874816	20874996	181	+	13	5	8	15	25	17	FBtr0342794
FBgn0261016:E002	FBgn0261016	E002	74.8862	0.00262323	12.5882	0.000388184	0.0337104	16.5718	14.2012	-0.222719	2R	9588391	9588805	415	-	150	102	89	39	56	41	FBtr0305178
FBgn0031191+FBgn0027279:E007	FBgn0031191+FBgn0027279	E007	26.9897	0.00197031	12.5703	0.000391925	0.0339848	10.8561	8.07357	-0.427226	X	22482541	22482556	16	+	42	32	40	12	23	21	c("FBtr0077353"	"FBtr0100652"	"FBtr0100651"	"FBtr0100650")
FBgn0266347:E002	FBgn0266347	E002	2.49335	0.0242017	12.5653	0.000392984	0.0340263	4.10811	1.08339	-1.92292	3L	23210852	23211160	309	+	9	3	4	0	0	1	c("FBtr0332872"	"FBtr0308332"	"FBtr0346707"	"FBtr0308330"	"FBtr0300118")
FBgn0053556:E001	FBgn0053556	E001	67.0748	0.00187214	12.5591	0.000394273	0.0340874	13.4226	16.2172	0.272857	3L	7094818	7095400	583	+	73	38	65	81	98	46	c("FBtr0091533"	"FBtr0113469")
FBgn0052412:E005	FBgn0052412	E005	107.972	0.000571279	12.5539	0.000395388	0.0341334	17.4489	20.0944	0.203652	3L	5902160	5902255	96	-	129	168	104	95	99	63	FBtr0077080
FBgn0065096+FBgn0041789:E010	FBgn0065096+FBgn0041789	E010	590.794	0.00226118	12.5495	0.000396307	0.0341623	45.9158	41.1504	-0.158084	2L	19409769	19409910	142	-	705	758	587	485	562	487	c("FBtr0306598"	"FBtr0081210"	"FBtr0081213"	"FBtr0081212"	"FBtr0081211"	"FBtr0100449"	"FBtr0334166"	"FBtr0334167")
FBgn0039848+FBgn0039849:E007	FBgn0039848+FBgn0039849	E007	359.312	0.000516359	12.5337	0.000399683	0.0343959	33.1748	35.2215	0.0863681	3R	31460921	31461156	236	-	363	311	410	294	474	326	c("FBtr0085808"	"FBtr0334556"	"FBtr0085809")
FBgn0052772:E009	FBgn0052772	E009	786.94	0.000114594	12.5313	0.000400191	0.0343959	48.6667	50.6909	0.0587919	X	4913846	4914961	1116	+	720	738	726	593	1080	878	c("FBtr0342952"	"FBtr0300997"	"FBtr0343533"	"FBtr0342951")
FBgn0033875:E004	FBgn0033875	E004	856.941	0.000401133	12.4937	0.000408325	0.0350435	52.6745	49.8393	-0.0798209	2R	13841033	13841317	285	+	1076	1491	871	602	674	555	FBtr0087638
FBgn0024177:E002	FBgn0024177	E002	1803.72	0.000705292	12.4822	0.000410841	0.0351889	71.8048	75.2404	0.0674274	3L	6604450	6605202	753	-	2104	1522	1919	1385	2455	1631	c("FBtr0076983"	"FBtr0330185")
FBgn0033635:E005	FBgn0033635	E005	12391.9	8.46706e-05	12.4805	0.000411221	0.0351889	159.078	158.108	-0.00882575	2R	11441068	11441490	423	+	15132	14865	11156	12264	11931	9245	c("FBtr0339544"	"FBtr0305074"	"FBtr0088136"	"FBtr0088137")
FBgn0031883+FBgn0262872:E014	FBgn0031883+FBgn0262872	E014	1508.63	9.70252e-05	12.4621	0.000415285	0.0354848	66.4846	69.0403	0.0544172	2L	7036812	7037613	802	+	1711	1628	1593	1123	1769	1367	c("FBtr0344709"	"FBtr0344708"	"FBtr0089640"	"FBtr0344710"	"FBtr0344711"	"FBtr0344712"	"FBtr0089636")
FBgn0038363:E004	FBgn0038363	E004	304.838	0.00032004	12.4016	0.000428977	0.036548	32.593	30.259	-0.107197	3R	15793210	15793411	202	+	347	482	313	190	305	238	c("FBtr0083174"	"FBtr0334591")
FBgn0045862:E006	FBgn0045862	E006	7.64296	0.00923092	12.402	0.000428868	0.036548	6.24956	3.37441	-0.889117	3R	27700526	27700598	73	+	19	13	9	3	4	2	FBtr0085221
FBgn0011661:E017	FBgn0011661	E017	488.498	0.00113401	12.3802	0.000433911	0.0368651	41.5501	37.9303	-0.131503	X	8891734	8891807	74	-	630	541	528	387	506	393	c("FBtr0071269"	"FBtr0071277"	"FBtr0071278")
FBgn0034142:E002	FBgn0034142	E002	357.625	0.000498434	12.38	0.000433959	0.0368651	35.3095	32.7896	-0.106819	2R	16589817	16590074	258	-	466	469	332	296	358	262	FBtr0087120
FBgn0014018:E004	FBgn0014018	E004	175.675	0.00516143	12.3638	0.000437745	0.0370791	21.6924	26.2994	0.27784	3R	9047521	9047829	309	-	223	297	161	106	155	140	c("FBtr0089338"	"FBtr0089339")
FBgn0030519:E005	FBgn0030519	E005	1379.77	0.00015265	12.3659	0.000437255	0.0370791	65.5097	63.634	-0.0419101	X	13740678	13741101	424	+	1384	1777	1070	1326	1469	1209	c("FBtr0331719"	"FBtr0073819")
FBgn0052660+FBgn0030357:E002	FBgn0052660+FBgn0030357	E002	6.77776	0.0195425	12.3546	0.0004399	0.0372078	5.8141	2.64285	-1.13746	X	11920244	11920337	94	-	11	23	5	1	3	1	c("FBtr0343098"	"FBtr0331750"	"FBtr0331748")
FBgn0053199+FBgn0033356:E001	FBgn0053199+FBgn0033356	E001	8.26918	0.00934242	12.3517	0.000440595	0.0372128	3.77138	6.57108	0.801038	2R	8947681	8948112	432	-	7	2	6	9	16	9	FBtr0307344
FBgn0002121:E016	FBgn0002121	E016	63.2467	0.00111807	12.3209	0.00044791	0.0377217	15.9031	13.1628	-0.272837	2L	21136	21200	65	-	89	75	80	35	64	51	c("FBtr0306589"	"FBtr0306590"	"FBtr0306591"	"FBtr0306592"	"FBtr0078169"	"FBtr0078168"	"FBtr0330655"	"FBtr0078167"	"FBtr0078166")
FBgn0261461:E007	FBgn0261461	E007	233.786	0.00038467	12.3213	0.000447817	0.0377217	28.1344	25.9667	-0.115673	X	19145968	19146142	175	-	306	442	232	136	156	171	c("FBtr0339261"	"FBtr0299623"	"FBtr0299622"	"FBtr0299625"	"FBtr0299624")
FBgn0003371+FBgn0266707:E033	FBgn0003371+FBgn0266707	E033	806.764	0.000462059	12.309	0.000450786	0.0379094	49.4177	51.9068	0.0708973	X	2673175	2673618	444	+	904	745	789	464	1092	936	c("FBtr0070476"	"FBtr0070466"	"FBtr0070467"	"FBtr0070473"	"FBtr0070472"	"FBtr0070475"	"FBtr0070470"	"FBtr0331752"	"FBtr0112828"	"FBtr0070468"	"FBtr0070469"	"FBtr0302185"	"FBtr0070474"	"FBtr0331751"	"FBtr0301966"	"FBtr0331753"	"FBtr0070471")
FBgn0004390:E002	FBgn0004390	E002	1061.13	0.000154173	12.2784	0.000458219	0.0384792	56.687	58.7344	0.051188	3L	9839686	9841563	1878	-	1343	969	1216	742	1265	975	c("FBtr0330168"	"FBtr0076368"	"FBtr0076367")
FBgn0031191+FBgn0027279:E008	FBgn0031191+FBgn0027279	E008	37.7374	0.00192025	12.2426	0.000467105	0.0391692	12.6539	9.87709	-0.357419	X	22482557	22482592	36	+	55	43	57	15	41	28	c("FBtr0339501"	"FBtr0077353"	"FBtr0100652"	"FBtr0100651"	"FBtr0100650")
FBgn0025637:E004	FBgn0025637	E004	356.434	0.000290583	12.2352	0.000468953	0.0392679	35.3537	32.699	-0.112612	X	656490	656604	115	+	420	437	332	285	378	311	c("FBtr0100530"	"FBtr0070124"	"FBtr0070127")
FBgn0015558:E017	FBgn0015558	E017	2.47794	0.026339	12.215	0.000474072	0.0396399	4.27033	1.40732	-1.60139	X	21339490	21339676	187	-	9	2	4	0	1	1	FBtr0329902
FBgn0266284:E001	FBgn0266284	E001	51.3736	0.00119234	12.1921	0.000479917	0.0400714	14.5018	11.7908	-0.298572	X	1461844	1461979	136	-	76	62	62	31	58	33	FBtr0339578
FBgn0261573:E011	FBgn0261573	E011	428.004	0.000191637	12.1742	0.000484557	0.0404012	38.6516	36.2609	-0.0921149	X	19523715	19523929	215	+	566	332	541	285	514	399	c("FBtr0307901"	"FBtr0307902"	"FBtr0302859"	"FBtr0336667"	"FBtr0302860"	"FBtr0302861"	"FBtr0302862"	"FBtr0302863"	"FBtr0302864")
FBgn0250753:E015	FBgn0250753	E015	708.641	0.000151351	12.1411	0.000493235	0.0410662	46.439	48.8317	0.0724799	3R	5601015	5601136	122	-	847	615	684	589	1003	588	c("FBtr0078745"	"FBtr0078744")
FBgn0015872:E006	FBgn0015872	E006	651.998	0.000306744	12.1284	0.000496594	0.0412871	46.4022	43.6804	-0.0872059	2R	11421258	11421436	179	-	906	880	818	482	491	439	c("FBtr0339488"	"FBtr0331387"	"FBtr0331390"	"FBtr0088141"	"FBtr0088142"	"FBtr0331389"	"FBtr0331388")
FBgn0000075:E001	FBgn0000075	E001	9.63156	0.00678848	12.119	0.000499109	0.0414373	4.30661	7.10854	0.723001	2L	19110154	19110350	197	+	5	8	7	7	24	8	FBtr0081153
FBgn0024556:E002	FBgn0024556	E002	47.5033	0.00303233	12.097	0.000505041	0.0418704	14.036	11.1271	-0.335055	2R	13507659	13507714	56	+	66	72	52	22	47	38	FBtr0301389
FBgn0003654:E013	FBgn0003654	E013	853.395	0.000135369	12.0922	0.000506331	0.041918	53.0685	50.6051	-0.0685722	X	20235509	20235746	238	-	1144	971	1056	592	869	639	c("FBtr0089408"	"FBtr0089409"	"FBtr0089402"	"FBtr0089403"	"FBtr0089400"	"FBtr0089401"	"FBtr0089406"	"FBtr0089407"	"FBtr0089404"	"FBtr0089405"	"FBtr0340361"	"FBtr0340360"	"FBtr0089397"	"FBtr0089398"	"FBtr0089399")
FBgn0029687:E011	FBgn0029687	E011	1311.53	0.000272781	12.0826	0.000508934	0.042074	62.1093	64.7305	0.0596375	X	3954087	3955442	1356	+	1367	1042	1260	922	2046	1358	c("FBtr0342739"	"FBtr0070618")
FBgn0031091:E003	FBgn0031091	E003	548.212	0.000189239	12.0772	0.000510427	0.0421379	43.2943	40.5857	-0.0932071	X	20161940	20162442	503	-	566	425	540	397	811	589	c("FBtr0333547"	"FBtr0333546"	"FBtr0070027")
FBgn0003502+FBgn0262374:E010	FBgn0003502+FBgn0262374	E010	864.306	8.77459e-05	12.0711	0.000512086	0.0422153	53.2779	51.176	-0.058069	2L	8260909	8261681	773	-	997	982	1064	574	931	754	c("FBtr0079615"	"FBtr0079616"	"FBtr0079617"	"FBtr0330692"	"FBtr0330693"	"FBtr0112835"	"FBtr0112836"	"FBtr0079618")
FBgn0032720+FBgn0032721:E005	FBgn0032720+FBgn0032721	E005	59.5777	0.00114963	12.0637	0.00051413	0.0423242	12.5986	15.303	0.280552	2L	18857542	18857587	46	-	53	46	56	52	80	68	FBtr0089314
FBgn0016081:E002	FBgn0016081	E002	51.0423	0.00100142	12.0527	0.000517188	0.0424741	11.6724	14.3464	0.297595	3L	9632171	9632173	3	-	56	32	52	46	69	52	c("FBtr0333859"	"FBtr0306240"	"FBtr0306241"	"FBtr0306242")
FBgn0040752:E004	FBgn0040752	E004	188.059	0.00135849	12.0519	0.000517401	0.0424741	26.4072	23.3741	-0.176023	2R	14065968	14066574	607	-	286	146	296	108	176	161	c("FBtr0339763"	"FBtr0339765"	"FBtr0339764"	"FBtr0087601")
FBgn0011640:E007	FBgn0011640	E007	359.423	0.00182984	12.0212	0.000525983	0.0431181	32.4213	36.0511	0.153101	3L	7339962	7340051	90	+	422	318	342	290	464	345	c("FBtr0076845"	"FBtr0076841"	"FBtr0076842"	"FBtr0076843")
FBgn0266084:E025	FBgn0266084	E025	43.0256	0.0017283	11.9946	0.000533552	0.0436773	13.158	10.4083	-0.338197	3L	8797690	8797821	132	+	70	52	55	33	24	31	c("FBtr0302583"	"FBtr0306630"	"FBtr0302584")
FBgn0029666:E004	FBgn0029666	E004	35.8469	0.00424223	11.9884	0.000535337	0.0437012	9.28715	12.2149	0.395333	X	3486313	3486318	6	+	28	12	36	18	72	52	c("FBtr0070569"	"FBtr0331611"	"FBtr0331610"	"FBtr0332285")
FBgn0250788:E001	FBgn0250788	E001	376.547	0.000197658	11.9899	0.00053489	0.0437012	36.3959	33.5554	-0.117231	X	17657372	17657533	162	+	532	406	441	281	376	284	c("FBtr0074454"	"FBtr0334405"	"FBtr0334404")
FBgn0033889:E012	FBgn0033889	E012	81.6487	0.00112739	11.9801	0.000537725	0.0437741	15.0741	17.8292	0.242166	2R	13979604	13979810	207	-	71	70	89	66	118	79	c("FBtr0339957"	"FBtr0303990")
FBgn0261530:E002	FBgn0261530	E002	631.034	0.000277	11.9806	0.00053756	0.0437741	44.1884	45.7585	0.0503734	3L	9720626	9722160	1535	-	688	571	685	515	825	552	c("FBtr0306040"	"FBtr0306041")
FBgn0031886:E001	FBgn0031886	E001	423.664	0.000666524	11.965	0.000542099	0.0439234	36.1189	38.0375	0.0746692	2L	7064431	7064974	544	-	525	551	465	268	459	345	FBtr0079424
FBgn0035402:E002	FBgn0035402	E002	894.812	0.000125946	11.9635	0.00054254	0.0439234	54.2192	52.0894	-0.0578147	3L	3147532	3148061	530	-	1078	1017	1004	608	999	783	c("FBtr0073114"	"FBtr0307308")
FBgn0035464:E002	FBgn0035464	E002	219.756	0.000300514	11.9645	0.00054224	0.0439234	28.128	25.8219	-0.123412	3L	3811474	3811672	199	+	324	214	317	116	250	161	c("FBtr0073149"	"FBtr0073150")
FBgn0035541:E003	FBgn0035541	E003	849.797	0.000137989	11.9634	0.000542561	0.0439234	52.5601	50.629	-0.0540034	3L	4405785	4406059	275	-	806	1006	737	713	1041	805	c("FBtr0073335"	"FBtr0113139")
FBgn0011661:E021	FBgn0011661	E021	301.709	0.00182044	11.9584	0.000544017	0.043935	29.4758	33.0669	0.165855	X	8898184	8898332	149	-	297	245	298	266	416	293	c("FBtr0331601"	"FBtr0071275")
FBgn0027329:E002	FBgn0027329	E002	9047.14	6.23137e-05	11.9578	0.000544205	0.043935	142.782	142.029	-0.00763039	X	15747308	15748971	1664	+	11157	9683	9159	6888	10356	7969	FBtr0074086
FBgn0025549:E002	FBgn0025549	E002	435.6	0.00191404	11.9389	0.000549732	0.0441983	39.4522	35.788	-0.140628	X	7288680	7289264	585	-	575	549	519	249	493	328	c("FBtr0346619"	"FBtr0071066")
FBgn0027596:E008	FBgn0027596	E008	1174.73	0.000126069	11.9406	0.000549235	0.0441983	60.8432	58.8242	-0.0486847	2R	14904073	14905451	1379	-	1240	938	1196	1234	1340	1051	c("FBtr0303757"	"FBtr0303756"	"FBtr0301334"	"FBtr0112929"	"FBtr0332856"	"FBtr0087429"	"FBtr0087431"	"FBtr0087430")
FBgn0034021:E007	FBgn0034021	E007	82.3885	0.000909261	11.9415	0.00054898	0.0441983	17.7499	15.1927	-0.224427	2R	15482234	15482834	601	-	109	101	97	67	75	56	c("FBtr0340003"	"FBtr0345392"	"FBtr0087359")
FBgn0260755:E001	FBgn0260755	E001	61.9921	0.00133156	11.932	0.000551775	0.0443017	13.0385	15.5865	0.257517	3L	834093	834335	243	+	51	95	44	45	69	67	FBtr0301252
FBgn0030089:E016	FBgn0030089	E016	247.653	0.000247059	11.9255	0.000553693	0.0443948	27.3572	29.9288	0.129612	X	9114634	9114772	139	+	285	197	275	173	345	241	c("FBtr0309254"	"FBtr0309255"	"FBtr0071294"	"FBtr0071295"	"FBtr0071296"	"FBtr0071297"	"FBtr0071298"	"FBtr0112965"	"FBtr0333808")
FBgn0026718:E006	FBgn0026718	E006	164.418	0.000563909	11.9111	0.000558013	0.0446799	22.2318	24.3566	0.131692	2L	8463627	8463994	368	-	184	221	134	126	191	143	c("FBtr0302160"	"FBtr0079703")
FBgn0036038:E002	FBgn0036038	E002	792.433	0.000149316	11.9048	0.000559902	0.04477	49.389	51.0622	0.048065	3L	9725069	9726706	1638	+	1026	871	922	527	895	649	FBtr0076403
FBgn0000615:E001	FBgn0000615	E001	225.697	0.00035381	11.9021	0.000560712	0.0447736	28.0663	25.6483	-0.129973	2R	20667427	20668282	856	-	363	261	341	122	193	143	c("FBtr0086244"	"FBtr0302285")
FBgn0038545:E001	FBgn0038545	E001	41.0849	0.0018771	11.8943	0.000563056	0.0448384	10.2595	12.9405	0.33494	3R	17795075	17795137	63	+	36	40	31	45	58	34	c("FBtr0305007"	"FBtr0083513")
FBgn0052438:E010	FBgn0052438	E010	258.694	0.000251053	11.8958	0.000562621	0.0448384	30.4696	27.9012	-0.127045	3L	21571490	21571653	164	+	346	264	360	152	280	207	c("FBtr0301601"	"FBtr0301600"	"FBtr0333455"	"FBtr0333456")
FBgn0016081:E005	FBgn0016081	E005	511.124	0.00018596	11.8843	0.000566091	0.0450188	39.4853	41.9902	0.0887382	3L	9632965	9633924	960	-	668	392	590	378	610	489	c("FBtr0076417"	"FBtr0333860"	"FBtr0306240"	"FBtr0306241"	"FBtr0306242"	"FBtr0333859"	"FBtr0333858"	"FBtr0301435")
FBgn0036239:E002	FBgn0036239	E002	835.843	0.00321009	11.8794	0.000567586	0.0450765	54.1392	48.497	-0.158778	3L	11999612	12000272	661	-	1195	932	1145	447	906	615	c("FBtr0300272"	"FBtr0344758")
FBgn0266101:E014	FBgn0266101	E014	16.0485	0.00409536	11.8471	0.000577505	0.0458021	8.4694	5.67703	-0.577123	3L	9474329	9475475	1147	+	35	15	30	5	9	10	c("FBtr0343559"	"FBtr0343558")
FBgn0029799:E004	FBgn0029799	E004	89.0177	0.00110358	11.8368	0.000580702	0.045932	16.0955	17.8442	0.148799	X	5752864	5754035	1172	+	83	72	82	86	109	96	c("FBtr0339743"	"FBtr0070808")
FBgn0036038:E001	FBgn0036038	E001	611.224	0.000159105	11.8368	0.000580713	0.045932	45.2084	43.3039	-0.0620924	3L	9723423	9725011	1589	+	850	730	763	362	660	446	FBtr0076403
FBgn0051344:E002	FBgn0051344	E002	173.477	0.000518761	11.8141	0.000587854	0.0464341	22.6619	24.9926	0.141234	3R	15224742	15224934	193	-	184	187	149	159	207	156	FBtr0083136
FBgn0264270+FBgn0263563:E005	FBgn0264270+FBgn0263563	E005	109.074	0.000526637	11.7985	0.000592785	0.0467605	17.0416	20.0982	0.237999	X	7080989	7081054	66	-	172	166	152	45	86	70	c("FBtr0331251"	"FBtr0331256"	"FBtr0331270"	"FBtr0331258")
FBgn0002031:E004	FBgn0002031	E004	2257.03	0.000100341	11.7648	0.000603626	0.0475516	82.0623	80.2353	-0.0324823	2L	19123121	19123556	436	-	2623	2493	2437	1745	2487	1958	c("FBtr0346428"	"FBtr0081164"	"FBtr0081165")
FBgn0027950:E001	FBgn0027950	E001	463.245	0.000264913	11.7461	0.000609699	0.0479655	39.6136	37.689	-0.0718525	3R	9559760	9560031	272	+	560	606	523	301	477	382	c("FBtr0334654"	"FBtr0082069"	"FBtr0082068")
FBgn0027329:E001	FBgn0027329	E001	1216.25	7.3681e-05	11.7088	0.000622039	0.0488051	60.2025	62.3717	0.0510698	X	15746648	15746907	260	+	1426	1270	1146	972	1440	1126	FBtr0074086
FBgn0045064:E005	FBgn0045064	E005	84.6264	0.00841995	11.7094	0.000621844	0.0488051	14.9654	18.6063	0.314167	2L	20072647	20073377	731	+	77	59	96	65	138	80	FBtr0081331
FBgn0030336:E002	FBgn0030336	E002	573.225	0.00019223	11.7035	0.000623819	0.0488138	44.3543	42.0612	-0.0765837	X	11809355	11810463	1109	-	759	558	678	347	726	489	c("FBtr0345160"	"FBtr0073607"	"FBtr0339749")
FBgn0030956:E001	FBgn0030956	E001	262.388	0.0023278	11.7041	0.000623636	0.0488138	30.7067	27.489	-0.159698	X	18781265	18781857	593	-	374	355	333	163	242	169	FBtr0074661
FBgn0004228:E003	FBgn0004228	E003	10.3091	0.0356851	11.6897	0.000628456	0.0490455	3.72726	7.41705	0.99273	3L	15518308	15518461	154	-	13	1	2	32	4	2	c("FBtr0075602"	"FBtr0334084")
FBgn0085412:E026	FBgn0085412	E026	7.39173	0.0305175	11.6901	0.000628346	0.0490455	3.21291	6.27117	0.964855	3R	13761778	13762304	527	+	7	0	3	3	15	16	FBtr0112622
FBgn0024807:E006	FBgn0024807	E006	122.692	0.00139451	11.6782	0.000632366	0.049285	21.5889	18.8021	-0.199396	X	21628755	21628843	89	-	192	116	168	65	123	104	FBtr0300373
FBgn0261862:E008	FBgn0261862	E008	808.641	0.000586765	11.6595	0.000638754	0.0497166	48.9233	51.7976	0.0823617	2R	10472475	10473212	738	-	1028	1150	769	666	737	580	c("FBtr0088308"	"FBtr0301281"	"FBtr0088307"	"FBtr0301282")
FBgn0010909:E009	FBgn0010909	E009	425.764	0.000189257	11.6424	0.000644663	0.0501099	38.2231	35.749	-0.0965425	3L	2557793	2558032	240	-	620	468	662	174	418	343	c("FBtr0072958"	"FBtr0072959"	"FBtr0072956"	"FBtr0072957"	"FBtr0333365"	"FBtr0333364"	"FBtr0333363"	"FBtr0333362")
FBgn0030061:E005	FBgn0030061	E005	555.223	0.000177084	11.6375	0.000646355	0.0501748	43.5354	41.1712	-0.080551	X	8716314	8717065	752	+	634	581	608	419	682	469	FBtr0071250
FBgn0017566:E002	FBgn0017566	E002	1567.35	0.000134375	11.6289	0.000649342	0.0503399	67.6687	69.9336	0.0474971	X	8249154	8249642	489	-	1793	1638	1581	1290	1737	1445	c("FBtr0071180"	"FBtr0071181")
FBgn0051635:E013	FBgn0051635	E013	20.7118	0.00355902	11.6207	0.000652205	0.050495	9.58695	6.87376	-0.479972	2L	6647921	6647950	30	-	27	34	34	3	21	14	c("FBtr0331187"	"FBtr0113410"	"FBtr0079326")
FBgn0000308:E011	FBgn0000308	E011	134.661	0.000722655	11.6048	0.000657803	0.0508611	19.7095	22.4155	0.185604	2L	5980847	5980950	104	-	135	154	112	121	174	115	FBtr0309212
FBgn0030452+FBgn0030451:E010	FBgn0030452+FBgn0030451	E010	794.7	0.00122837	11.5993	0.000659778	0.0509465	48.2522	51.66	0.0984521	X	13132932	13134565	1634	+	787	774	748	742	947	755	c("FBtr0339677"	"FBtr0339676"	"FBtr0073724"	"FBtr0339678")
FBgn0001942:E013	FBgn0001942	E013	29.3148	0.00199701	11.5891	0.000663395	0.0511323	11.0216	8.32616	-0.404614	2L	5985794	5985909	116	+	39	51	37	21	21	13	FBtr0307068
FBgn0039132:E005	FBgn0039132	E005	87.2761	0.000758975	11.5876	0.000663931	0.0511323	15.7096	18.3239	0.222078	3R	23959893	23960232	340	+	95	94	69	70	112	87	FBtr0335244
FBgn0010278:E003	FBgn0010278	E003	467.932	0.00020406	11.5805	0.000666453	0.0511351	37.7229	40.2578	0.0938275	2R	23808810	23809004	195	-	531	406	451	341	664	461	FBtr0072242
FBgn0038662:E005	FBgn0038662	E005	236.669	0.00107218	11.5777	0.000667462	0.0511351	26.4392	29.0581	0.13626	3R	18928389	18928659	271	-	248	264	197	221	270	217	c("FBtr0334525"	"FBtr0083723")
FBgn0261793:E012	FBgn0261793	E012	1087.27	0.000224618	11.5839	0.00066526	0.0511351	57.1616	59.2602	0.0520178	X	8424376	8427887	3512	+	1177	641	1167	476	1701	1505	c("FBtr0330106"	"FBtr0112927"	"FBtr0300577"	"FBtr0333750"	"FBtr0333811"	"FBtr0330105")
FBgn0266756:E018	FBgn0266756	E018	67.7461	0.00119664	11.58	0.00066664	0.0511351	13.8771	16.4577	0.246065	3R	14825237	14827284	2048	-	87	46	65	41	111	69	c("FBtr0334285"	"FBtr0334292"	"FBtr0334293"	"FBtr0334290"	"FBtr0334291")
FBgn0010379:E002	FBgn0010379	E002	112.084	0.00169672	11.562	0.000673129	0.0514346	20.7632	17.8546	-0.217734	3R	16099596	16099660	65	+	142	137	165	54	131	76	c("FBtr0083227"	"FBtr0344717")
FBgn0029975:E001	FBgn0029975	E001	810.464	0.000336555	11.5631	0.000672751	0.0514346	51.8875	49.3662	-0.0718635	X	7908931	7909537	607	+	893	977	767	653	937	691	FBtr0071091
FBgn0267726:E004	FBgn0267726	E004	3.09303	0.0455183	11.5561	0.00067528	0.0515317	1.42659	4.23244	1.56892	2L	19183453	19183461	9	-	1	1	0	4	5	6	c("FBtr0347277"	"FBtr0347275")
FBgn0053978:E010	FBgn0053978	E010	14.3285	0.00505524	11.5414	0.000680635	0.0518727	7.69742	4.88158	-0.657027	4	160822	164395	3574	-	26	23	29	4	6	5	c("FBtr0334300"	"FBtr0310435"	"FBtr0310437")
FBgn0035995:E004	FBgn0035995	E004	173.647	0.000401716	11.5355	0.000682779	0.0519685	22.53	25.0491	0.152914	3L	9449689	9449815	127	+	149	226	153	151	196	163	c("FBtr0331582"	"FBtr0331583"	"FBtr0076461")
FBgn0000536:E009	FBgn0000536	E009	34.9626	0.00155235	11.5183	0.000689129	0.0523836	12.0506	9.38794	-0.360222	X	16279022	16279705	684	+	56	36	58	19	31	21	c("FBtr0343520"	"FBtr0308617")
FBgn0044419+FBgn0260458:E009	FBgn0044419+FBgn0260458	E009	349.952	0.000548261	11.4786	0.000704021	0.0534463	32.1511	34.4272	0.09868	3L	5781551	5781722	172	+	355	340	248	368	381	370	c("FBtr0114577"	"FBtr0091709"	"FBtr0091711"	"FBtr0091710"	"FBtr0299940"	"FBtr0299941")
FBgn0010620:E002	FBgn0010620	E002	4451.23	8.56052e-05	11.474	0.000705747	0.0535079	107.483	108.656	0.015668	2R	17403889	17405171	1283	+	5496	4970	4632	4086	4402	3374	FBtr0086909
FBgn0260753:E010	FBgn0260753	E010	28.9715	0.00298532	11.4463	0.000716355	0.0542419	10.7396	8.48075	-0.340682	X	2575555	2575818	264	+	53	32	45	15	18	20	c("FBtr0340084"	"FBtr0340085"	"FBtr0308565"	"FBtr0070436")
FBgn0031495+FBgn0031494:E010	FBgn0031495+FBgn0031494	E010	662.168	0.00015552	11.4344	0.000720954	0.0545196	46.8887	45.135	-0.0549922	2L	3031000	3031893	894	+	794	740	733	504	739	539	c("FBtr0344735"	"FBtr0077652"	"FBtr0344734"	"FBtr0077651")
FBgn0031897:E011	FBgn0031897	E011	67.2963	0.000772116	11.4237	0.000725136	0.0547113	13.7033	16.2492	0.245844	2L	7219860	7219918	59	-	72	64	68	53	83	67	c("FBtr0110799"	"FBtr0330197"	"FBtr0079414")
FBgn0261113:E001	FBgn0261113	E001	205.06	0.00255817	11.4231	0.000725359	0.0547113	27.1483	23.9067	-0.183449	3R	18914968	18915925	958	+	257	350	238	117	136	165	FBtr0083700
FBgn0016081:E027	FBgn0016081	E027	105.426	0.000495103	11.4119	0.000729739	0.0547359	17.4509	20.0315	0.198965	3L	9667949	9668180	232	-	123	74	117	81	139	107	c("FBtr0076417"	"FBtr0333860"	"FBtr0306240"	"FBtr0306241"	"FBtr0306242"	"FBtr0333859"	"FBtr0333858"	"FBtr0301435")
FBgn0027932:E006	FBgn0027932	E006	4083.77	0.000148525	11.4194	0.000726802	0.0547359	105.54	103.641	-0.0261893	2L	8427158	8427553	396	+	4660	4713	4923	2858	4391	3459	c("FBtr0340239"	"FBtr0340240"	"FBtr0340241"	"FBtr0079665"	"FBtr0079664"	"FBtr0079667"	"FBtr0079666")
FBgn0031850:E003	FBgn0031850	E003	57.1371	0.00201971	11.4104	0.000730342	0.0547359	12.2825	14.698	0.259023	2L	6687254	6688737	1484	-	55	34	40	52	90	69	c("FBtr0336751"	"FBtr0114488"	"FBtr0114489"	"FBtr0079312")
FBgn0264270+FBgn0263563:E003	FBgn0264270+FBgn0263563	E003	1241.09	9.15788e-05	11.4103	0.000730361	0.0547359	59.0381	57.2091	-0.0454001	X	7076710	7077870	1161	-	2252	1991	2033	374	751	602	c("FBtr0331271"	"FBtr0331256"	"FBtr0331264"	"FBtr0331266"	"FBtr0331258"	"FBtr0331270"	"FBtr0331251")
FBgn0264492:E007	FBgn0264492	E007	343.235	0.000353453	11.412	0.000729713	0.0547359	32.0806	34.6583	0.1115	3L	23100245	23100357	113	+	304	410	294	284	471	307	c("FBtr0344974"	"FBtr0111141"	"FBtr0070043"	"FBtr0070042"	"FBtr0345138")
FBgn0261625:E016	FBgn0261625	E016	39.7143	0.00160186	11.406	0.000732063	0.0547933	12.6532	9.90845	-0.352773	2R	12679208	12679593	386	-	57	68	38	30	22	28	c("FBtr0302973"	"FBtr0302978"	"FBtr0302974")
FBgn0015033:E001	FBgn0015033	E001	199.256	0.00033449	11.397	0.000735612	0.054902	24.1583	26.4721	0.131953	3L	7493557	7493967	411	-	189	209	129	186	266	207	FBtr0076832
FBgn0027621+FBgn0031023:E018	FBgn0027621+FBgn0031023	E018	20.5837	0.00288731	11.3985	0.00073505	0.054902	6.70504	9.32025	0.475123	X	19511346	19511396	51	+	12	12	17	22	32	25	FBtr0074721
FBgn0030932:E004	FBgn0030932	E004	328.598	0.000531772	11.3929	0.000737243	0.054902	33.9114	31.3156	-0.114887	X	18512044	18512337	294	-	399	479	319	247	318	247	c("FBtr0340368"	"FBtr0074622")
FBgn0265974:E012	FBgn0265974	E012	242.767	0.000557795	11.3929	0.000737268	0.054902	29.5109	27.0414	-0.12608	2R	14584118	14585321	1204	+	376	227	295	153	239	215	c("FBtr0333165"	"FBtr0333164"	"FBtr0087495")
FBgn0035630:E004	FBgn0035630	E004	2945.32	4.82166e-05	11.3871	0.000739559	0.0550027	90.4673	92.3423	0.0295961	3L	5763048	5763273	226	-	3588	3161	2996	2123	3652	2535	c("FBtr0077121"	"FBtr0345901"	"FBtr0345606")
FBgn0035482:E005	FBgn0035482	E005	19.628	0.0605558	11.3668	0.0007477	0.0555376	10.2608	5.52837	-0.892215	3L	4005578	4006626	1049	+	20	32	46	5	12	10	FBtr0289977
FBgn0035696:E001	FBgn0035696	E001	2055.28	0.000187998	11.3413	0.000758038	0.0562342	76.24	78.7625	0.0469592	3L	6245933	6247206	1274	-	2872	2640	1968	1811	1820	1423	FBtr0077010
FBgn0004838:E012	FBgn0004838	E012	4165.48	0.000440622	11.3331	0.000761394	0.0564116	103.532	107.853	0.0589859	2L	6926807	6927980	1174	+	4839	3448	4621	2417	6145	4222	c("FBtr0307030"	"FBtr0307032")
FBgn0266000:E008	FBgn0266000	E008	28.6034	0.00279565	11.3295	0.000762864	0.0564491	10.6751	7.86845	-0.440097	X	4931058	4931194	137	-	61	33	49	15	15	11	c("FBtr0343140"	"FBtr0343135")
FBgn0037934:E006	FBgn0037934	E006	37.2839	0.00361202	11.3014	0.0007745	0.0572377	8.01651	10.5995	0.402945	3R	11683151	11683665	515	-	15	14	11	121	10	15	FBtr0082439
FBgn0035771:E001	FBgn0035771	E001	250.647	0.00350466	11.274	0.000786022	0.0580159	26.9231	30.347	0.172711	3L	7360561	7361031	471	+	263	232	246	195	299	274	FBtr0076847
FBgn0010620:E001	FBgn0010620	E001	1430.08	9.6111e-05	11.264	0.000790248	0.0582544	66.8522	64.774	-0.0455608	2R	17394593	17395026	434	+	1829	1720	1526	1247	1380	1011	FBtr0086909
FBgn0039049+FBgn0039050:E001	FBgn0039049+FBgn0039050	E001	9.4051	0.010021	11.2605	0.000791756	0.0582922	6.77233	4.01283	-0.755032	3R	23091724	23091756	33	+	18	12	17	3	3	7	c("FBtr0084348"	"FBtr0344301"	"FBtr0344300")
FBgn0011828+FBgn0267220:E012	FBgn0011828+FBgn0267220	E012	147.198	0.00287493	11.2518	0.000795448	0.0584904	23.3322	19.9696	-0.224514	3L	2629527	2629584	58	-	240	217	171	95	103	92	c("FBtr0072952"	"FBtr0072953")
FBgn0027091:E005	FBgn0027091	E005	723.188	0.000224693	11.2494	0.000796472	0.0584922	46.9477	49.0568	0.0633972	2R	16144980	16145578	599	+	739	756	762	551	926	660	FBtr0087234
FBgn0004598:E007	FBgn0004598	E007	495.199	0.000168474	11.2459	0.000797974	0.0585291	41.3014	38.8985	-0.0864764	X	16374926	16375859	934	+	649	574	548	323	566	400	c("FBtr0301300"	"FBtr0301301"	"FBtr0074266"	"FBtr0074267"	"FBtr0074264"	"FBtr0074265"	"FBtr0074262"	"FBtr0074263"	"FBtr0074261")
FBgn0035400:E009	FBgn0035400	E009	469.458	0.000276182	11.2312	0.000804343	0.0589224	37.7945	40.2181	0.0896671	3L	3130512	3131036	525	-	548	479	495	395	570	372	c("FBtr0113132"	"FBtr0113133"	"FBtr0073115"	"FBtr0333894"	"FBtr0073117"	"FBtr0073116"	"FBtr0309235")
FBgn0000014:E007	FBgn0000014	E007	193.979	0.00138252	11.2241	0.000807424	0.0590742	26.7849	24.1031	-0.152202	3R	16827638	16827738	101	-	273	145	283	124	234	150	c("FBtr0306337"	"FBtr0300485"	"FBtr0083388")
FBgn0052640:E002	FBgn0052640	E002	29.4387	0.00280379	11.2102	0.000813477	0.0594101	9.07601	10.7603	0.245587	X	13178101	13178523	423	+	35	47	25	11	28	35	FBtr0073728
FBgn0264922:E003	FBgn0264922	E003	84.7205	0.000723174	11.2089	0.000814045	0.0594101	15.4074	17.9895	0.223531	2L	6967591	6967644	54	-	79	81	79	72	110	87	FBtr0079356
FBgn0016684:E001	FBgn0016684	E001	8.54616	0.00741519	11.2046	0.000815939	0.0594741	4.12349	6.76375	0.713956	2R	14842720	14843127	408	-	6	7	10	6	11	11	FBtr0087463
FBgn0029990:E003	FBgn0029990	E003	393.725	0.000189283	11.1998	0.000818068	0.0595551	36.208	33.6459	-0.105877	X	8036726	8036802	77	-	544	681	403	356	282	153	FBtr0071123
FBgn0063649:E014	FBgn0063649	E014	1125.6	9.84193e-05	11.1941	0.000820588	0.0596644	58.1352	60.1983	0.0503098	3R	16170811	16171766	956	+	1354	943	1137	972	1466	969	c("FBtr0113477"	"FBtr0309302")
FBgn0030569:E003	FBgn0030569	E003	102.755	0.000902559	11.1874	0.000823553	0.0598057	16.8573	19.4833	0.208863	X	14479773	14480086	314	-	84	73	91	55	142	168	FBtr0073916
FBgn0038674:E001	FBgn0038674	E001	28.0469	0.00334324	11.1792	0.000827195	0.0599957	10.4891	7.89786	-0.409356	3R	19025099	19025236	138	+	52	48	39	14	19	8	FBtr0083711
FBgn0024277:E006	FBgn0024277	E006	367.569	0.000812706	11.1759	0.000828688	0.0600297	35.2544	32.919	-0.0988819	3L	999260	999375	116	-	624	463	501	180	318	240	c("FBtr0072646"	"FBtr0072647"	"FBtr0072644"	"FBtr0072645"	"FBtr0072648"	"FBtr0072649")
FBgn0011656:E016	FBgn0011656	E016	153.409	0.000940099	11.1688	0.000831825	0.0601824	21.0162	23.6806	0.172204	2R	9928900	9929615	716	-	151	132	159	157	177	138	c("FBtr0088443"	"FBtr0088445"	"FBtr0088444"	"FBtr0088446")
FBgn0015402:E001	FBgn0015402	E001	20.807	0.00249842	11.1594	0.000836048	0.0604133	9.51644	6.89271	-0.465351	3R	5478390	5479090	701	-	39	24	31	10	14	14	FBtr0344273
FBgn0031044+FBgn0031045:E009	FBgn0031044+FBgn0031045	E009	66.2119	0.0116398	11.1558	0.000837682	0.0604567	16.6022	12.87	-0.367362	X	19625730	19626601	872	+	113	78	89	28	48	60	FBtr0074742
FBgn0050184+FBgn0015277:E009	FBgn0050184+FBgn0015277	E009	55.6736	0.00198541	11.1303	0.000849277	0.061218	14.9633	12.2679	-0.286539	2R	23564046	23564780	735	+	80	65	84	25	60	38	FBtr0072065
FBgn0263112:E012	FBgn0263112	E012	596.55	0.000159555	11.1169	0.000855429	0.0615856	42.2241	44.3725	0.0715987	4	1222222	1223450	1229	+	609	440	469	575	953	542	c("FBtr0307326"	"FBtr0307327"	"FBtr0307328"	"FBtr0307329")
FBgn0085425:E006	FBgn0085425	E006	207.797	0.000403173	11.1108	0.000858277	0.0617148	26.3947	25.3024	-0.0609744	2R	21100215	21101453	1239	+	243	343	204	161	179	139	c("FBtr0112645"	"FBtr0112644")
FBgn0027356:E009	FBgn0027356	E009	309.138	0.000266832	11.0948	0.000865692	0.0621715	32.9771	30.4804	-0.113581	2R	12609229	12609636	408	+	400	330	361	255	309	234	c("FBtr0333099"	"FBtr0087828")
FBgn0052640:E001	FBgn0052640	E001	21.4821	0.00328356	11.0808	0.000872241	0.0625651	9.03476	6.97011	-0.374306	X	13178005	13178047	43	+	34	47	25	6	13	12	FBtr0073728
FBgn0263110:E021	FBgn0263110	E021	55.5939	0.00110683	11.0673	0.000878621	0.0628687	12.3606	14.8957	0.269152	3L	4217237	4217405	169	+	70	33	56	50	76	52	c("FBtr0307311"	"FBtr0307310"	"FBtr0307312"	"FBtr0307309")
FBgn0266019:E014	FBgn0266019	E014	300.343	0.000243481	11.0675	0.000878543	0.0628687	32.4291	30.4738	-0.0897154	X	11835727	11837460	1734	+	331	306	375	170	354	308	FBtr0305605
FBgn0003731:E005	FBgn0003731	E005	125.899	0.00059421	11.062	0.000881146	0.0629632	21.7363	19.2089	-0.178329	2R	21556431	21556563	133	+	190	88	159	103	129	104	c("FBtr0071653"	"FBtr0071654")
FBgn0263391:E001	FBgn0263391	E001	114.399	0.00157066	11.06	0.000882094	0.0629632	18.1737	20.8832	0.200491	2R	19397032	19397334	303	-	117	90	120	80	179	113	c("FBtr0309112"	"FBtr0309115"	"FBtr0340491")
FBgn0000256:E012	FBgn0000256	E012	11.8005	0.00442926	11.0486	0.000887547	0.0631983	7.37095	4.71773	-0.643759	2L	3889431	3889784	354	-	25	20	14	7	8	2	c("FBtr0077511"	"FBtr0077512"	"FBtr0290080"	"FBtr0290081")
FBgn0029994:E004	FBgn0029994	E004	116.837	0.000822835	11.0506	0.000886603	0.0631983	18.0604	20.6103	0.190537	X	8081430	8081605	176	-	93	122	92	137	138	103	FBtr0071116
FBgn0001624:E020	FBgn0001624	E020	69.1607	0.00134483	11.0215	0.000900632	0.0639744	16.5647	14.0592	-0.236598	X	11390176	11390230	55	+	100	60	91	35	82	64	c("FBtr0073489"	"FBtr0301289"	"FBtr0073486"	"FBtr0073485"	"FBtr0330390"	"FBtr0333262")
FBgn0035647:E001	FBgn0035647	E001	2.41327	0.0519767	11.0223	0.000900209	0.0639744	NA	NA	NA	3L	5904211	5905386	1176	-	4	1	1	2	5	2	c("FBtr0305273"	"FBtr0114644")
FBgn0001624:E019	FBgn0001624	E019	74.6186	0.00082373	11.0087	0.000906876	0.064236	17.1161	14.7038	-0.219169	X	11390069	11390175	107	+	106	69	93	38	92	68	c("FBtr0333262"	"FBtr0301289"	"FBtr0073486")
FBgn0030078+FBgn0265413:E015	FBgn0030078+FBgn0265413	E015	2609.31	0.000176373	11.0076	0.000907391	0.064236	84.9117	87.2106	0.0385403	X	9078337	9078499	163	-	2942	3778	2345	2322	2329	2018	c("FBtr0339659"	"FBtr0340356"	"FBtr0340357"	"FBtr0339660"	"FBtr0339661")
FBgn0264978:E001	FBgn0264978	E001	136.367	0.0233306	11.0072	0.000907607	0.064236	24.2834	18.0109	-0.431103	2L	2488197	2490219	2023	-	189	188	192	64	91	123	FBtr0335169
FBgn0002306:E012	FBgn0002306	E012	21.0034	0.0213685	10.9913	0.000915411	0.064632	8.58335	5.20529	-0.721561	3R	7180014	7181048	1035	+	57	20	52	2	7	4	c("FBtr0081570"	"FBtr0334885")
FBgn0026415:E001	FBgn0026415	E001	34.6733	0.00475112	10.9919	0.000915087	0.064632	11.8958	8.97286	-0.406818	X	9927973	9928265	293	-	46	72	31	30	18	15	FBtr0343030
FBgn0051183:E010	FBgn0051183	E010	5.22678	0.011665	10.9885	0.000916792	0.0646515	5.23548	2.53339	-1.04725	3R	15875578	15875939	362	-	9	15	5	1	3	1	c("FBtr0346151"	"FBtr0083187")
FBgn0032889:E011	FBgn0032889	E011	39.4617	0.00274764	10.9818	0.000920092	0.0648062	12.7399	10.1135	-0.333069	2L	20825536	20825658	123	+	54	55	46	27	35	27	c("FBtr0302943"	"FBtr0339561"	"FBtr0081418")
FBgn0259994:E024	FBgn0259994	E024	438.308	0.000183268	10.979	0.000921485	0.0648263	36.3319	38.7828	0.0941789	X	5647977	5648172	196	-	510	391	438	433	508	358	c("FBtr0336690"	"FBtr0310286"	"FBtr0336689"	"FBtr0300465")
FBgn0031736:E005	FBgn0031736	E005	27.6519	0.0130132	10.9624	0.000929787	0.0652534	7.81877	11.0313	0.496584	2L	5760048	5762420	2373	+	26	12	19	19	54	37	FBtr0332554
FBgn0033654:E001	FBgn0033654	E001	832.882	0.000494125	10.9642	0.000928881	0.0652534	50.1895	51.9438	0.049566	2R	11827170	11829107	1938	-	953	637	799	689	986	939	c("FBtr0088064"	"FBtr0345677")
FBgn0032475:E007	FBgn0032475	E007	397.883	0.00022226	10.9565	0.000932766	0.0653841	37.2572	34.8595	-0.0959637	2L	13174439	13175276	838	-	560	378	527	238	428	340	c("FBtr0080492"	"FBtr0289981"	"FBtr0333236")
FBgn0035528:E002	FBgn0035528	E002	728.568	0.00012572	10.9519	0.000935055	0.0653948	49.085	46.9306	-0.0647527	3L	4291687	4291816	130	-	818	1009	718	550	753	590	FBtr0300776
FBgn0261461:E006	FBgn0261461	E006	140.394	0.00247283	10.9517	0.000935153	0.0653948	22.2885	19.6203	-0.183956	X	19144564	19144591	28	-	184	281	144	63	86	113	c("FBtr0339261"	"FBtr0299623"	"FBtr0299622"	"FBtr0299625"	"FBtr0299624")
FBgn0011217:E002	FBgn0011217	E002	7400.98	0.000264478	10.9328	0.000944753	0.0659086	130.775	133.675	0.031644	3R	14732705	14733634	930	-	8249	8613	7264	5867	8573	6393	c("FBtr0336876"	"FBtr0310554"	"FBtr0083018")
FBgn0020618:E005	FBgn0020618	E005	13839.2	2.13875e-05	10.933	0.000944643	0.0659086	164.12	165.261	0.00999586	2L	7827061	7827246	186	-	15098	17686	13127	10924	14964	12080	c("FBtr0331237"	"FBtr0345448"	"FBtr0331238"	"FBtr0079565")
FBgn0035166:E002	FBgn0035166	E002	29.6885	0.00307801	10.9218	0.000950416	0.066146	10.9767	8.41804	-0.382882	3L	840970	840990	21	-	37	48	46	13	18	23	FBtr0300712
FBgn0250753:E006	FBgn0250753	E006	2760.94	3.82289e-05	10.9223	0.000950118	0.066146	88.0857	89.6901	0.0260415	3R	5598204	5598342	139	-	3374	2434	2833	2227	3698	2311	c("FBtr0078750"	"FBtr0078745"	"FBtr0078744"	"FBtr0078747"	"FBtr0078746"	"FBtr0078749"	"FBtr0078748")
FBgn0000575:E001	FBgn0000575	E001	949.127	0.000139209	10.8986	0.000962346	0.0668174	53.4052	55.0854	0.0446914	3L	749400	750227	828	+	812	1159	882	893	1127	802	FBtr0072578
FBgn0023506:E002	FBgn0023506	E002	300.438	0.000464844	10.8992	0.000962036	0.0668174	30.5529	31.9211	0.0632009	X	8462065	8463349	1285	+	325	338	282	262	334	269	FBtr0071198
FBgn0010434:E015	FBgn0010434	E015	1818.12	9.84345e-05	10.8931	0.000965252	0.0669398	72.3907	74.7153	0.0455994	2R	19241216	19241785	570	+	2402	1919	1880	1576	1803	1472	c("FBtr0340468"	"FBtr0340469"	"FBtr0086508"	"FBtr0086509")
FBgn0031896:E003	FBgn0031896	E003	516.682	0.000142838	10.8905	0.000966579	0.0669525	39.7385	42.0713	0.0823016	2L	7196112	7196235	124	-	586	499	536	387	665	477	c("FBtr0079416"	"FBtr0079417")
FBgn0000575:E002	FBgn0000575	E002	909.657	0.000140478	10.8873	0.000968267	0.0669901	54.1626	52.4514	-0.0463159	3L	752272	753492	1221	+	822	1183	934	771	1028	746	FBtr0072578
FBgn0001234+FBgn0263537:E001	FBgn0001234+FBgn0263537	E001	6.58062	0.00843376	10.8665	0.000979198	0.0676475	3.58418	6.12821	0.773824	3R	21296127	21296620	494	+	11	7	2	6	8	6	FBtr0309958
FBgn0038548+FBgn0038549:E007	FBgn0038548+FBgn0038549	E007	261.514	0.000583644	10.8626	0.000981236	0.0676475	28.3906	30.426	0.0998952	3R	17804041	17804996	956	-	298	214	347	182	330	234	FBtr0083526
FBgn0261274:E003	FBgn0261274	E003	267.27	0.000325582	10.8636	0.000980725	0.0676475	28.595	30.6292	0.0991439	3L	4172225	4172910	686	+	309	249	252	229	355	229	FBtr0073217
FBgn0038651:E014	FBgn0038651	E014	243.719	0.000506677	10.8511	0.000987385	0.0679914	29.6017	26.9709	-0.134274	3R	18757968	18758689	722	-	349	213	361	159	243	189	c("FBtr0273382"	"FBtr0305051")
FBgn0015321:E001	FBgn0015321	E001	1274.93	0.000101455	10.8408	0.000992852	0.0682875	61.7906	63.6888	0.0436508	3L	9698336	9698755	420	+	1521	1401	1366	957	1482	1069	c("FBtr0345603"	"FBtr0076395"	"FBtr0345604")
FBgn0010415:E007	FBgn0010415	E007	62.7494	0.00151613	10.835	0.000995969	0.0684214	15.8136	13.1706	-0.263845	2R	21398887	21399174	288	-	89	64	99	24	67	53	c("FBtr0342895"	"FBtr0342894"	"FBtr0342893")
FBgn0024277:E018	FBgn0024277	E018	991.639	0.00644395	10.8296	0.000998903	0.0685425	51.9656	59.9003	0.205006	3L	1024466	1026346	1881	-	1416	831	1327	613	1196	796	c("FBtr0072644"	"FBtr0072645")
FBgn0034501:E006	FBgn0034501	E006	561.169	0.000880567	10.8247	0.00100155	0.0686437	42.5398	39.1115	-0.12122	2R	20313020	20313623	604	-	494	1541	434	257	309	405	c("FBtr0301209"	"FBtr0086298")
FBgn0000163:E010	FBgn0000163	E010	3539.45	0.00438648	10.8163	0.00100608	0.0688736	92.398	101.625	0.137322	X	17193899	17200705	6807	+	3657	2307	2653	3553	4947	3893	c("FBtr0343764"	"FBtr0074388"	"FBtr0111000"	"FBtr0343763")
FBgn0023525:E007	FBgn0023525	E007	156.354	0.00101768	10.8042	0.00101271	0.0692462	21.1112	23.8161	0.173923	X	2251860	2251993	134	-	148	174	149	176	139	135	FBtr0070417
FBgn0033749:E004	FBgn0033749	E004	14.9751	0.00435619	10.7844	0.00102362	0.0699105	8.26773	5.69033	-0.538978	2R	12512682	12512783	102	-	25	16	27	8	11	8	c("FBtr0087943"	"FBtr0339635"	"FBtr0087942")
FBgn0025693:E004	FBgn0025693	E004	126.057	0.000484474	10.7799	0.0010261	0.06992	19.0218	21.4485	0.173218	2R	5775730	5775856	127	-	123	110	111	130	163	114	c("FBtr0086054"	"FBtr0086055"	"FBtr0086056"	"FBtr0086053")
FBgn0263531+FBgn0261451:E017	FBgn0263531+FBgn0261451	E017	2383.95	7.84195e-05	10.7798	0.00102614	0.06992	84.4422	82.0979	-0.0406185	X	2481997	2482391	395	-	3404	2029	2874	1985	2601	1756	c("FBtr0342808"	"FBtr0342809"	"FBtr0342806"	"FBtr0342807"	"FBtr0342805"	"FBtr0342820"	"FBtr0342821"	"FBtr0342822"	"FBtr0342823"	"FBtr0342824"	"FBtr0342825"	"FBtr0342826"	"FBtr0342815"	"FBtr0342814"	"FBtr0342817"	"FBtr0342816"	"FBtr0342811"	"FBtr0342810"	"FBtr0342813"	"FBtr0342812"	"FBtr0342819"	"FBtr0342818")
FBgn0005666:E044	FBgn0005666	E044	496.857	0.000123251	10.7746	0.00102903	0.0700353	41.565	39.103	-0.0880891	4	768804	769145	342	+	742	386	671	290	583	428	c("FBtr0301340"	"FBtr0334482"	"FBtr0334483"	"FBtr0089793"	"FBtr0344988")
FBgn0035371:E003	FBgn0035371	E003	1464.62	6.93772e-05	10.7491	0.00104331	0.0709242	65.7853	67.6664	0.0406757	3L	2771268	2772325	1058	-	1726	1372	1515	1271	1706	1281	FBtr0073016
FBgn0261987:E006	FBgn0261987	E006	269.567	0.000271483	10.7396	0.00104869	0.0712073	31.1693	28.7767	-0.115228	3R	17722132	17722290	159	+	408	214	370	141	324	233	FBtr0083508
FBgn0030245:E010	FBgn0030245	E010	9.81592	0.00563574	10.7369	0.0010502	0.0712272	6.90008	4.3206	-0.675381	X	10875997	10875999	3	-	15	18	13	6	7	3	FBtr0339836
FBgn0004867:E002	FBgn0004867	E002	15.6388	0.00350146	10.7246	0.0010572	0.0716193	5.75433	8.35278	0.537608	2L	9897212	9897472	261	-	11	12	10	19	23	16	FBtr0330682
FBgn0022960+FBgn0050156:E007	FBgn0022960+FBgn0050156	E007	54.1832	0.0111065	10.717	0.00106156	0.0718313	15.1358	11.4813	-0.39867	2R	6981969	6982749	781	-	130	54	62	22	46	36	c("FBtr0336745"	"FBtr0086184")
FBgn0032715:E001	FBgn0032715	E001	335.653	0.000269215	10.7025	0.00106992	0.0722529	33.8383	31.8513	-0.087307	2L	18829012	18829736	725	-	401	423	317	338	304	236	c("FBtr0081121"	"FBtr0344795")
FBgn0035964:E001	FBgn0035964	E001	86.751	0.00123854	10.7019	0.00107026	0.0722529	15.5965	18.0286	0.209068	3L	9134560	9134766	207	+	73	69	87	85	124	80	c("FBtr0100532"	"FBtr0076531")
FBgn0052707:E008	FBgn0052707	E008	598.57	0.000629921	10.6947	0.00107442	0.0724505	45.092	42.7934	-0.0754836	X	9084469	9085867	1399	+	764	640	710	406	699	476	c("FBtr0309872"	"FBtr0071285")
FBgn0035696:E003	FBgn0035696	E003	650.246	0.000351902	10.6894	0.00107751	0.072575	44.039	46.7538	0.0863031	3L	6247671	6247763	93	-	843	821	643	581	608	458	FBtr0077010
FBgn0087008:E019	FBgn0087008	E019	205.564	0.00138532	10.6749	0.00108599	0.0730622	24.8133	27.6853	0.158005	X	19637814	19638189	376	-	281	110	268	131	289	195	c("FBtr0334279"	"FBtr0074762"	"FBtr0334280")
FBgn0026575:E001	FBgn0026575	E001	506.732	0.00159314	10.6671	0.00109058	0.0732869	38.8893	42.3597	0.123319	X	16422831	16423627	797	+	551	341	709	304	698	515	c("FBtr0343571"	"FBtr0290069"	"FBtr0074276")
FBgn0036143:E010	FBgn0036143	E010	2.45057	0.0620845	10.6633	0.00109281	0.0733526	NA	NA	NA	3L	11175296	11176892	1597	+	4	2	2	1	6	1	c("FBtr0300349"	"FBtr0300348"	"FBtr0300347")
FBgn0025682:E002	FBgn0025682	E002	1899.81	7.56102e-05	10.656	0.00109712	0.0734996	74.4603	75.4416	0.0188879	3L	1298886	1299200	315	+	2289	1783	1576	1778	2343	1683	c("FBtr0089942"	"FBtr0089941")
FBgn0033359:E001	FBgn0033359	E001	5.80174	0.049166	10.6554	0.00109751	0.0734996	5.32879	3.43236	-0.634607	2R	8969346	8970182	837	-	7	11	7	5	5	1	c("FBtr0339307"	"FBtr0273384"	"FBtr0273385")
FBgn0038290+FBgn0267160:E002	FBgn0038290+FBgn0267160	E002	316.602	0.00034201	10.6327	0.00111103	0.0743197	26.86	28.5876	0.0899331	3R	15135499	15136392	894	-	699	502	584	116	95	71	FBtr0083038
FBgn0033502+FBgn0033504:E006	FBgn0033502+FBgn0033504	E006	21.9104	0.0026574	10.6148	0.00112183	0.0749567	7.10456	9.65926	0.443167	2R	10268146	10269015	870	+	22	15	15	29	24	22	c("FBtr0310141"	"FBtr0310142"	"FBtr0088337")
FBgn0030485:E008	FBgn0030485	E008	6.21825	0.0105382	10.6064	0.00112697	0.0752141	5.1169	2.29606	-1.15611	X	13412869	13412922	54	-	11	12	15	0	1	2	FBtr0073787
FBgn0031896:E004	FBgn0031896	E004	703.75	0.000136502	10.5801	0.00114312	0.076205	48.6178	46.3243	-0.0697159	2L	7196313	7196695	383	-	873	772	820	480	810	578	c("FBtr0079416"	"FBtr0079417")
FBgn0266696:E038	FBgn0266696	E038	265.892	0.000271786	10.5702	0.00114925	0.0765263	28.2798	30.5352	0.110701	3L	2495011	2495152	142	+	335	233	269	256	273	234	c("FBtr0345106"	"FBtr0345107"	"FBtr0345104"	"FBtr0345105"	"FBtr0345112"	"FBtr0345108")
FBgn0032258:E007	FBgn0032258	E007	525.068	0.000358906	10.5585	0.00115654	0.0768211	40.0137	42.3391	0.0814956	2L	10487617	10488353	737	-	615	578	546	380	598	485	FBtr0080038
FBgn0034501:E004	FBgn0034501	E004	1579.01	0.000131726	10.5592	0.00115612	0.0768211	66.3786	68.4263	0.0438321	2R	20310250	20311247	998	-	1346	3852	1190	920	944	1310	c("FBtr0301209"	"FBtr0086298")
FBgn0035101:E008	FBgn0035101	E008	1377.59	0.000115947	10.5568	0.00115761	0.0768211	64.2933	65.4766	0.0263118	3L	172061	174517	2457	+	1571	853	1557	1197	1935	1250	c("FBtr0299865"	"FBtr0072475"	"FBtr0299866"	"FBtr0301889"	"FBtr0299864")
FBgn0052082:E012	FBgn0052082	E012	141.878	0.0103047	10.5528	0.0011601	0.0768988	23.6547	19.3087	-0.292877	3L	11161472	11163383	1912	+	255	153	195	79	124	91	FBtr0076216
FBgn0034230:E008	FBgn0034230	E008	252.144	0.000296787	10.5498	0.00116203	0.0769397	27.4959	29.7211	0.112271	2R	17516855	17517445	591	+	271	193	253	240	323	234	c("FBtr0086939"	"FBtr0086938"	"FBtr0340216")
FBgn0013733:E035	FBgn0013733	E035	6.64276	0.00809899	10.5299	0.00117459	0.0775958	5.79968	3.16986	-0.871555	2R	13907589	13908351	763	-	15	5	15	3	2	3	c("FBtr0304847"	"FBtr0304853"	"FBtr0304852"	"FBtr0304848"	"FBtr0301964"	"FBtr0087620"	"FBtr0087621"	"FBtr0301593")
FBgn0023506:E001	FBgn0023506	E001	118.498	0.000696782	10.5312	0.00117373	0.0775958	20.8321	18.7257	-0.153791	X	8461479	8461922	444	+	149	144	142	84	120	90	FBtr0071198
FBgn0011260:E004	FBgn0011260	E004	8.07884	0.0209219	10.519	0.00118156	0.0779607	6.51547	3.61394	-0.850296	2R	16516454	16516533	80	+	17	5	20	4	6	1	FBtr0345339
FBgn0031821:E004	FBgn0031821	E004	24.6598	0.00428221	10.5171	0.00118278	0.0779607	10.2009	7.76297	-0.394011	2L	6488616	6488756	141	-	30	31	35	23	17	14	FBtr0339785
FBgn0038693:E010	FBgn0038693	E010	38.0181	0.00150701	10.5147	0.00118426	0.0779708	12.1904	9.94481	-0.293732	3R	19234615	19235257	643	-	80	34	61	15	31	24	c("FBtr0344552"	"FBtr0344553"	"FBtr0301692"	"FBtr0301693")
FBgn0065096+FBgn0041789:E007	FBgn0065096+FBgn0041789	E007	551.672	0.000130904	10.5055	0.0011902	0.0782739	40.5532	42.7572	0.0763531	2L	19404750	19404789	40	-	579	530	481	593	568	515	FBtr0081214
FBgn0044419+FBgn0260458:E011	FBgn0044419+FBgn0260458	E011	612.465	0.00122701	10.4988	0.00119451	0.0784693	45.5783	42.6556	-0.0956132	3L	5781997	5782308	312	+	662	706	563	597	583	545	c("FBtr0114577"	"FBtr0091709"	"FBtr0091711"	"FBtr0091710"	"FBtr0299940"	"FBtr0299941")
FBgn0259244:E001	FBgn0259244	E001	198.474	0.00141587	10.4854	0.00120319	0.0789507	27.0929	24.2957	-0.157214	3R	16502770	16503171	402	+	288	178	261	127	229	153	c("FBtr0303650"	"FBtr0305006"	"FBtr0305005"	"FBtr0336782"	"FBtr0299894"	"FBtr0336781"	"FBtr0336779"	"FBtr0336778"	"FBtr0336777"	"FBtr0336776"	"FBtr0336775"	"FBtr0336780")
FBgn0016687:E002	FBgn0016687	E002	28.1125	0.0142082	10.4823	0.00120526	0.0789977	8.01292	11.279	0.493234	2R	24559152	24559454	303	-	28	22	17	19	45	38	FBtr0305985
FBgn0261573:E008	FBgn0261573	E008	411.159	0.000246793	10.4522	0.00122504	0.0802047	37.791	35.5271	-0.0891225	X	19523003	19523315	313	+	545	321	508	291	467	390	c("FBtr0307901"	"FBtr0307902"	"FBtr0302859"	"FBtr0336667"	"FBtr0302860"	"FBtr0302861"	"FBtr0302862"	"FBtr0302863"	"FBtr0302864")
FBgn0263108:E015	FBgn0263108	E015	327.022	0.000424618	10.4457	0.00122937	0.0803979	33.8579	31.3911	-0.109137	3L	3155958	3157141	1184	+	466	364	411	203	319	265	FBtr0307306
FBgn0010300:E010	FBgn0010300	E010	421.089	0.000181902	10.4348	0.00123665	0.08076	38.2632	36.0507	-0.0859321	2L	19172568	19177443	4876	+	640	383	518	238	469	376	FBtr0081160
FBgn0031195:E004	FBgn0031195	E004	23.649	0.00365269	10.4333	0.00123766	0.08076	10.1818	7.60919	-0.420175	X	22528029	22528581	553	+	39	28	35	12	26	11	c("FBtr0333714"	"FBtr0077358")
FBgn0010762:E014	FBgn0010762	E014	242.542	0.000553058	10.4231	0.00124448	0.0811142	26.9376	29.5056	0.131367	3L	10688926	10689303	378	+	255	204	249	176	332	256	c("FBtr0076264"	"FBtr0331573"	"FBtr0331574"	"FBtr0076262"	"FBtr0076263")
FBgn0030412:E006	FBgn0030412	E006	209.633	0.000662249	10.4073	0.0012552	0.0816315	25.1306	27.6399	0.137308	X	12635732	12636283	552	+	236	164	236	154	304	190	c("FBtr0340407"	"FBtr0300375"	"FBtr0307898"	"FBtr0307899"	"FBtr0307900"	"FBtr0073678"	"FBtr0340406")
FBgn0031530:E001	FBgn0031530	E001	300.906	0.000763763	10.4074	0.00125514	0.0816315	32.3382	30.1518	-0.100995	2L	3404460	3405878	1419	-	446	286	424	230	281	197	c("FBtr0303992"	"FBtr0077592")
FBgn0030505:E001	FBgn0030505	E001	224.829	0.000450785	10.4019	0.00125883	0.0817767	28.5929	26.0975	-0.131744	X	13624745	13625589	845	+	261	168	289	143	295	225	c("FBtr0301450"	"FBtr0340396"	"FBtr0073808")
FBgn0031907:E005	FBgn0031907	E005	20.0579	0.00761309	10.3979	0.00126156	0.081863	9.09551	6.23425	-0.544938	2L	7403144	7403228	85	+	24	58	16	12	10	5	c("FBtr0079439"	"FBtr0334838")
FBgn0024973:E001	FBgn0024973	E001	1286.63	0.000871661	10.3924	0.00126537	0.0818851	61.5566	64.4941	0.0672542	X	2717638	2718750	1113	-	1507	1335	1417	964	1511	1123	FBtr0070498
FBgn0033679:E007	FBgn0033679	E007	204.831	0.00247684	10.3942	0.0012641	0.0818851	24.2024	27.4274	0.180471	2R	12079295	12079543	249	-	245	193	161	219	216	185	FBtr0088022
FBgn0262447+FBgn0263660:E002	FBgn0262447+FBgn0263660	E002	7.10371	0.00818464	10.3913	0.0012661	0.0818851	5.92665	3.54258	-0.742417	2R	9553762	9553764	3	+	8	14	11	4	3	4	c("FBtr0310104"	"FBtr0310105"	"FBtr0304458")
FBgn0004838:E011	FBgn0004838	E011	3829.07	7.45941e-05	10.3853	0.00127025	0.0819723	100.706	104.112	0.0479873	2L	6926047	6926806	760	+	4416	3214	4426	2156	5545	3880	c("FBtr0307030"	"FBtr0079346"	"FBtr0307032"	"FBtr0307031")
FBgn0052823:E003	FBgn0052823	E003	86.7683	0.00205845	10.3853	0.00127021	0.0819723	17.003	16.7744	-0.019525	X	20189837	20190415	579	-	128	109	117	49	95	49	c("FBtr0346675"	"FBtr0346677"	"FBtr0346676")
FBgn0034705:E004	FBgn0034705	E004	2.93149	0.0310092	10.3769	0.00127599	0.0822523	1.13139	3.80521	1.74987	2R	22182823	22182879	57	-	1	0	0	6	6	3	c("FBtr0071786"	"FBtr0342982")
FBgn0025637:E009	FBgn0025637	E009	38.3279	0.00573556	10.3575	0.00128947	0.0830295	12.7686	9.91769	-0.364527	X	657074	657098	25	+	65	49	38	26	39	23	c("FBtr0100530"	"FBtr0345314")
FBgn0028496:E015	FBgn0028496	E015	106.78	0.000525651	10.3231	0.00131377	0.0845015	17.2416	19.6643	0.189685	2R	18470064	18470976	913	-	101	79	99	127	110	108	c("FBtr0086718"	"FBtr0086719"	"FBtr0086720"	"FBtr0086721")
FBgn0050118:E002	FBgn0050118	E002	321.18	0.000261836	10.3151	0.00131945	0.0847738	31.1615	33.5592	0.106945	2R	18430737	18430885	149	-	369	285	299	311	440	241	c("FBtr0086724"	"FBtr0113361"	"FBtr0113360")
FBgn0032987:E001	FBgn0032987	E001	134.2	0.00609879	10.3008	0.00132975	0.085342	19.1412	22.8717	0.256886	2L	22247111	22247145	35	-	110	173	88	95	185	154	FBtr0331295
FBgn0003312:E001	FBgn0003312	E001	43.5906	0.00442857	10.288	0.00133899	0.0858408	13.1984	10.6703	-0.306761	3R	11877235	11877585	351	+	63	67	49	23	34	35	FBtr0082475
FBgn0035346:E005	FBgn0035346	E005	550.931	0.000396537	10.271	0.00135134	0.0865375	42.4972	41.761	-0.0252106	3L	2490980	2492613	1634	+	739	572	524	469	624	434	c("FBtr0072923"	"FBtr0344219"	"FBtr0072921"	"FBtr0072922")
FBgn0053180:E005	FBgn0053180	E005	14.5102	0.00468773	10.2653	0.00135557	0.0867133	5.62961	8.15705	0.535012	X	15929259	15929340	82	-	7	11	15	13	24	16	FBtr0303645
FBgn0035390:E001	FBgn0035390	E001	1128.45	0.000294109	10.2579	0.00136103	0.0869675	60.2998	58.0671	-0.0544335	3L	3044113	3044869	757	-	1364	1165	1371	854	1179	960	FBtr0073005
FBgn0037174:E001	FBgn0037174	E001	3.13378	0.0895718	10.2559	0.00136251	0.0869675	3.84227	2.0538	-0.903664	3L	22669956	22670029	74	+	6	8	3	2	1	0	c("FBtr0331774"	"FBtr0100669"	"FBtr0078517")
FBgn0035462:E003	FBgn0035462	E003	227.644	0.000335826	10.2311	0.00138093	0.0880468	26.4835	28.4689	0.104297	3L	3808166	3809090	925	+	280	231	234	166	293	193	FBtr0073148
FBgn0014184:E001	FBgn0014184	E001	30.8322	0.0291004	10.2269	0.00138409	0.0881523	11.6626	7.8522	-0.570717	2R	12166295	12166575	281	-	61	48	40	21	14	11	FBtr0088015
FBgn0034365:E001	FBgn0034365	E001	132.832	0.000583217	10.2179	0.00139086	0.0883915	21.8052	19.7735	-0.141106	2R	18621541	18621883	343	+	142	134	94	149	176	98	FBtr0086708
FBgn0263993:E003	FBgn0263993	E003	2.98626	0.0182435	10.2192	0.00138985	0.0883915	4.17386	1.58889	-1.39336	X	6864117	6864299	183	+	5	6	7	0	2	0	FBtr0345896
FBgn0003716:E004	FBgn0003716	E004	166.987	0.00206431	10.2089	0.00139763	0.0886524	25.0977	22.1733	-0.178726	2L	5241369	5241506	138	-	221	149	224	103	206	135	c("FBtr0079088"	"FBtr0079087"	"FBtr0079086")
FBgn0010762:E006	FBgn0010762	E006	14.0533	0.00403835	10.2081	0.00139824	0.0886524	5.39599	7.91647	0.552969	3L	10687052	10687075	24	+	9	9	10	11	20	23	FBtr0331573
FBgn0033919:E007	FBgn0033919	E007	11.8959	0.00830199	10.2064	0.00139951	0.0886524	7.45854	4.81241	-0.632132	2R	14267339	14267497	159	-	23	22	11	7	6	6	FBtr0301204
FBgn0051118+FBgn0051357:E004	FBgn0051118+FBgn0051357	E004	147.444	0.0004898	10.204	0.00140138	0.0886748	23.0658	20.8387	-0.146492	3R	24827836	24828278	443	-	191	190	174	100	131	120	FBtr0084736
FBgn0035631:E003	FBgn0035631	E003	547.113	0.000251863	10.1951	0.00140817	0.0890084	43.0436	40.9877	-0.070607	3L	5766776	5767084	309	+	638	590	514	437	686	467	FBtr0077098
FBgn0033679:E001	FBgn0033679	E001	334.899	0.000206624	10.1767	0.00142228	0.089803	33.8764	31.7559	-0.0932551	2R	12064565	12065057	493	-	421	421	343	309	293	241	FBtr0088022
FBgn0033787:E006	FBgn0033787	E006	2.39659	0.02215	10.168	0.00142899	0.0901295	4.36395	1.78147	-1.29257	2R	12955171	12955712	542	+	3	6	1	2	3	0	FBtr0345371
FBgn0262719:E005	FBgn0262719	E005	33.0942	0.00230697	10.1565	0.00143795	0.0905971	8.93558	11.2022	0.32615	3L	8478615	8480684	2070	-	64	36	57	16	15	22	c("FBtr0308608"	"FBtr0305700")
FBgn0003716:E003	FBgn0003716	E003	576.313	0.000534908	10.1518	0.00144163	0.0906339	41.7304	44.2621	0.0849711	2L	5236336	5237362	1027	-	620	368	692	528	826	465	FBtr0079089
FBgn0014073:E004	FBgn0014073	E004	359.011	0.000406512	10.1536	0.00144017	0.0906339	33.1787	35.0629	0.0796878	3L	4512916	4515255	2340	-	471	318	258	331	464	328	FBtr0073323
FBgn0022355:E001	FBgn0022355	E001	3.76368	0.0152098	10.1447	0.00144718	0.0908848	4.75247	2.25531	-1.07535	X	18387084	18387920	837	+	5	7	7	1	2	2	FBtr0346625
FBgn0031194:E003	FBgn0031194	E003	1940.46	8.18972e-05	10.139	0.00145162	0.0910236	76.5821	75.3467	-0.0234626	X	22537256	22538721	1466	-	2217	2078	2348	1366	2197	1676	c("FBtr0333716"	"FBtr0077364")
FBgn0032961:E003	FBgn0032961	E003	290.819	0.00199524	10.1379	0.0014525	0.0910236	32.4101	29.0086	-0.159964	2L	21758143	21758201	59	+	410	404	311	187	262	224	FBtr0085903
FBgn0004372:E003	FBgn0004372	E003	36.8804	0.00424603	10.1314	0.00145766	0.0912235	12.4715	9.94563	-0.326505	3L	3025985	3026260	276	-	37	45	45	22	50	29	c("FBtr0073006"	"FBtr0332086")
FBgn0014141:E025	FBgn0014141	E025	13.3604	0.0851372	10.1299	0.0014588	0.0912235	4.23997	8.47193	0.998635	3R	17125213	17125389	177	-	7	2	10	24	13	17	c("FBtr0337102"	"FBtr0337100")
FBgn0038571+FBgn0038570:E006	FBgn0038571+FBgn0038570	E006	117.567	0.00431556	10.1208	0.00146604	0.0915783	17.9755	21.27	0.242788	3R	18167131	18167273	143	-	130	103	87	121	161	102	c("FBtr0100619"	"FBtr0300247"	"FBtr0100283")
FBgn0034398:E004	FBgn0034398	E004	6823.87	3.64113e-05	10.1113	0.00147363	0.0918395	127.172	128.275	0.0124663	2R	18834476	18834775	300	-	7481	9294	6185	5963	6811	5453	FBtr0086629
FBgn0035903+FBgn0035901:E011	FBgn0035903+FBgn0035901	E011	5.00923	0.0332272	10.1105	0.00147424	0.0918395	5.49052	2.69145	-1.02856	3L	8517200	8517258	59	+	14	7	5	1	3	3	c("FBtr0333055"	"FBtr0333054"	"FBtr0076621")
FBgn0263987:E002	FBgn0263987	E002	1139.04	0.000462945	10.1094	0.00147517	0.0918395	58.288	60.8176	0.0612882	X	5413827	5415041	1215	-	1262	912	1195	672	1609	1314	c("FBtr0070794"	"FBtr0070795"	"FBtr0308688"	"FBtr0308689")
FBgn0264894:E013	FBgn0264894	E013	1554.08	0.000135857	10.1077	0.0014765	0.0918395	69.8206	67.299	-0.0530682	2L	13273619	13274116	498	+	2077	1628	1737	1255	1560	1242	c("FBtr0334854"	"FBtr0334855"	"FBtr0334856"	"FBtr0334857"	"FBtr0334851"	"FBtr0334852"	"FBtr0334853"	"FBtr0334858"	"FBtr0334859"	"FBtr0334861"	"FBtr0334860"	"FBtr0334863"	"FBtr0334862")
FBgn0083123:E006	FBgn0083123	E006	10.4854	0.0503545	10.0896	0.00149111	0.09265	3.84864	7.06228	0.875783	2R	14622945	14623004	60	+	3	4	6	10	19	18	c("FBtr0300251"	"FBtr0300231")
FBgn0250788:E002	FBgn0250788	E002	288.499	0.000213396	10.0777	0.00150074	0.0931495	31.981	29.3877	-0.122002	X	17657534	17657537	4	+	391	314	353	223	291	204	c("FBtr0074454"	"FBtr0334405")
FBgn0000541:E003	FBgn0000541	E003	270.252	0.000371969	10.0585	0.00151643	0.093924	28.6721	31.0515	0.115016	3L	234982	235345	364	-	310	166	320	193	392	272	c("FBtr0072522"	"FBtr0072521"	"FBtr0301348"	"FBtr0332101"	"FBtr0332102"	"FBtr0332103"	"FBtr0332104")
FBgn0011217:E006	FBgn0011217	E006	3556.97	4.09349e-05	10.06	0.00151522	0.093924	99.2521	98.1076	-0.0167335	3R	14740380	14740791	412	-	4138	4441	3527	2699	3889	2988	c("FBtr0336876"	"FBtr0310554"	"FBtr0083018")
FBgn0002626:E008	FBgn0002626	E008	4363.06	4.0397e-05	10.0529	0.00152108	0.0940127	106.47	107.948	0.0198827	3R	30046134	30046140	7	-	4382	5821	3784	3455	4919	3979	c("FBtr0114555"	"FBtr0085592"	"FBtr0085593")
FBgn0024732:E004	FBgn0024732	E004	459.328	0.000265618	10.0535	0.00152061	0.0940127	37.8973	39.408	0.0563935	2R	12048805	12050172	1368	+	625	472	470	343	525	385	c("FBtr0087978"	"FBtr0330629")
FBgn0046687:E009	FBgn0046687	E009	149.02	0.000698513	10.0495	0.00152388	0.0940866	21.0045	23.4097	0.156409	X	5679660	5679977	318	-	157	205	125	115	181	123	c("FBtr0340222"	"FBtr0070848")
FBgn0029709:E001	FBgn0029709	E001	663.956	0.000497592	10.0256	0.00154382	0.095117	47.116	44.6409	-0.0778512	X	4540908	4541144	237	+	653	884	597	583	707	566	c("FBtr0343566"	"FBtr0070675")
FBgn0262736:E007	FBgn0262736	E007	1057.34	0.000657728	10.0265	0.00154304	0.095117	55.9544	58.8033	0.0716466	2R	6632995	6633090	96	-	1143	965	1201	843	1195	1044	FBtr0086150
FBgn0004363:E002	FBgn0004363	E002	3610.15	4.57445e-05	10.0234	0.00154566	0.0951302	98.2722	100.056	0.025948	2L	10847425	10847714	290	-	3698	4073	3364	2995	4351	3308	c("FBtr0080183"	"FBtr0305260"	"FBtr0332029"	"FBtr0100584")
FBgn0265575:E001	FBgn0265575	E001	362.804	0.000388627	10.0181	0.0015501	0.0953034	34.0554	33.0057	-0.0451682	X	3862966	3865013	2048	-	430	504	665	188	314	182	c("FBtr0340203"	"FBtr0340206"	"FBtr0340204"	"FBtr0340205")
FBgn0033769:E001	FBgn0033769	E001	55.7972	0.00127305	10.016	0.00155182	0.0953093	14.5112	12.2761	-0.241315	2R	12691308	12691735	428	-	80	75	81	33	42	37	FBtr0087871
FBgn0002774:E001	FBgn0002774	E001	51.732	0.00561739	10.003	0.00156285	0.0958857	14.4756	11.547	-0.326097	2R	5974857	5975093	237	-	85	72	63	28	46	32	FBtr0100576
FBgn0016081:E020	FBgn0016081	E020	28.7128	0.00173445	9.99172	0.00157246	0.0960873	10.9426	8.46639	-0.370137	3L	9663166	9663276	111	-	47	29	47	17	24	17	c("FBtr0076417"	"FBtr0333860"	"FBtr0306240"	"FBtr0306241"	"FBtr0306242"	"FBtr0333859"	"FBtr0333858"	"FBtr0301435")
FBgn0035207:E003	FBgn0035207	E003	325.063	0.000184816	9.99144	0.0015727	0.0960873	31.4799	33.7103	0.0987613	3L	1313975	1314090	116	+	412	263	284	269	435	312	c("FBtr0310555"	"FBtr0072671"	"FBtr0072670")
FBgn0043841:E009	FBgn0043841	E009	1200.93	9.21204e-05	9.99714	0.00156784	0.0960873	59.1313	61.0473	0.046005	2L	12409456	12409623	168	-	1659	2090	978	942	933	759	c("FBtr0334762"	"FBtr0080389"	"FBtr0080391"	"FBtr0080390"	"FBtr0334761")
FBgn0051105:E002	FBgn0051105	E002	2.63655	0.0428354	9.99192	0.00157228	0.0960873	NA	NA	NA	3R	24857857	24858141	285	-	4	2	1	4	1	3	FBtr0273357
FBgn0027619:E002	FBgn0027619	E002	491.339	0.000135272	9.97187	0.0015895	0.0969113	40.9957	38.7362	-0.0817912	2R	9969064	9969235	172	+	623	604	538	341	543	378	c("FBtr0088387"	"FBtr0339425")
FBgn0263395:E015	FBgn0263395	E015	185.75	0.000355556	9.97231	0.00158912	0.0969113	25.8473	23.4837	-0.138352	2R	19225565	19225786	222	+	282	200	254	108	178	139	c("FBtr0086504"	"FBtr0086503"	"FBtr0340456"	"FBtr0340455"	"FBtr0340454")
FBgn0024993:E004	FBgn0024993	E004	18.3481	0.00394585	9.96162	0.00159838	0.0972501	8.79426	6.27729	-0.486419	X	2700914	2701033	120	+	24	31	29	12	9	9	FBtr0345709
FBgn0032022:E004	FBgn0032022	E004	313.61	0.0202488	9.96182	0.0015982	0.0972501	29.1179	34.3035	0.236447	2L	8332308	8332911	604	+	450	514	317	258	205	180	c("FBtr0079603"	"FBtr0079602")
FBgn0003371+FBgn0266707:E041	FBgn0003371+FBgn0266707	E041	153.624	0.00220659	9.95579	0.00160344	0.0974568	24.2937	21.1258	-0.201576	X	2676174	2676657	484	+	217	149	202	67	185	143	c("FBtr0345172"	"FBtr0070469")
FBgn0039069+FBgn0025781:E008	FBgn0039069+FBgn0025781	E008	76.2398	0.00553633	9.95224	0.00160654	0.0975437	17.5344	14.3047	-0.293706	3R	23284124	23284700	577	+	114	78	113	34	71	68	FBtr0084378
FBgn0034267+FBgn0034266:E007	FBgn0034267+FBgn0034266	E007	90.4044	0.00447627	9.94358	0.00161411	0.097902	18.5338	15.9205	-0.219272	2R	17731467	17732141	675	+	127	109	109	70	74	66	c("FBtr0299817"	"FBtr0340274"	"FBtr0086862"	"FBtr0301182"	"FBtr0301183")
FBgn0031208:E005	FBgn0031208	E005	5.79902	0.019387	9.93012	0.00162596	0.098315	5.64653	3.49193	-0.693339	2L	8668	9484	817	+	9	5	11	1	9	3	c("FBtr0300689"	"FBtr0300690"	"FBtr0330654")
FBgn0052354:E004	FBgn0052354	E004	1022.96	0.000116865	9.93358	0.0016229	0.098315	54.6586	56.4701	0.0470401	3L	8420841	8422205	1365	-	963	907	824	1259	1165	882	FBtr0076662
FBgn0261573:E010	FBgn0261573	E010	297.883	0.00024909	9.93135	0.00162487	0.098315	32.4631	30.2384	-0.102419	X	19523495	19523629	135	+	398	230	378	211	346	269	c("FBtr0307901"	"FBtr0307902"	"FBtr0302859"	"FBtr0336667"	"FBtr0302860"	"FBtr0302861"	"FBtr0302862"	"FBtr0302863"	"FBtr0302864")
FBgn0040899:E002	FBgn0040899	E002	513.159	0.000546692	9.92261	0.00163261	0.0986152	40.7816	40.4618	-0.0113568	X	2184887	2185258	372	+	540	598	472	424	618	452	c("FBtr0070390"	"FBtr0345607")
FBgn0029990:E005	FBgn0029990	E005	577.332	0.000163009	9.90772	0.00164587	0.0991093	41.4123	43.5841	0.073743	X	8037262	8037517	256	-	712	882	553	623	481	243	FBtr0071123
FBgn0031091:E002	FBgn0031091	E002	1071.74	0.000951015	9.90827	0.00164538	0.0991093	59.0512	56.0674	-0.0748045	X	20160644	20161875	1232	-	1063	760	1122	751	1644	1173	c("FBtr0333547"	"FBtr0333546"	"FBtr0070027")
FBgn0035400:E013	FBgn0035400	E013	140.268	0.000878975	9.90926	0.00164449	0.0991093	22.6876	20.1463	-0.171392	3L	3132633	3133244	612	-	178	173	187	102	131	94	c("FBtr0113132"	"FBtr0113133"	"FBtr0333894"	"FBtr0073117"	"FBtr0073116"	"FBtr0309235")
FBgn0022960+FBgn0050156:E005	FBgn0022960+FBgn0050156	E005	14.5945	0.00423819	9.90524	0.00164809	0.0991411	8.12822	5.64371	-0.526296	2R	6981446	6981685	240	-	35	18	17	5	12	8	c("FBtr0336745"	"FBtr0086184")
FBgn0003346:E006	FBgn0003346	E006	1830.72	0.000115406	9.89941	0.00165332	0.0993537	73.1861	75.1045	0.03733	2L	19446097	19446598	502	+	2307	1801	1927	1325	2234	1627	c("FBtr0334175"	"FBtr0334174"	"FBtr0081234")
FBgn0030514:E002	FBgn0030514	E002	660.697	0.000158435	9.88804	0.00166357	0.0996625	45.1756	46.9368	0.0551758	X	13719411	13720351	941	-	896	629	857	456	735	514	FBtr0073843
FBgn0040388:E002	FBgn0040388	E002	34.9999	0.00161778	9.89176	0.00166021	0.0996625	9.39285	11.8201	0.331605	X	2445861	2446181	321	-	35	19	28	40	51	34	FBtr0334883
FBgn0263980:E001	FBgn0263980	E001	149.974	0.000419343	9.88827	0.00166336	0.0996625	22.9918	21.4644	-0.0991759	2R	15401096	15402383	1288	+	234	133	203	112	146	103	c("FBtr0344206"	"FBtr0344207"	"FBtr0344204"	"FBtr0344205"	"FBtr0344202"	"FBtr0344203"	"FBtr0344200"	"FBtr0344201"	"FBtr0330007"	"FBtr0344208"	"FBtr0330011"	"FBtr0330012"	"FBtr0330013")
FBgn0039302:E008	FBgn0039302	E008	937.174	9.52574e-05	9.88485	0.00166645	0.0997333	53.5309	55.7397	0.0583337	3R	25258201	25258672	472	+	1322	706	1217	612	1161	797	c("FBtr0084813"	"FBtr0304692")
FBgn0028499:E004	FBgn0028499	E004	475.999	0.00042821	9.88077	0.00167015	0.0998527	38.3784	39.9614	0.0583115	3R	18213215	18214598	1384	+	555	467	532	434	530	367	c("FBtr0336469"	"FBtr0083559")
FBgn0000163:E005	FBgn0000163	E005	582.296	0.00133899	9.87633	0.00167418	0.0998894	43.7239	42.3976	-0.044437	X	17190755	17191377	623	+	647	501	529	470	713	643	c("FBtr0343764"	"FBtr0074388"	"FBtr0111000"	"FBtr0343763")
FBgn0266918:E008	FBgn0266918	E008	852.329	0.000292669	9.87649	0.00167404	0.0998894	52.9626	50.689	-0.0633009	3L	3070162	3070839	678	-	1129	774	1086	684	839	699	FBtr0073004
FBgn0029854:E006	FBgn0029854	E006	445.375	0.000379254	9.86499	0.00168454	0.100262	36.9035	38.9871	0.0792402	X	6276532	6276724	193	-	487	519	416	362	521	393	c("FBtr0305177"	"FBtr0089869"	"FBtr0089870")
FBgn0052756+FBgn0029826:E011	FBgn0052756+FBgn0029826	E011	69.0565	0.00132913	9.86472	0.00168478	0.100262	16.344	14.1248	-0.210536	X	5949729	5950208	480	+	84	59	81	52	87	60	FBtr0070861
FBgn0259176:E021	FBgn0259176	E021	8.87199	0.00874658	9.86387	0.00168556	0.100262	6.52441	3.91419	-0.737135	2L	12545643	12546409	767	-	12	14	19	1	5	6	FBtr0300523
FBgn0031424:E001	FBgn0031424	E001	90.1503	0.215833	9.85254	0.00169598	0.100779	NA	NA	NA	2L	2391660	2392117	458	+	18	32	69	196	108	65	FBtr0331202
FBgn0029095:E008	FBgn0029095	E008	8.83775	0.0062679	9.84122	0.00170644	0.101298	6.36723	3.84287	-0.72848	2L	867814	868013	200	-	13	17	15	3	3	5	FBtr0078032
FBgn0003423:E021	FBgn0003423	E021	1140.68	0.000288699	9.83441	0.00171277	0.101571	58.3902	60.7969	0.0582738	X	21383700	21384289	590	+	1432	1002	1228	944	1387	964	c("FBtr0077209"	"FBtr0077208"	"FBtr0307528"	"FBtr0307529"	"FBtr0077205"	"FBtr0077203"	"FBtr0307526"	"FBtr0077204"	"FBtr0077210"	"FBtr0307525"	"FBtr0077207"	"FBtr0307524"	"FBtr0307527"	"FBtr0077206")
FBgn0028408:E002	FBgn0028408	E002	510.673	0.000151044	9.8221	0.00172428	0.10215	39.8828	42.102	0.0781229	2R	9291857	9292869	1013	+	635	353	702	295	722	466	c("FBtr0088597"	"FBtr0304798")
FBgn0010905:E006	FBgn0010905	E006	98.6043	0.00054434	9.81934	0.00172686	0.102199	16.9482	19.3134	0.188471	3L	2509364	2509500	137	-	113	80	100	70	132	105	c("FBtr0304613"	"FBtr0304615"	"FBtr0304614"	"FBtr0304617"	"FBtr0304619"	"FBtr0304618"	"FBtr0304620"	"FBtr0304621"	"FBtr0345046")
FBgn0039904:E005	FBgn0039904	E005	502.809	0.0001563	9.81382	0.00173205	0.102403	39.261	41.5404	0.0814183	4	362304	362613	310	+	565	433	557	370	674	471	c("FBtr0345284"	"FBtr0307379"	"FBtr0334479"	"FBtr0089125"	"FBtr0089126")
FBgn0250753:E005	FBgn0250753	E005	3111.23	4.77911e-05	9.79765	0.00174735	0.103203	92.8231	94.2859	0.0225589	3R	5597772	5597937	166	-	3882	2707	3174	2529	4128	2600	c("FBtr0078750"	"FBtr0078745"	"FBtr0078744"	"FBtr0078747"	"FBtr0078746"	"FBtr0078749"	"FBtr0078748")
FBgn0051374:E005	FBgn0051374	E005	639.409	0.000123769	9.79055	0.00175411	0.103498	45.9561	44.0086	-0.0624703	3R	11439885	11440635	751	-	845	777	648	569	581	467	c("FBtr0308210"	"FBtr0306101"	"FBtr0306100"	"FBtr0082401"	"FBtr0082400"	"FBtr0300812"	"FBtr0082399"	"FBtr0339377")
FBgn0038256:E002	FBgn0038256	E002	454.483	0.000231642	9.78658	0.0017579	0.103513	39.2046	37.362	-0.0694516	3R	14725457	14725930	474	-	529	660	407	381	508	291	c("FBtr0333277"	"FBtr0083020"	"FBtr0083019"	"FBtr0083021")
FBgn0266000:E009	FBgn0266000	E009	5.26511	0.036573	9.78833	0.00175623	0.103513	5.06114	2.12577	-1.25148	X	4931951	4932074	124	-	9	6	17	1	2	0	FBtr0343139
FBgn0032006:E028	FBgn0032006	E028	5.73007	0.00954678	9.78392	0.00176044	0.103558	2.94135	5.38368	0.872114	2L	8239159	8239691	533	-	3	2	4	9	7	7	c("FBtr0301339"	"FBtr0079628")
FBgn0002567:E005	FBgn0002567	E005	12.173	0.00669524	9.77355	0.00177041	0.103629	7.49865	4.93881	-0.602466	2R	9179749	9180338	590	-	31	12	17	7	8	4	c("FBtr0346635"	"FBtr0089931")
FBgn0010246:E006	FBgn0010246	E006	402.546	0.000231115	9.77996	0.00176424	0.103629	37.2081	34.8289	-0.0953302	3L	1326201	1326316	116	+	454	533	371	327	400	350	c("FBtr0072675"	"FBtr0072674"	"FBtr0072673"	"FBtr0072672")
FBgn0011828+FBgn0267220:E001	FBgn0011828+FBgn0267220	E001	15797	0.000105283	9.77745	0.00176665	0.103629	170.499	172.99	0.0209216	3L	2601455	2604279	2825	-	22144	18744	17435	14571	13215	10201	c("FBtr0072954"	"FBtr0072952"	"FBtr0072953"	"FBtr0072951")
FBgn0032797:E022	FBgn0032797	E022	5.54158	0.0797264	9.77417	0.00176981	0.103629	2.20364	5.18802	1.2353	2L	19517128	19517204	77	-	3	1	0	9	11	7	c("FBtr0302107"	"FBtr0081280"	"FBtr0081281")
FBgn0033313:E016	FBgn0033313	E016	436.017	0.000233858	9.77345	0.0017705	0.103629	36.5225	38.79	0.0869003	2R	8619029	8620151	1123	+	491	340	521	347	561	395	c("FBtr0310450"	"FBtr0305080"	"FBtr0310449")
FBgn0000114:E001	FBgn0000114	E001	715.501	0.000102299	9.76729	0.00177644	0.103873	46.953	49.0705	0.0636392	2L	12175004	12175420	417	+	954	711	951	336	841	671	FBtr0331998
FBgn0035542:E005	FBgn0035542	E005	1171.98	0.000118705	9.75891	0.00178455	0.104243	60.937	58.6195	-0.055937	3L	4417820	4418494	675	+	964	1949	1001	897	1081	1124	c("FBtr0308033"	"FBtr0308034"	"FBtr0113140"	"FBtr0073296"	"FBtr0073294"	"FBtr0073295")
FBgn0262871:E005	FBgn0262871	E005	419.24	0.000191071	9.75028	0.00179295	0.104629	35.8155	38.0333	0.0866765	3R	17386902	17387423	522	+	499	352	461	319	506	413	c("FBtr0083435"	"FBtr0330037"	"FBtr0306210"	"FBtr0306209")
FBgn0265974:E002	FBgn0265974	E002	323.679	0.000238546	9.74473	0.00179837	0.104841	31.6033	33.6442	0.0902847	2R	14526576	14527991	1416	+	441	257	334	254	399	295	c("FBtr0333164"	"FBtr0087495")
FBgn0010217:E007	FBgn0010217	E007	378.742	0.000463144	9.73751	0.00180545	0.105046	36.3735	33.8015	-0.1058	4	1034558	1034917	360	+	505	484	412	248	396	295	FBtr0344754
FBgn0025720:E010	FBgn0025720	E010	125.698	0.000664541	9.73749	0.00180547	0.105046	19.1062	21.4481	0.166808	2R	20257198	20257390	193	-	121	129	112	112	153	125	c("FBtr0086319"	"FBtr0086318"	"FBtr0086317"	"FBtr0336634")
FBgn0038290+FBgn0267160:E001	FBgn0038290+FBgn0267160	E001	67.6695	0.00153156	9.72945	0.00181339	0.105402	12.1713	14.7362	0.275884	3R	15135138	15135378	241	-	133	108	121	37	27	10	FBtr0083038
FBgn0263603:E005	FBgn0263603	E005	54.0295	0.00155417	9.72094	0.0018218	0.105702	12.2159	14.7202	0.269031	3L	16109055	16109621	567	-	57	42	58	37	77	58	FBtr0333293
FBgn0263619:E005	FBgn0263619	E005	15.2983	0.00928671	9.72058	0.00182216	0.105702	NA	NA	NA	3R	5608258	5609320	1063	+	13	24	14	15	17	9	c("FBtr0309985"	"FBtr0344302")
FBgn0032161:E001	FBgn0032161	E001	21.8336	0.0494788	9.7095	0.00183318	0.106166	6.24687	10.1129	0.694986	2L	9920160	9920228	69	+	7	11	18	14	44	35	c("FBtr0079878"	"FBtr0331631")
FBgn0051935:E005	FBgn0051935	E005	215.633	0.000809624	9.70889	0.00183379	0.106166	27.5029	25.4641	-0.111121	2L	1609755	1611157	1403	-	288	229	284	173	188	159	FBtr0077916
FBgn0016054:E003	FBgn0016054	E003	7.04038	0.01055	9.7055	0.00183718	0.106257	3.73465	6.23073	0.738429	2L	20645362	20645416	55	-	3	7	8	4	14	7	c("FBtr0336829"	"FBtr0081405")
FBgn0033627:E001	FBgn0033627	E001	88.7667	0.00106084	9.70003	0.00184265	0.106468	18.0312	15.8604	-0.185063	2R	11366710	11367101	392	+	134	108	114	58	61	73	FBtr0088128
FBgn0016081:E009	FBgn0016081	E009	237.273	0.000344797	9.69696	0.00184573	0.106541	29.2063	26.7974	-0.124189	3L	9635681	9636187	507	-	362	182	346	154	251	184	c("FBtr0076417"	"FBtr0333860"	"FBtr0306240"	"FBtr0306241"	"FBtr0306242"	"FBtr0333859"	"FBtr0333858"	"FBtr0301435")
FBgn0004167:E017	FBgn0004167	E017	226.541	0.000337474	9.69022	0.00185252	0.106624	28.5295	26.199	-0.122942	3L	3366200	3366310	111	+	322	201	304	161	248	168	c("FBtr0300017"	"FBtr0332056"	"FBtr0332057"	"FBtr0303857"	"FBtr0073072"	"FBtr0073070"	"FBtr0073071")
FBgn0250753:E001	FBgn0250753	E001	607.391	0.00189193	9.69009	0.00185264	0.106624	46.3328	42.1649	-0.13599	3R	5595364	5595872	509	-	756	617	761	430	701	477	FBtr0078744
FBgn0263530+FBgn0004649:E003	FBgn0263530+FBgn0004649	E003	495.269	0.000314415	9.69317	0.00184954	0.106624	39.1215	41.0557	0.0696231	X	14194498	14197047	2550	+	546	300	623	356	705	496	c("FBtr0073897"	"FBtr0073898")
FBgn0000163:E003	FBgn0000163	E003	21.1858	0.0114239	9.68054	0.00186229	0.106982	9.60759	7.16966	-0.42227	X	17186794	17187123	330	+	30	21	27	18	12	20	c("FBtr0343764"	"FBtr0111000")
FBgn0039848+FBgn0039849:E006	FBgn0039848+FBgn0039849	E006	291.605	0.000291896	9.68032	0.00186252	0.106982	30.0479	31.7257	0.0783893	3R	31460630	31460862	233	-	304	252	330	240	382	261	c("FBtr0085808"	"FBtr0334556"	"FBtr0085809")
FBgn0033402:E004	FBgn0033402	E004	165.247	0.000439362	9.67697	0.00186592	0.107073	22.2761	24.505	0.137578	2R	9305234	9305402	169	-	203	157	157	132	203	153	c("FBtr0345024"	"FBtr0333000"	"FBtr0088598")
FBgn0082598:E009	FBgn0082598	E009	1700.94	0.000845277	9.64808	0.00189549	0.108663	73.5433	69.845	-0.0744371	3L	7372784	7373711	928	+	2084	1976	2039	955	2046	1448	c("FBtr0302544"	"FBtr0302543"	"FBtr0076849"	"FBtr0332730")
FBgn0004598:E006	FBgn0004598	E006	10.5339	0.00808369	9.63621	0.00190778	0.109042	7.06167	4.53798	-0.63796	X	16374541	16374760	220	+	17	21	12	3	7	7	FBtr0074264
FBgn0026379:E003	FBgn0026379	E003	62.8065	0.00286448	9.63508	0.00190896	0.109042	13.1692	15.7592	0.259029	2L	10256910	10257122	213	-	60	77	52	46	79	65	c("FBtr0089905"	"FBtr0089901")
FBgn0034688+FBgn0034687:E005	FBgn0034688+FBgn0034687	E005	673.439	0.00018386	9.63451	0.00190955	0.109042	45.5075	47.0381	0.0477225	2R	22071766	22072632	867	-	860	733	676	564	682	575	c("FBtr0071802"	"FBtr0303766")
FBgn0036043:E014	FBgn0036043	E014	101.361	0.000728346	9.63928	0.0019046	0.109042	19.3878	17.064	-0.184188	3L	9780123	9780252	130	+	167	145	100	57	94	72	c("FBtr0301228"	"FBtr0331848"	"FBtr0076321"	"FBtr0076318"	"FBtr0076319"	"FBtr0076325"	"FBtr0076324"	"FBtr0076327"	"FBtr0076326"	"FBtr0076317"	"FBtr0076320"	"FBtr0076323"	"FBtr0076322")
FBgn0026083:E017	FBgn0026083	E017	467.486	0.000465441	9.62496	0.00191951	0.109424	37.7399	40.1975	0.0910153	X	4126257	4126742	486	+	541	298	491	317	728	489	c("FBtr0301124"	"FBtr0345713"	"FBtr0305183"	"FBtr0305180"	"FBtr0305179"	"FBtr0070643"	"FBtr0305184"	"FBtr0305185")
FBgn0026479:E008	FBgn0026479	E008	270.837	0.00171987	9.62272	0.00192185	0.109424	31.286	28.2685	-0.146326	2L	2584257	2584401	145	-	340	365	315	148	281	229	c("FBtr0335173"	"FBtr0077744")
FBgn0265523+FBgn0264678:E016	FBgn0265523+FBgn0264678	E016	60.1441	0.0244633	9.62449	0.00192	0.109424	11.5827	15.8694	0.454274	X	12731907	12732400	494	-	57	30	33	46	119	77	c("FBtr0333768"	"FBtr0333766")
FBgn0035287:E001	FBgn0035287	E001	85.1949	0.000719136	9.61654	0.00192833	0.109626	17.803	15.428	-0.206572	3L	1876551	1876781	231	-	118	131	81	68	64	59	c("FBtr0300714"	"FBtr0300715"	"FBtr0300716"	"FBtr0300717"	"FBtr0332670"	"FBtr0332669")
FBgn0035497:E016	FBgn0035497	E016	16.2473	0.00766381	9.61575	0.00192915	0.109626	8.36826	5.72418	-0.547858	3L	4102698	4102960	263	-	32	17	34	4	11	8	c("FBtr0073271"	"FBtr0302303")
FBgn0030569:E002	FBgn0030569	E002	524.601	0.000193258	9.59475	0.00195134	0.11078	42.2819	40.3552	-0.0672862	X	14474659	14475852	1194	-	621	403	586	233	677	698	FBtr0073916
FBgn0000246:E010	FBgn0000246	E010	41.6236	0.0124086	9.58036	0.0019667	0.111543	10.1843	13.4872	0.405241	3R	15792531	15792542	12	-	35	45	38	21	54	58	FBtr0083196
FBgn0033769:E003	FBgn0033769	E003	120.801	0.000756793	9.5727	0.00197492	0.111805	19.144	20.9625	0.130919	2R	12692081	12692523	443	-	136	132	144	95	149	85	FBtr0087871
FBgn0035696:E011	FBgn0035696	E011	502.735	0.000187346	9.5725	0.00197513	0.111805	40.9923	38.6318	-0.0855651	3L	6253500	6253863	364	-	794	682	514	401	393	317	FBtr0077010
FBgn0024698:E002	FBgn0024698	E002	19.0138	0.0029372	9.55888	0.00198984	0.112529	9.15254	6.72052	-0.445599	2R	14498558	14498695	138	-	30	21	34	6	19	12	FBtr0089258
FBgn0030087:E018	FBgn0030087	E018	189.255	0.000396865	9.55695	0.00199194	0.112539	26.2184	23.8709	-0.135325	X	9103445	9103739	295	-	268	200	227	128	210	141	c("FBtr0114595"	"FBtr0114594"	"FBtr0309250"	"FBtr0309251"	"FBtr0343319"	"FBtr0071351"	"FBtr0071352")
FBgn0020762:E007	FBgn0020762	E007	502.547	0.000338965	9.52185	0.0020304	0.114601	39.1183	41.186	0.0743113	2L	4342398	4343695	1298	+	388	907	416	330	574	432	c("FBtr0077426"	"FBtr0077427"	"FBtr0112898"	"FBtr0112899")
FBgn0037262+FBgn0037263:E008	FBgn0037262+FBgn0037263	E008	268.258	0.00289416	9.51266	0.00204059	0.115065	31.4134	27.8243	-0.175036	3R	4643544	4644636	1093	+	334	348	325	183	275	191	FBtr0301296
FBgn0013749:E005	FBgn0013749	E005	151.937	0.000494289	9.5049	0.00204924	0.115442	21.212	23.5915	0.153385	4	1125114	1125325	212	+	155	182	132	122	194	135	FBtr0089192
FBgn0026189:E010	FBgn0026189	E010	222.678	0.0003183	9.49048	0.00206541	0.116241	26.1106	28.447	0.123639	3L	3119043	3119152	110	-	286	177	282	134	290	209	c("FBtr0073119"	"FBtr0073118"	"FBtr0333895"	"FBtr0337055"	"FBtr0306258"	"FBtr0073120"	"FBtr0337056")
FBgn0035790:E003	FBgn0035790	E003	14.0623	0.0111413	9.4886	0.00206753	0.116248	5.91681	8.04569	0.443395	3L	7492560	7493098	539	+	24	13	8	12	20	10	FBtr0332140
FBgn0039229:E007	FBgn0039229	E007	1127.58	0.000102023	9.48334	0.00207347	0.11647	60.2115	58.5788	-0.0396586	3R	24819729	24820767	1039	+	1532	1065	1344	808	1321	891	c("FBtr0084699"	"FBtr0084700"	"FBtr0100424")
FBgn0032773:E008	FBgn0032773	E008	14.7026	0.00368752	9.48014	0.00207708	0.116529	5.6605	7.97184	0.493983	2L	19386087	19386205	119	-	6	11	16	23	18	10	c("FBtr0301287"	"FBtr0336819"	"FBtr0081222"	"FBtr0081223")
FBgn0264090:E009	FBgn0264090	E009	112.937	0.0044201	9.47889	0.00207849	0.116529	21	17.9401	-0.227199	X	19026873	19028629	1757	+	174	90	157	71	132	83	FBtr0332994
FBgn0020414:E008	FBgn0020414	E008	2.67149	0.0554943	9.46123	0.0020986	0.117432	3.91233	1.16465	-1.74813	2L	16454539	16455194	656	+	8	4	5	0	0	1	FBtr0342945
FBgn0262160:E003	FBgn0262160	E003	482.944	0.000712566	9.46256	0.00209708	0.117432	38.163	40.4801	0.0850381	2L	13026529	13027065	537	-	544	283	567	450	578	479	c("FBtr0089956"	"FBtr0336617")
FBgn0020248:E008	FBgn0020248	E008	12.1122	0.00464107	9.45189	0.00210931	0.117918	5.14305	7.53931	0.55181	3L	1488246	1488507	262	-	13	8	8	13	18	12	FBtr0072712
FBgn0020440:E018	FBgn0020440	E018	40.7442	0.00635724	9.441	0.00212187	0.118507	13.0126	10.1823	-0.353848	2R	19436644	19436857	214	-	68	39	63	20	32	34	c("FBtr0086542"	"FBtr0114605"	"FBtr0301882")
FBgn0002570:E001	FBgn0002570	E001	140.756	0.00124583	9.43807	0.00212527	0.118583	15.9617	12.5723	-0.344368	2R	8449664	8449943	280	-	7	19	28	595	0	0	FBtr0088759
FBgn0040009:E002	FBgn0040009	E002	15.8056	0.00685394	9.42348	0.00214224	0.119417	5.89362	8.37909	0.507639	2L	22538230	22538287	58	+	8	15	13	18	22	16	c("FBtr0332629"	"FBtr0344794"	"FBtr0302386"	"FBtr0111259"	"FBtr0111258"	"FBtr0111256")
FBgn0034897:E012	FBgn0034897	E012	516.319	0.00017739	9.41808	0.00214856	0.119655	39.5038	41.5967	0.0744771	2R	23732562	23733183	622	+	613	585	461	512	501	424	c("FBtr0113114"	"FBtr0072087"	"FBtr0343268"	"FBtr0113113")
FBgn0052533+FBgn0044030:E011	FBgn0052533+FBgn0044030	E011	446.85	0.000938378	9.40828	0.00216008	0.120182	36.6422	39.4713	0.107299	X	19479814	19479917	104	-	436	553	413	333	564	411	c("FBtr0074785"	"FBtr0346015")
FBgn0034032:E003	FBgn0034032	E003	182.921	0.00107069	9.40464	0.00216437	0.120307	23.5466	25.7459	0.128825	2R	15563743	15564346	604	-	220	148	184	125	254	188	FBtr0087353
FBgn0266756:E019	FBgn0266756	E019	8.41775	0.00689698	9.39967	0.00217025	0.120519	4.07581	6.46836	0.666312	3R	14827529	14827656	128	-	6	6	5	5	18	11	c("FBtr0334285"	"FBtr0334292"	"FBtr0334293"	"FBtr0334290"	"FBtr0334291")
FBgn0052085:E002	FBgn0052085	E002	11.833	0.00485415	9.39522	0.00217552	0.120697	7.0933	4.6887	-0.59727	3L	11653918	11654113	196	-	20	30	11	3	7	5	FBtr0076133
FBgn0031914:E005	FBgn0031914	E005	15.6492	0.056852	9.3886	0.00218339	0.121019	5.12719	8.945	0.802913	2L	7440963	7441756	794	+	5	10	12	18	33	14	FBtr0301152
FBgn0025111+FBgn0003360:E013	FBgn0025111+FBgn0003360	E013	40.2389	0.00258241	9.3863	0.00218613	0.121056	10.1438	12.5249	0.304193	X	10786908	10786958	51	-	33	31	33	42	47	49	FBtr0346384
FBgn0261563:E009	FBgn0261563	E009	204.2	0.000485899	9.38422	0.00218862	0.121079	24.8672	27.2296	0.130933	2L	14308136	14309177	1042	+	320	89	212	179	268	183	c("FBtr0302734"	"FBtr0302735"	"FBtr0302732"	"FBtr0302733")
FBgn0036959+FBgn0024814:E006	FBgn0036959+FBgn0024814	E006	3230.98	0.000104041	9.37901	0.00219485	0.121309	95.1039	94.4016	-0.0106937	3L	20242785	20243735	951	+	3830	3915	3401	2609	3505	2453	c("FBtr0332771"	"FBtr0074830"	"FBtr0300813"	"FBtr0301126")
FBgn0010583:E008	FBgn0010583	E008	395.786	0.000820162	9.37499	0.00219966	0.12146	37.219	34.6275	-0.104123	2L	831714	832331	618	+	652	360	517	238	420	295	c("FBtr0332973"	"FBtr0078015"	"FBtr0078013"	"FBtr0078014")
FBgn0003345:E028	FBgn0003345	E028	390.3	0.000152682	9.35474	0.0022241	0.122494	34.668	36.8989	0.0899749	X	15824042	15824276	235	+	444	305	438	251	546	407	c("FBtr0310311"	"FBtr0310313"	"FBtr0310312"	"FBtr0074099"	"FBtr0340115"	"FBtr0308131"	"FBtr0308129"	"FBtr0112827"	"FBtr0074101"	"FBtr0074100"	"FBtr0301543"	"FBtr0308133"	"FBtr0346799"	"FBtr0308130"	"FBtr0112826"	"FBtr0308132"	"FBtr0112824"	"FBtr0308134"	"FBtr0112825"	"FBtr0308128"	"FBtr0301544")
FBgn0003656:E010	FBgn0003656	E010	332.796	0.00148829	9.35429	0.00222465	0.122494	34.5165	31.6427	-0.125416	X	7962570	7963141	572	-	458	323	394	219	379	284	c("FBtr0301675"	"FBtr0071125")
FBgn0040079:E004	FBgn0040079	E004	379.483	0.000223644	9.35457	0.0022243	0.122494	34.1812	36.0045	0.0749725	2L	16290271	16291195	925	+	412	476	351	295	432	336	FBtr0080826
FBgn0000055+FBgn0000056:E006	FBgn0000055+FBgn0000056	E006	1285.76	0.00311107	9.34755	0.00223283	0.122829	65.1719	59.2185	-0.138203	2L	14616978	14617402	425	+	1671	2335	1209	973	881	807	c("FBtr0100187"	"FBtr0006151"	"FBtr0100590"	"FBtr0100591"	"FBtr0100593"	"FBtr0100594"	"FBtr0100589")
FBgn0052301:E007	FBgn0052301	E007	7.04225	0.0097352	9.34548	0.00223536	0.122853	3.777	5.5439	0.553661	3L	2245646	2246587	942	+	7	4	4	15	5	4	c("FBtr0301320"	"FBtr0332663"	"FBtr0301321")
FBgn0026370:E009	FBgn0026370	E009	1163.03	0.000137739	9.32816	0.00225659	0.123903	61.4163	59.424	-0.0475776	2R	15386444	15387851	1408	+	1759	954	1658	632	1410	898	c("FBtr0087385"	"FBtr0087384")
FBgn0000253+FBgn0264501:E005	FBgn0000253+FBgn0264501	E005	63.3342	0.00475698	9.3181	0.00226902	0.124468	15.9263	13.0253	-0.290095	2R	12260276	12260813	538	+	100	78	75	39	57	46	FBtr0332931
FBgn0004197:E003	FBgn0004197	E003	3.82412	0.0697517	9.31271	0.0022757	0.124601	1.56462	4.18728	1.4202	3R	27174566	27174937	372	-	1	1	0	9	1	7	c("FBtr0344121"	"FBtr0085128")
FBgn0052000:E012	FBgn0052000	E012	38.2153	0.0030895	9.31366	0.00227452	0.124601	12.462	9.92771	-0.328006	4	136372	136690	319	+	50	59	46	22	32	28	c("FBtr0089450"	"FBtr0089449")
FBgn0039710:E004	FBgn0039710	E004	31.4838	0.00191069	9.30337	0.00228732	0.125121	9.04724	11.4093	0.334659	3R	29855649	29855952	304	-	26	34	26	29	47	27	FBtr0335006
FBgn0032717+FBgn0051752:E005	FBgn0032717+FBgn0051752	E005	174.616	0.000337432	9.27365	0.00232474	0.127049	23.0776	25.3503	0.135509	2L	18836916	18837056	141	-	248	145	193	113	228	155	c("FBtr0273228"	"FBtr0331194"	"FBtr0081120")
FBgn0087002:E002	FBgn0087002	E002	2.40215	0.0242826	9.26918	0.00233042	0.12724	3.70987	1.15099	-1.6885	4	1062678	1062919	242	+	7	6	2	0	0	1	FBtr0345297
FBgn0262447+FBgn0263660:E003	FBgn0262447+FBgn0263660	E003	7.24863	0.00766801	9.26579	0.00233473	0.127357	5.92633	3.69713	-0.680734	2R	9553765	9553801	37	+	8	14	11	4	4	4	c("FBtr0310105"	"FBtr0304458")
FBgn0259923:E010	FBgn0259923	E010	43.4415	0.0147185	9.25852	0.00234403	0.127745	13.9139	10.5147	-0.404126	X	16694831	16694950	120	-	59	39	67	17	58	35	c("FBtr0074370"	"FBtr0074369"	"FBtr0074368"	"FBtr0074366")
FBgn0015011:E003	FBgn0015011	E003	10.3414	0.00620697	9.24878	0.00235653	0.128268	7.01267	4.67812	-0.584034	3R	16978590	16978710	121	-	19	16	12	5	9	5	c("FBtr0083378"	"FBtr0083379")
FBgn0035600:E006	FBgn0035600	E006	1417.8	6.42989e-05	9.24762	0.00235801	0.128268	66.6711	64.5228	-0.0472515	3L	5362103	5362422	320	+	1611	1760	1329	1242	1497	1136	c("FBtr0077144"	"FBtr0306086")
FBgn0263993:E017	FBgn0263993	E017	267.152	0.000557788	9.23681	0.00237198	0.128908	30.675	28.4825	-0.106989	X	6880096	6880429	334	+	361	300	331	154	263	243	c("FBtr0330267"	"FBtr0330266"	"FBtr0330265"	"FBtr0330263"	"FBtr0330268"	"FBtr0345898")
FBgn0266696:E010	FBgn0266696	E010	17.0311	0.00385113	9.23464	0.0023748	0.128942	8.5898	6.11035	-0.491369	3L	2417955	2418335	381	+	24	25	27	10	9	11	c("FBtr0345101"	"FBtr0345103"	"FBtr0345100"	"FBtr0345099")
FBgn0038256:E009	FBgn0038256	E009	27.7127	0.00216579	9.22172	0.00239161	0.129734	8.27302	10.6876	0.36945	3R	14731275	14731404	130	-	20	26	23	32	38	24	FBtr0083019
FBgn0003654:E012	FBgn0003654	E012	757.845	0.000159852	9.20808	0.00240949	0.130583	48.0703	50.0188	0.0573247	X	20235288	20235434	147	-	914	796	865	591	818	639	c("FBtr0089408"	"FBtr0089409"	"FBtr0089402"	"FBtr0089403"	"FBtr0089400"	"FBtr0089401"	"FBtr0089406"	"FBtr0089407"	"FBtr0089404"	"FBtr0089405"	"FBtr0340361"	"FBtr0340360"	"FBtr0089397"	"FBtr0089398"	"FBtr0089399")
FBgn0000273:E001	FBgn0000273	E001	200.935	0.000578027	9.19325	0.0024291	0.131521	24.7519	27.1156	0.13158	2L	9682315	9683361	1047	-	265	154	254	111	255	205	c("FBtr0079852"	"FBtr0079851")
FBgn0032032:E001	FBgn0032032	E001	80.4967	0.00241804	9.1916	0.00243128	0.131521	17.5463	15.09	-0.217575	2L	8377035	8377172	138	+	120	99	104	48	84	50	FBtr0079651
FBgn0015218:E004	FBgn0015218	E004	4722.48	7.71184e-05	9.18079	0.00244568	0.13199	111.706	110.266	-0.0187187	3L	9400583	9400953	371	-	5816	5408	5112	3590	5175	3798	c("FBtr0076487"	"FBtr0076488"	"FBtr0076489"	"FBtr0333884"	"FBtr0333885"	"FBtr0076493"	"FBtr0076492"	"FBtr0076491"	"FBtr0076490")
FBgn0035167:E009	FBgn0035167	E009	3.65452	0.204705	9.1826	0.00244327	0.13199	4.84158	1.09509	-2.14444	3L	843331	843469	139	+	2	6	15	0	1	0	c("FBtr0331401"	"FBtr0344991"	"FBtr0072585")
FBgn0050372:E001	FBgn0050372	E001	297.012	0.000264344	9.18001	0.00244672	0.13199	30.1596	32.4241	0.104452	2R	8114286	8115139	854	-	384	265	336	210	353	274	c("FBtr0300954"	"FBtr0339300")
FBgn0030504:E002	FBgn0030504	E002	231.118	0.000853577	9.16892	0.0024616	0.132489	26.0903	28.6731	0.136184	X	13619344	13619665	322	-	253	165	196	182	335	263	c("FBtr0073848"	"FBtr0340191")
FBgn0065097+FBgn0015766:E005	FBgn0065097+FBgn0015766	E005	1444.28	7.67224e-05	9.17108	0.00245869	0.132489	66.7945	64.856	-0.0424906	3L	5569117	5569361	245	-	1924	1781	1411	1382	1154	1071	c("FBtr0077133"	"FBtr0077132"	"FBtr0077131"	"FBtr0345001")
FBgn0265180+FBgn0265191:E006	FBgn0265180+FBgn0265191	E006	42.3023	0.00464308	9.16806	0.00246276	0.132489	10.4602	12.9631	0.309498	2R	21205746	21205814	69	+	38	33	33	37	58	52	c("FBtr0339089"	"FBtr0339091")
FBgn0015286:E007	FBgn0015286	E007	9.13051	0.00638587	9.15282	0.00248334	0.133473	3.94214	6.35591	0.689122	X	3716472	3716667	196	-	5	2	6	11	18	11	FBtr0070583
FBgn0026721:E005	FBgn0026721	E005	568.356	0.000244896	9.14743	0.00249067	0.13356	43.2768	41.5503	-0.0587365	2R	17058192	17059299	1108	+	686	662	572	594	503	396	FBtr0086975
FBgn0034049:E010	FBgn0034049	E010	12.1896	0.00484547	9.14661	0.00249179	0.13356	5.16656	7.5393	0.545225	2R	15931524	15931736	213	-	11	9	8	13	22	10	FBtr0087300
FBgn0263780:E015	FBgn0263780	E015	13.6054	0.0047529	9.147	0.00249126	0.13356	8.15326	5.66936	-0.524192	2R	2261829	2262115	287	-	17	16	15	9	20	8	c("FBtr0334734"	"FBtr0300103")
FBgn0262475:E008	FBgn0262475	E008	29.2089	0.00228504	9.14471	0.00249438	0.133576	8.46914	10.8164	0.352933	2L	12366366	12366521	156	+	28	18	18	25	44	40	FBtr0304861
FBgn0027343:E005	FBgn0027343	E005	10.4075	0.00615326	9.13825	0.0025032	0.133926	7.03972	4.68221	-0.588328	X	783303	784222	920	+	20	8	17	11	7	2	FBtr0345511
FBgn0040396:E002	FBgn0040396	E002	586.464	0.000202764	9.13584	0.0025065	0.13398	41.8048	43.3206	0.0513866	X	3175202	3175658	457	+	507	504	447	640	788	573	c("FBtr0343600"	"FBtr0070508")
FBgn0033739:E010	FBgn0033739	E010	34.0144	0.00740737	9.13222	0.00251147	0.134123	9.30816	12.0628	0.373998	2R	12450914	12451290	377	+	26	37	34	21	46	41	c("FBtr0305076"	"FBtr0113074")
FBgn0037976:E004	FBgn0037976	E004	3.14884	0.0929088	9.12231	0.0025251	0.134652	1.03466	4.122	1.99418	3R	11995372	11996063	692	-	1	0	0	12	1	1	c("FBtr0082488"	"FBtr0335435")
FBgn0052409:E003	FBgn0052409	E003	718.706	0.000175187	9.12169	0.00252597	0.134652	46.9895	48.7612	0.0533954	3L	5900115	5900608	494	+	747	779	744	548	917	637	FBtr0077030
FBgn0038617:E003	FBgn0038617	E003	191.518	0.000435732	9.11705	0.00253238	0.134871	24.0627	26.1317	0.119003	3R	18402314	18402716	403	-	230	205	191	163	212	161	FBtr0083655
FBgn0033413:E004	FBgn0033413	E004	782.464	0.000164362	9.11136	0.00254026	0.135045	48.7156	50.8365	0.0614818	2R	9424539	9424915	377	+	956	867	795	676	869	598	c("FBtr0300293"	"FBtr0333003")
FBgn0035641+FBgn0035642:E008	FBgn0035641+FBgn0035642	E008	180.12	0.0031784	9.11212	0.00253921	0.135045	25.1856	22.3113	-0.174824	3L	5873858	5874369	512	+	136	137	130	166	291	208	c("FBtr0331562"	"FBtr0300903")
FBgn0039908:E014	FBgn0039908	E014	117.533	0.00172438	9.10278	0.00255222	0.135557	20.8851	18.3902	-0.183537	4	480302	480691	390	-	209	116	155	69	105	85	c("FBtr0332904"	"FBtr0332905"	"FBtr0332906"	"FBtr0332907"	"FBtr0332908"	"FBtr0300342"	"FBtr0300344"	"FBtr0300343"	"FBtr0344869")
FBgn0261573:E012	FBgn0261573	E012	420.797	0.000204571	9.09605	0.00256162	0.135933	38.1924	36.1511	-0.0792449	X	19523990	19524163	174	+	554	336	514	280	526	385	c("FBtr0307901"	"FBtr0307902"	"FBtr0302859"	"FBtr0336667"	"FBtr0302860"	"FBtr0302861"	"FBtr0302862"	"FBtr0302863"	"FBtr0302864")
FBgn0261673:E014	FBgn0261673	E014	19.9184	0.00260312	9.09368	0.00256494	0.135986	9.34581	7.00928	-0.415052	2R	12669887	12670219	333	-	33	25	23	14	20	10	FBtr0087867
FBgn0040899:E001	FBgn0040899	E001	8.3852	0.00669887	9.08559	0.00257631	0.136465	3.86376	6.20697	0.683886	X	2184725	2184886	162	+	6	4	4	12	13	9	FBtr0345607
FBgn0001942:E008	FBgn0001942	E008	3911.44	0.000874711	9.08211	0.00258122	0.136602	104.927	100.334	-0.0645829	2L	5985221	5985338	118	+	4695	5544	3989	2979	3800	2903	c("FBtr0079175"	"FBtr0079177"	"FBtr0307068")
FBgn0034392:E005	FBgn0034392	E005	71.511	0.000728709	9.06274	0.00260871	0.137715	16.2608	14.0135	-0.214584	2R	18796477	18796678	202	-	107	111	83	44	53	47	c("FBtr0086636"	"FBtr0086637")
FBgn0034542:E008	FBgn0034542	E008	302.841	0.000418287	9.06232	0.00260931	0.137715	32.501	30.2333	-0.104346	2R	20666919	20667306	388	-	363	372	362	219	294	244	FBtr0086245
FBgn0035696:E006	FBgn0035696	E006	684.799	0.000155534	9.06291	0.00260846	0.137715	47.3447	45.1094	-0.069773	3L	6250610	6250717	108	-	1054	891	740	545	530	456	FBtr0077010
FBgn0026415:E003	FBgn0026415	E003	2192.31	6.56434e-05	9.05466	0.00262027	0.138044	78.3261	79.809	0.0270585	X	9929172	9929732	561	-	2637	2986	1687	2580	1460	1609	c("FBtr0343030"	"FBtr0071394"	"FBtr0071393")
FBgn0030462+FBgn0004456:E005	FBgn0030462+FBgn0004456	E005	1491.82	9.35283e-05	9.05557	0.00261896	0.138044	65.9749	67.8028	0.0394263	X	13217268	13218664	1397	-	1611	1150	1461	1479	1814	1405	c("FBtr0310647"	"FBtr0330398"	"FBtr0340190"	"FBtr0310648"	"FBtr0073731"	"FBtr0073732")
FBgn0261823:E008	FBgn0261823	E008	87.59	0.00062711	9.05262	0.00262319	0.138074	18.1568	15.8383	-0.197093	2R	14507257	14507349	93	+	133	91	141	36	89	65	c("FBtr0087493"	"FBtr0332929"	"FBtr0100154"	"FBtr0332930")
FBgn0265987+FBgn0003204:E011	FBgn0265987+FBgn0003204	E011	598.996	0.000478908	9.03864	0.00264332	0.138884	45.1428	42.679	-0.0809674	X	10748098	10748806	709	+	732	594	678	478	704	477	c("FBtr0343043"	"FBtr0332294"	"FBtr0071494"	"FBtr0071495")
FBgn0266487+FBgn0004435:E010	FBgn0266487+FBgn0004435	E010	287.037	0.000288759	9.03921	0.0026425	0.138884	29.6987	31.9817	0.106844	2R	12616787	12616941	155	+	325	248	316	166	404	305	c("FBtr0087829"	"FBtr0333101"	"FBtr0344531"	"FBtr0344532"	"FBtr0087832"	"FBtr0087831"	"FBtr0087830"	"FBtr0087833"	"FBtr0304955")
FBgn0002909+FBgn0259203:E005	FBgn0002909+FBgn0259203	E005	113.446	0.00340823	9.03581	0.00264741	0.138974	20.796	17.993	-0.208869	3L	7330299	7331231	933	+	183	113	156	68	121	73	c("FBtr0299690"	"FBtr0344452"	"FBtr0076839"	"FBtr0344453"	"FBtr0299691"	"FBtr0299692")
FBgn0027616:E001	FBgn0027616	E001	613.256	0.000290103	9.01842	0.00267272	0.139926	43.2311	45.4532	0.0723124	3L	3370451	3371286	836	-	718	705	625	464	688	537	FBtr0073078
FBgn0031908:E005	FBgn0031908	E005	90.4145	0.000756199	9.01878	0.00267219	0.139926	15.9151	18.2481	0.197354	2L	7408476	7408600	125	+	92	80	72	112	106	71	FBtr0332522
FBgn0034345:E008	FBgn0034345	E008	662.549	0.000187802	9.02052	0.00266965	0.139926	44.8632	47.0535	0.0687685	2R	18424607	18424666	60	+	749	698	593	556	815	599	c("FBtr0306637"	"FBtr0306636"	"FBtr0086690"	"FBtr0086684"	"FBtr0086686"	"FBtr0340359"	"FBtr0301148")
FBgn0001105:E006	FBgn0001105	E006	35.1899	0.0015787	9.00793	0.00268811	0.140355	12.0208	9.68975	-0.311005	X	15861140	15861153	14	+	48	44	51	18	40	21	c("FBtr0074110"	"FBtr0074111"	"FBtr0346794"	"FBtr0074107")
FBgn0002121:E017	FBgn0002121	E017	35.0235	0.00167745	9.00818	0.00268774	0.140355	11.9711	9.62435	-0.314793	2L	21201	21348	148	-	56	43	39	21	31	28	c("FBtr0306589"	"FBtr0306590"	"FBtr0306591"	"FBtr0306592"	"FBtr0078168"	"FBtr0330655"	"FBtr0078167"	"FBtr0078166")
FBgn0035995:E002	FBgn0035995	E002	505.028	0.000329893	9.01061	0.00268417	0.140355	41.2115	39.1466	-0.0741587	3L	9448388	9448839	452	+	563	788	457	358	487	423	c("FBtr0331582"	"FBtr0331583"	"FBtr0076461")
FBgn0033342:E001	FBgn0033342	E001	4031.75	5.21854e-05	9.00542	0.0026918	0.140383	104.952	103.465	-0.020579	2R	8904844	8905578	735	-	5195	4647	4115	2911	4645	3261	FBtr0088683
FBgn0085339+FBgn0000392:E006	FBgn0085339+FBgn0000392	E006	692.381	0.000547611	9.0043	0.00269345	0.140383	47.3074	46.4292	-0.0270325	2L	6669764	6670513	750	+	1023	702	1033	394	730	467	c("FBtr0290322"	"FBtr0346453"	"FBtr0346452"	"FBtr0333516")
FBgn0262448+FBgn0051044+FBgn0262404:E008	FBgn0262448+FBgn0051044+FBgn0262404	E008	223.616	0.00923859	9.00076	0.00269867	0.14053	24.8317	29.4274	0.244977	3R	29215685	29217183	1499	+	221	170	246	153	343	231	c("FBtr0303427"	"FBtr0085391")
FBgn0030600:E022	FBgn0030600	E022	20.7959	0.00245021	8.98585	0.00272078	0.141556	9.50026	7.13699	-0.412651	X	15059351	15059737	387	-	39	14	38	8	18	16	c("FBtr0346087"	"FBtr0073970")
FBgn0028327:E003	FBgn0028327	E003	918.814	0.00014719	8.9768	0.00273428	0.142132	54.6679	52.5118	-0.0580543	X	9553452	9553661	210	-	917	932	912	784	1133	857	c("FBtr0343412"	"FBtr0071372")
FBgn0031896:E002	FBgn0031896	E002	899.284	0.000100725	8.97432	0.002738	0.142199	52.4225	54.3893	0.0531362	2L	7195703	7196052	350	-	1064	879	946	650	1170	799	c("FBtr0079416"	"FBtr0079417")
FBgn0263258:E006	FBgn0263258	E006	56.198	0.00107357	8.96819	0.00274721	0.142551	12.4677	14.848	0.252073	X	17682427	17682922	496	-	64	50	56	47	62	59	c("FBtr0340636"	"FBtr0074478")
FBgn0030026:E004	FBgn0030026	E004	13.5886	0.00507652	8.96323	0.00275467	0.142811	7.87208	5.48846	-0.520344	X	8243361	8244016	656	-	26	21	15	8	13	4	FBtr0344985
FBgn0010551:E003	FBgn0010551	E003	23.4211	0.00378292	8.95691	0.00276423	0.143167	7.46355	9.87242	0.403542	2R	18819525	18819620	96	+	15	14	24	25	36	24	c("FBtr0112863"	"FBtr0086616")
FBgn0029823:E005	FBgn0029823	E005	359.015	0.000246253	8.95545	0.00276643	0.143167	35.0543	33.3605	-0.0714487	X	5916318	5916479	162	-	407	359	381	290	431	314	FBtr0070827
FBgn0266124:E001	FBgn0266124	E001	285.174	0.000675994	8.95154	0.00277236	0.143347	29.6216	31.4047	0.0843287	3L	9451876	9452033	158	+	341	363	286	226	304	220	FBtr0076462
FBgn0263617+FBgn0262368:E008	FBgn0263617+FBgn0262368	E008	12.8667	0.00606579	8.94801	0.00277771	0.143497	7.49743	5.20464	-0.526597	3L	3251119	3252400	1282	+	13	25	22	6	10	5	c("FBtr0344727"	"FBtr0309982")
FBgn0032243:E013	FBgn0032243	E013	253.763	0.000431462	8.94356	0.0027845	0.143601	27.8937	29.8111	0.0959078	2L	10417211	10418193	983	+	261	344	270	153	280	243	c("FBtr0331642"	"FBtr0080018"	"FBtr0302039"	"FBtr0302038")
FBgn0051690:E005	FBgn0051690	E005	59.7931	0.00100458	8.94347	0.00278463	0.143601	12.8024	14.9357	0.222359	2L	2712022	2712136	115	+	63	42	43	62	79	65	FBtr0301682
FBgn0010226:E010	FBgn0010226	E010	1614.14	7.33639e-05	8.93297	0.00280069	0.143802	68.822	70.8899	0.0427106	2R	17097228	17097436	209	-	2000	1545	1899	1363	1814	1233	c("FBtr0100258"	"FBtr0087005")
FBgn0010638:E003	FBgn0010638	E003	2167.93	9.16137e-05	8.93288	0.00280082	0.143802	78.9558	80.5646	0.0291008	2R	14619234	14619681	448	+	2535	2442	2170	1734	2526	1797	FBtr0087498
FBgn0011746:E007	FBgn0011746	E007	3048.28	0.000219009	8.93427	0.0027987	0.143802	91.3623	93.2616	0.0296843	2R	9076370	9077554	1185	+	3194	3088	2960	2455	3564	3102	c("FBtr0300501"	"FBtr0339284"	"FBtr0088559")
FBgn0037530:E010	FBgn0037530	E010	79.4228	0.00417958	8.93437	0.00279854	0.143802	17.653	14.7755	-0.256705	3R	7905691	7905711	21	-	128	75	118	54	80	44	c("FBtr0339713"	"FBtr0081765")
FBgn0065096+FBgn0041789:E012	FBgn0065096+FBgn0041789	E012	534.087	0.00136802	8.93439	0.00279851	0.143802	43.0962	39.745	-0.116787	2L	19410480	19410643	164	-	632	636	532	453	525	454	c("FBtr0306598"	"FBtr0081210"	"FBtr0081213"	"FBtr0081212"	"FBtr0081211"	"FBtr0100449"	"FBtr0334166"	"FBtr0334167")
FBgn0003041:E015	FBgn0003041	E015	103.561	0.00222098	8.92795	0.00280839	0.144065	17.1502	19.7188	0.201342	3L	7911422	7911954	533	-	92	93	107	89	132	107	c("FBtr0076772"	"FBtr0076771")
FBgn0016081:E019	FBgn0016081	E019	39.7785	0.00161977	8.91647	0.0028261	0.144846	12.6687	10.3021	-0.298327	3L	9662943	9663097	155	-	60	35	70	22	39	25	c("FBtr0076417"	"FBtr0333860"	"FBtr0306240"	"FBtr0306241"	"FBtr0306242"	"FBtr0333859"	"FBtr0333858"	"FBtr0301435")
FBgn0025637:E007	FBgn0025637	E007	49.9867	0.00136208	8.90385	0.0028457	0.145581	14.1333	11.8125	-0.258783	X	656741	656784	44	+	66	71	49	31	60	34	c("FBtr0070128"	"FBtr0100530"	"FBtr0070124")
FBgn0030725:E005	FBgn0030725	E005	3.06387	0.0193538	8.90095	0.00285022	0.145581	3.8753	1.26738	-1.61246	X	16084074	16084207	134	+	13	4	3	1	0	0	FBtr0074207
FBgn0038666:E004	FBgn0038666	E004	74.1168	0.00082097	8.90085	0.00285038	0.145581	14.5826	16.6141	0.188157	3R	18980685	18980751	67	-	73	65	60	66	111	71	c("FBtr0304690"	"FBtr0083721"	"FBtr0304689")
FBgn0264489:E006	FBgn0264489	E006	124.203	0.00205328	8.90558	0.00284301	0.145581	21.5593	18.7799	-0.199123	3L	9820074	9820279	206	+	133	132	134	134	119	90	c("FBtr0332819"	"FBtr0332825"	"FBtr0332824"	"FBtr0332830"	"FBtr0332822"	"FBtr0332821")
FBgn0030529:E001	FBgn0030529	E001	292.79	0.000320159	8.88723	0.00287172	0.146034	29.3949	31.6211	0.105321	X	13812971	13813460	490	-	236	273	230	261	429	315	FBtr0073835
FBgn0033987:E008	FBgn0033987	E008	1132.29	0.00140685	8.89013	0.00286716	0.146034	57.5203	61.133	0.0878804	2R	14978837	14980584	1748	+	1275	1241	1231	912	1222	989	c("FBtr0339987"	"FBtr0345946"	"FBtr0345947"	"FBtr0087411"	"FBtr0087409")
FBgn0042135:E001	FBgn0042135	E001	267.868	0.00355004	8.89206	0.00286413	0.146034	31.1679	27.7639	-0.166849	2R	7716807	7718278	1472	-	392	352	312	167	232	206	FBtr0088936
FBgn0052529:E013	FBgn0052529	E013	65.9349	0.0213003	8.88862	0.00286953	0.146034	16.7261	12.4222	-0.42918	X	19899012	19899972	961	+	173	77	55	30	46	44	c("FBtr0306521"	"FBtr0306522"	"FBtr0100839")
FBgn0262738:E013	FBgn0262738	E013	183.253	0.000405339	8.89156	0.00286491	0.146034	25.8726	23.7325	-0.124557	X	4357576	4357880	305	+	266	153	216	96	226	183	c("FBtr0100671"	"FBtr0100670"	"FBtr0070651"	"FBtr0070650"	"FBtr0301475"	"FBtr0343599")
FBgn0262975:E009	FBgn0262975	E009	65.0347	0.00477462	8.88406	0.00287671	0.14616	15.9605	13.1466	-0.27982	3R	23191121	23191283	163	-	88	82	102	41	59	35	FBtr0306750
FBgn0011566:E001	FBgn0011566	E001	126.252	0.00322468	8.88202	0.00287993	0.146197	21.6775	18.9492	-0.19406	X	2606680	2607196	517	-	166	168	147	99	107	87	FBtr0070447
FBgn0250785:E013	FBgn0250785	E013	116.409	0.000586354	8.87939	0.00288408	0.146281	18.4612	20.7751	0.170361	2L	20796037	20796134	98	-	128	147	95	87	131	116	c("FBtr0335146"	"FBtr0089947"	"FBtr0089945")
FBgn0262734:E006	FBgn0262734	E006	27.7727	0.00212958	8.87473	0.00289144	0.146527	10.8847	8.53313	-0.351151	X	16450502	16450600	99	+	38	28	35	15	29	27	c("FBtr0343632"	"FBtr0074281")
FBgn0027602:E001	FBgn0027602	E001	44.669	0.00200327	8.86361	0.00290912	0.147296	13.4896	11.1287	-0.277563	X	17413267	17413794	528	-	74	43	48	29	51	34	FBtr0074440
FBgn0264303+FBgn0264302:E003	FBgn0264303+FBgn0264302	E003	983.732	0.000109647	8.86083	0.00291355	0.147392	54.3204	56.0959	0.0464004	3L	7334542	7334898	357	-	1076	1021	861	954	1118	864	c("FBtr0331509"	"FBtr0331508"	"FBtr0331507"	"FBtr0331510")
FBgn0032444:E004	FBgn0032444	E004	4134.5	3.26087e-05	8.85067	0.00292982	0.14778	105.643	104.363	-0.0175893	2L	12691565	12692217	653	-	5202	5475	4269	2890	4354	3223	FBtr0080411
FBgn0032683:E011	FBgn0032683	E011	18.4482	0.0051834	8.85366	0.00292502	0.14778	9.09057	6.68991	-0.442383	2L	18500713	18500857	145	-	33	19	27	13	22	4	c("FBtr0300341"	"FBtr0332323"	"FBtr0332322")
FBgn0033413:E003	FBgn0033413	E003	399.701	0.000169046	8.85129	0.00292881	0.14778	36.8942	34.9724	-0.0771769	2R	9424332	9424460	129	+	533	500	438	302	399	286	c("FBtr0300293"	"FBtr0333003")
FBgn0036239:E001	FBgn0036239	E001	1119.64	0.000563997	8.84974	0.00293131	0.14778	58.0061	60.1568	0.0525232	3L	11998398	11998996	599	-	1384	1209	1192	831	1289	949	c("FBtr0076059"	"FBtr0076060"	"FBtr0076058")
FBgn0031090:E001	FBgn0031090	E001	74.6528	0.00272113	8.83606	0.00295336	0.148736	17.0479	14.5202	-0.23153	X	20155766	20156478	713	-	127	85	80	41	75	60	FBtr0333549
FBgn0053181:E021	FBgn0053181	E021	109.645	0.00069089	8.83483	0.00295536	0.148736	17.6035	19.8352	0.172197	X	8516101	8517029	929	+	112	43	107	109	161	121	c("FBtr0113452"	"FBtr0113455"	"FBtr0113454"	"FBtr0333145"	"FBtr0333144")
FBgn0028543:E003	FBgn0028543	E003	285.277	0.000520755	8.83022	0.00296282	0.148984	29.2899	31.1521	0.088926	2L	13966506	13967018	513	-	301	375	319	295	230	189	FBtr0080618
FBgn0024277:E002	FBgn0024277	E002	997.338	0.00576156	8.8224	0.00297555	0.149495	57.3518	52.226	-0.135072	3L	997210	998291	1082	-	1716	1346	1325	548	781	582	c("FBtr0072646"	"FBtr0072647"	"FBtr0072644"	"FBtr0072645"	"FBtr0072648"	"FBtr0072649")
FBgn0032376:E003	FBgn0032376	E003	3.17451	0.0479735	8.8179	0.00298289	0.149736	NA	NA	NA	2L	11791551	11792365	815	-	7	1	7	1	0	4	FBtr0080265
FBgn0027866:E006	FBgn0027866	E006	707.816	0.000135032	8.80254	0.00300811	0.150614	48.5465	46.6086	-0.0587684	3R	4331547	4332224	678	-	1086	700	867	446	748	560	FBtr0078955
FBgn0053978:E013	FBgn0053978	E013	78.8593	0.00153508	8.80497	0.00300412	0.150614	15.5522	16.7995	0.111294	4	166545	173736	7192	-	126	84	110	34	84	61	c("FBtr0310436"	"FBtr0308251")
FBgn0263072+FBgn0030218:E018	FBgn0263072+FBgn0030218	E018	2.4133	0.0212238	8.80339	0.00300671	0.150614	3.8226	1.52036	-1.33014	X	10610821	10612436	1616	-	6	3	5	1	1	0	c("FBtr0307022"	"FBtr0307021"	"FBtr0332390")
FBgn0011230:E004	FBgn0011230	E004	2870.72	0.000791133	8.78775	0.0030326	0.15171	88.5359	92.1137	0.0571533	2L	8056309	8058244	1936	-	3683	2061	3609	2230	3553	2466	c("FBtr0079545"	"FBtr0333088")
FBgn0033302:E004	FBgn0033302	E004	37.255	0.00459457	8.78111	0.00304365	0.152133	10.3044	12.2795	0.252991	2R	8565979	8567202	1224	-	52	34	37	23	55	31	FBtr0345575
FBgn0000636:E007	FBgn0000636	E007	361.796	0.000170598	8.74943	0.00309699	0.154404	35.445	33.1801	-0.0952636	2L	18388382	18388956	575	+	474	371	379	294	379	308	c("FBtr0112805"	"FBtr0301391")
FBgn0003278:E003	FBgn0003278	E003	1125.84	0.000187828	8.75249	0.00309179	0.154404	60.1378	58.6214	-0.0368466	2L	406095	407969	1875	+	1299	1023	1424	787	1442	948	FBtr0078054
FBgn0030503:E003	FBgn0030503	E003	118.816	0.00055094	8.75065	0.00309492	0.154404	20.9587	18.7336	-0.161923	X	13617178	13617220	43	+	133	151	141	78	130	97	c("FBtr0073807"	"FBtr0308644"	"FBtr0340395"	"FBtr0331722")
FBgn0034084:E003	FBgn0034084	E003	20.2253	0.00312168	8.73583	0.00312018	0.155246	9.25045	6.93913	-0.414768	2R	16170760	16170861	102	-	35	25	30	12	16	10	FBtr0087249
FBgn0034795:E015	FBgn0034795	E015	112.483	0.00056619	8.7351	0.00312142	0.155246	20.5054	18.2785	-0.165856	2R	22893840	22894425	586	+	176	104	150	63	123	89	FBtr0071903
FBgn0040717:E002	FBgn0040717	E002	87.7975	0.000808004	8.73486	0.00312184	0.155246	15.8564	17.5977	0.150315	2L	2008456	2008541	86	+	76	124	88	116	57	52	c("FBtr0334759"	"FBtr0077817")
FBgn0266000:E007	FBgn0266000	E007	19.7481	0.011195	8.71461	0.0031567	0.156846	9.04613	6.26721	-0.529476	X	4930915	4931057	143	-	47	18	38	7	10	9	FBtr0343140
FBgn0034071:E015	FBgn0034071	E015	176.278	0.000588842	8.71012	0.00316449	0.1571	25.2986	23.0652	-0.133336	2R	16059818	16060835	1018	+	259	182	222	103	191	142	FBtr0340020
FBgn0026088:E003	FBgn0026088	E003	21.1699	0.00278011	8.69953	0.00318292	0.157766	9.52518	7.20324	-0.4031	X	1879559	1879580	22	-	23	40	20	14	19	14	FBtr0070364
FBgn0036451:E003	FBgn0036451	E003	22.3965	0.00284991	8.69931	0.00318331	0.157766	9.7613	7.44944	-0.389941	3L	14791437	14791550	114	+	43	25	32	7	21	16	FBtr0333075
FBgn0034267+FBgn0034266:E006	FBgn0034267+FBgn0034266	E006	49.9258	0.00125494	8.66919	0.00323636	0.160124	13.8469	11.8112	-0.229407	2R	17731104	17731384	281	+	69	55	68	37	44	35	c("FBtr0299817"	"FBtr0340274"	"FBtr0086862"	"FBtr0301182"	"FBtr0301183")
FBgn0051690:E001	FBgn0051690	E001	108.378	0.00670044	8.67034	0.00323431	0.160124	20.6478	17.4065	-0.246361	2L	2677734	2678057	324	+	131	129	126	72	120	89	FBtr0301682
FBgn0052654:E009	FBgn0052654	E009	103.125	0.00328349	8.66217	0.00324884	0.160607	19.8173	17.1982	-0.204509	X	12604648	12604797	150	+	170	101	145	43	106	87	c("FBtr0310304"	"FBtr0340105"	"FBtr0340104"	"FBtr0340106"	"FBtr0113444"	"FBtr0113445")
FBgn0020440:E019	FBgn0020440	E019	43.5881	0.0013435	8.65871	0.00325501	0.16064	13.1405	10.861	-0.274873	2R	19436858	19437050	193	-	62	48	63	26	38	34	c("FBtr0086542"	"FBtr0086543"	"FBtr0114605"	"FBtr0301882")
FBgn0085410:E010	FBgn0085410	E010	160.308	0.000551722	8.65996	0.00325278	0.16064	24.0462	21.8564	-0.13775	2L	5856099	5856318	220	+	213	179	199	124	158	113	c("FBtr0330222"	"FBtr0330221"	"FBtr0342612"	"FBtr0112619")
FBgn0032036:E004	FBgn0032036	E004	2.4723	0.0321495	8.65542	0.0032609	0.160795	1.6325	4.02239	1.30097	2L	8384541	8384566	26	+	1	1	1	1	7	4	c("FBtr0303467"	"FBtr0079654")
FBgn0014024:E009	FBgn0014024	E009	69.4698	0.00251191	8.64955	0.00327142	0.161178	16.5545	14.007	-0.241069	X	5322454	5322489	36	-	75	67	101	40	80	65	c("FBtr0070752"	"FBtr0070753"	"FBtr0340477")
FBgn0034419:E004	FBgn0034419	E004	173.235	0.000772533	8.64217	0.00328471	0.161697	24.9518	22.7055	-0.1361	2R	19139141	19139349	209	+	191	217	220	117	168	147	FBtr0086580
FBgn0015600:E009	FBgn0015600	E009	36.4152	0.00217096	8.63866	0.00329103	0.161872	9.8747	12.1907	0.303978	2L	3086004	3086491	488	-	47	29	28	35	49	32	FBtr0329906
FBgn0025866:E003	FBgn0025866	E003	237.807	0.000264198	8.63647	0.00329499	0.16193	28.866	26.8739	-0.103165	3L	9890291	9890565	275	+	282	258	192	213	276	213	c("FBtr0076343"	"FBtr0304675")
FBgn0030452+FBgn0030451:E005	FBgn0030452+FBgn0030451	E005	1085.37	0.000367914	8.63313	0.00330104	0.161979	58.9212	57.3567	-0.0388265	X	13129306	13130036	731	+	1158	1253	1113	830	1277	964	c("FBtr0073723"	"FBtr0344608"	"FBtr0339676"	"FBtr0339678")
FBgn0034180:E014	FBgn0034180	E014	124.935	0.00127705	8.63134	0.00330428	0.161979	19.2379	21.6279	0.168941	2R	17013285	17013481	197	-	162	114	133	101	158	98	c("FBtr0340073"	"FBtr0114628"	"FBtr0114627"	"FBtr0087019")
FBgn0038651:E016	FBgn0038651	E016	56.6415	0.00118365	8.6324	0.00330236	0.161979	14.8123	12.4806	-0.247109	3R	18758741	18758873	133	-	89	50	89	38	47	40	c("FBtr0273382"	"FBtr0305051")
FBgn0046704:E009	FBgn0046704	E009	58.9114	0.00319367	8.62178	0.00332167	0.162695	15.1508	12.7082	-0.253636	2L	6726373	6726540	168	+	98	70	78	22	52	52	c("FBtr0079300"	"FBtr0079301"	"FBtr0329941"	"FBtr0329942"	"FBtr0329943")
FBgn0086768:E002	FBgn0086768	E002	6.06721	0.0120944	8.61893	0.00332687	0.162814	5.62383	3.2572	-0.78792	3R	5553226	5553270	45	-	14	8	9	1	5	3	FBtr0339519
FBgn0025387:E005	FBgn0025387	E005	4.29363	0.0599896	8.61215	0.00333928	0.163284	4.59489	2.73971	-0.746008	X	4628701	4629686	986	-	9	4	9	2	3	1	c("FBtr0335037"	"FBtr0070696"	"FBtr0343532")
FBgn0037743:E002	FBgn0037743	E002	84.6588	0.00189003	8.60221	0.00335755	0.164041	17.9431	15.6015	-0.201745	3R	9757065	9757197	133	+	100	112	105	60	96	51	FBtr0082130
FBgn0052412:E004	FBgn0052412	E004	259.2	0.000273079	8.59545	0.00337003	0.164513	29.2114	27.2241	-0.101648	3L	5901796	5902101	306	-	343	470	323	174	179	122	FBtr0077080
FBgn0010348:E008	FBgn0010348	E008	118.936	0.00294304	8.59182	0.00337676	0.164704	21.1942	18.404	-0.203647	3L	22870847	22871087	241	-	159	163	124	90	116	80	FBtr0078575
FBgn0034542:E007	FBgn0034542	E007	17.8541	0.0101899	8.58531	0.00338885	0.165157	8.85469	6.2829	-0.495011	2R	20665545	20665639	95	-	34	25	21	12	10	10	FBtr0086246
FBgn0004888:E004	FBgn0004888	E004	1948.45	0.000593637	8.56963	0.00341816	0.165979	77.2374	74.4371	-0.0532778	3L	3817784	3818154	371	+	2365	2738	2023	1468	1871	1454	c("FBtr0303096"	"FBtr0073151")
FBgn0031698:E009	FBgn0031698	E009	67.2121	0.00386563	8.57228	0.0034132	0.165979	13.6361	16.2371	0.251858	2L	5325952	5326683	732	-	60	53	80	45	85	82	c("FBtr0307041"	"FBtr0307040"	"FBtr0329969")
FBgn0039069+FBgn0025781:E010	FBgn0039069+FBgn0025781	E010	47.7472	0.00441165	8.56871	0.0034199	0.165979	13.8688	11.1794	-0.311003	3R	23285662	23286041	380	+	63	52	75	31	37	37	c("FBtr0334497"	"FBtr0084378")
FBgn0051224:E006	FBgn0051224	E006	30.7668	0.00230854	8.57086	0.00341585	0.165979	10.9847	8.73464	-0.330677	3R	18658526	18658759	234	-	52	34	53	17	19	19	FBtr0344327
FBgn0260442:E021	FBgn0260442	E021	836.599	8.66843e-05	8.56892	0.0034195	0.165979	50.4326	52.2988	0.0524208	3L	8572018	8572677	660	+	1094	739	915	736	886	710	c("FBtr0333107"	"FBtr0333106"	"FBtr0333105"	"FBtr0333109"	"FBtr0305210"	"FBtr0333108")
FBgn0031374:E027	FBgn0031374	E027	28.2016	0.00941133	8.56627	0.00342448	0.166063	8.39162	11.0139	0.392307	2L	1943819	1943939	121	+	41	21	13	24	38	33	c("FBtr0113011"	"FBtr0110883"	"FBtr0110882")
FBgn0004828:E003	FBgn0004828	E003	7471.09	0.000241496	8.56073	0.00343492	0.166432	133.773	131.567	-0.0239858	X	9154380	9154685	306	-	7758	8472	7638	5648	8881	6930	c("FBtr0071346"	"FBtr0071347"	"FBtr0071345"	"FBtr0340343")
FBgn0261872:E006	FBgn0261872	E006	187.741	0.000332758	8.54396	0.00346671	0.167833	23.8366	26.0065	0.125693	3L	17038995	17039193	199	-	200	152	211	147	261	172	c("FBtr0345067"	"FBtr0091474")
FBgn0043841:E007	FBgn0043841	E007	1313.01	0.000163467	8.53679	0.0034804	0.168356	63.198	61.1617	-0.0472494	2L	12407209	12407466	258	-	1899	2370	1180	987	888	763	c("FBtr0334762"	"FBtr0080389"	"FBtr0080391"	"FBtr0080390"	"FBtr0334761")
FBgn0266099:E007	FBgn0266099	E007	3.48412	0.0168494	8.5351	0.00348363	0.168373	3.9675	1.32968	-1.57715	3L	16398912	16399092	181	-	15	4	4	1	0	0	FBtr0343550
FBgn0002622:E003	FBgn0002622	E003	1648.24	0.000257078	8.52865	0.003496	0.168832	69.1036	71.5126	0.0494384	3R	23359929	23360207	279	+	1629	2177	1404	1410	1860	1439	FBtr0346349
FBgn0003371+FBgn0266707:E026	FBgn0003371+FBgn0266707	E026	590.725	0.000133827	8.51952	0.00351358	0.169286	42.8138	44.5559	0.0575395	X	2669913	2670103	191	+	638	537	632	342	793	669	c("FBtr0070476"	"FBtr0070466"	"FBtr0070467"	"FBtr0070473"	"FBtr0070472"	"FBtr0070475"	"FBtr0070470"	"FBtr0331752"	"FBtr0112828"	"FBtr0070468"	"FBtr0070469"	"FBtr0302185"	"FBtr0070474"	"FBtr0331751"	"FBtr0301966"	"FBtr0331753"	"FBtr0070471")
FBgn0030245:E008	FBgn0030245	E008	831.316	0.0013069	8.51926	0.00351407	0.169286	49.4545	52.8609	0.0961012	X	10875241	10875587	347	-	1026	820	643	732	970	816	c("FBtr0073406"	"FBtr0339836")
FBgn0034723:E005	FBgn0034723	E005	787.67	0.000303085	8.52025	0.00351215	0.169286	50.8721	48.7384	-0.0618139	2R	22391270	22391592	323	+	1010	968	833	695	783	518	c("FBtr0342989"	"FBtr0071822")
FBgn0028956:E011	FBgn0028956	E011	61.9411	0.00102054	8.51711	0.00351823	0.169347	13.1296	15.3892	0.229101	2R	17452453	17452598	146	-	60	64	48	66	84	48	c("FBtr0340211"	"FBtr0086955")
FBgn0033635:E009	FBgn0033635	E009	5424.75	0.00028613	8.50638	0.00353904	0.170208	117.987	116.241	-0.0214992	2R	11441935	11442216	282	+	6758	6509	4964	5361	5235	3893	c("FBtr0339544"	"FBtr0305074"	"FBtr0088136"	"FBtr0088137")
FBgn0033987:E006	FBgn0033987	E006	302.045	0.00024198	8.50406	0.00354354	0.170285	32.1946	30.4271	-0.0814655	2R	14977687	14977923	237	+	389	335	400	213	287	235	c("FBtr0345946"	"FBtr0345947"	"FBtr0087411"	"FBtr0087409")
FBgn0034627:E001	FBgn0034627	E001	201.963	0.00201663	8.50246	0.00354667	0.170295	26.3505	25.1769	-0.0657275	2R	21384552	21385835	1284	-	264	225	229	153	206	161	FBtr0071608
FBgn0263993:E006	FBgn0263993	E006	1249.4	0.000903956	8.4987	0.00355401	0.170508	60.7757	63.7474	0.0688701	X	6869261	6870991	1731	+	1578	1111	1438	837	1525	1185	c("FBtr0330266"	"FBtr0330264"	"FBtr0330262"	"FBtr0330261"	"FBtr0330268"	"FBtr0345898"	"FBtr0345896"	"FBtr0345897")
FBgn0260768:E002	FBgn0260768	E002	266.976	0.00267873	8.4966	0.0035581	0.170564	31.1818	28.0119	-0.154669	2R	22662345	22662662	318	+	292	296	245	197	312	274	FBtr0344753
FBgn0261793:E007	FBgn0261793	E007	70.3306	0.00129864	8.49342	0.00356432	0.170723	16.7098	14.3462	-0.220034	X	8423184	8423575	392	+	106	50	84	30	97	74	c("FBtr0330106"	"FBtr0112927"	"FBtr0300577"	"FBtr0333750"	"FBtr0333811"	"FBtr0330105")
FBgn0000114:E005	FBgn0000114	E005	112.785	0.000855601	8.49012	0.00357081	0.170754	20.3934	17.9556	-0.183667	2L	12240868	12241780	913	+	177	114	185	51	103	83	c("FBtr0080344"	"FBtr0331645")
FBgn0039925:E005	FBgn0039925	E005	62.1575	0.0019083	8.49069	0.00356969	0.170754	13.6795	15.154	0.147685	4	1166666	1169239	2574	+	60	63	68	41	85	62	FBtr0089196
FBgn0030838:E005	FBgn0030838	E005	252.92	0.000270601	8.48305	0.00358471	0.171279	29.911	27.7571	-0.10782	X	17302584	17302786	203	+	294	258	278	181	286	244	c("FBtr0074427"	"FBtr0074428")
FBgn0036125:E003	FBgn0036125	E003	12.993	0.00609651	8.48017	0.00359039	0.17141	7.17422	4.85475	-0.563427	3L	11094356	11094461	106	-	34	16	22	3	6	5	FBtr0301365
FBgn0052654:E019	FBgn0052654	E019	33.2623	0.00167094	8.47635	0.00359794	0.171631	11.6201	9.40106	-0.305729	X	12608935	12608940	6	+	60	35	47	17	34	19	c("FBtr0113445"	"FBtr0340104"	"FBtr0340106")
FBgn0001324:E002	FBgn0001324	E002	1028.4	9.93194e-05	8.46941	0.00361169	0.171727	57.7505	55.9439	-0.0458526	3L	19837350	19840017	2668	+	1353	911	1531	616	1152	832	FBtr0074884
FBgn0030082:E003	FBgn0030082	E003	768.52	0.00974213	8.47086	0.00360882	0.171727	47.8626	50.9508	0.0902052	X	9081254	9082358	1105	+	808	870	746	697	814	680	c("FBtr0301805"	"FBtr0309871"	"FBtr0071284")
FBgn0038097+FBgn0040493:E007	FBgn0038097+FBgn0040493	E007	8.94219	0.0199991	8.47104	0.00360846	0.171727	6.6887	4.16043	-0.684991	3R	12965938	12966476	539	-	12	13	18	1	9	5	c("FBtr0337088"	"FBtr0082731")
FBgn0053095+FBgn0053096:E009	FBgn0053095+FBgn0053096	E009	1590.12	0.00147604	8.47202	0.00360651	0.171727	67.6773	71.3582	0.0764072	3R	25099942	25102146	2205	+	1944	1387	1832	1203	2074	1319	c("FBtr0100204"	"FBtr0344621"	"FBtr0344622"	"FBtr0084774")
FBgn0025790:E010	FBgn0025790	E010	185.809	0.0053222	8.45383	0.00364275	0.172782	26.4059	22.6156	-0.223543	2R	23861461	23862260	800	-	214	295	240	106	154	139	FBtr0089625
FBgn0026777:E007	FBgn0026777	E007	291.814	0.00039542	8.45396	0.0036425	0.172782	32.0046	29.7377	-0.105987	4	310303	310822	520	+	378	407	321	173	313	219	FBtr0333679
FBgn0035542:E012	FBgn0035542	E012	839.721	0.000533021	8.45427	0.00364188	0.172782	52.4538	49.9503	-0.0705554	3L	4419740	4420073	334	+	746	1342	745	656	744	798	c("FBtr0308033"	"FBtr0308034"	"FBtr0113141"	"FBtr0113140"	"FBtr0073296"	"FBtr0073297"	"FBtr0073294"	"FBtr0073295")
FBgn0037923+FBgn0037921:E014	FBgn0037923+FBgn0037921	E014	120.49	0.000495768	8.44997	0.0036505	0.17301	20.9864	18.8728	-0.153141	3R	11625698	11625943	246	-	152	154	149	87	127	76	c("FBtr0300581"	"FBtr0300580"	"FBtr0345158")
FBgn0037236:E001	FBgn0037236	E001	13.8194	0.00821412	8.43803	0.00367454	0.174008	7.90902	5.51282	-0.52071	3R	4334879	4335437	559	-	24	23	19	3	15	6	FBtr0078953
FBgn0039025+FBgn0039026:E008	FBgn0039025+FBgn0039026	E008	385.022	0.000203314	8.43161	0.00368754	0.174483	36.3746	34.2354	-0.0874431	3R	22787006	22787832	827	+	509	402	476	283	366	324	c("FBtr0344297"	"FBtr0310038"	"FBtr0084312"	"FBtr0113271"	"FBtr0113270"	"FBtr0310037")
FBgn0033413:E002	FBgn0033413	E002	128.701	0.000525896	8.42587	0.0036992	0.174893	21.6628	19.5361	-0.149078	2R	9424329	9424331	3	+	182	168	148	85	135	83	FBtr0333003
FBgn0031835:E009	FBgn0031835	E009	7.46228	0.00822946	8.41629	0.00371875	0.175534	6.26488	4.01869	-0.64056	2L	6575849	6575963	115	-	11	8	12	2	10	5	c("FBtr0343159"	"FBtr0089641"	"FBtr0343160")
FBgn0035541:E002	FBgn0035541	E002	1210.91	0.000126125	8.41765	0.00371596	0.175534	60.0838	61.4329	0.0320347	3L	4405214	4405615	402	-	1071	1316	1001	1065	1622	1176	c("FBtr0073335"	"FBtr0113139")
FBgn0024188:E003	FBgn0024188	E003	561.799	0.000223804	8.41055	0.00373049	0.175906	41.6329	43.3447	0.0581302	2R	11361515	11361871	357	+	630	611	586	472	664	451	FBtr0088126
FBgn0262194+FBgn0259984:E023	FBgn0262194+FBgn0259984	E023	259.79	0.000330977	8.4095	0.00373264	0.175906	28.3219	30.4889	0.106364	2L	13638239	13639411	1173	+	312	224	294	146	356	270	c("FBtr0100660"	"FBtr0080510")
FBgn0033844:E009	FBgn0033844	E009	539.652	0.000160455	8.3976	0.00375716	0.176827	42.7234	40.7541	-0.068082	2R	13494251	13494862	612	-	717	588	661	354	586	431	c("FBtr0087699"	"FBtr0332928"	"FBtr0305993"	"FBtr0087700")
FBgn0037022:E001	FBgn0037022	E001	257.368	0.000310266	8.394	0.00376461	0.176827	28.1695	30.0671	0.0940479	3L	20786340	20786832	493	-	303	249	247	210	343	217	FBtr0078276
FBgn0041188:E004	FBgn0041188	E004	354.131	0.000458467	8.39528	0.00376197	0.176827	33.0534	35.1739	0.0897029	3R	15412121	15412521	401	+	404	270	450	231	457	358	c("FBtr0083101"	"FBtr0344377"	"FBtr0083099"	"FBtr0083100")
FBgn0046704:E008	FBgn0046704	E008	33.6762	0.00181864	8.39271	0.0037673	0.176827	11.6454	9.413	-0.307033	2L	6726202	6726303	102	+	60	38	47	18	32	19	c("FBtr0079300"	"FBtr0079301"	"FBtr0329941"	"FBtr0329942"	"FBtr0329943")
FBgn0266742+FBgn0062412:E001	FBgn0266742+FBgn0062412	E001	27.3849	0.00913286	8.39299	0.00376671	0.176827	10.8136	8.4098	-0.3627	3R	8316984	8317586	603	+	35	35	28	21	29	20	c("FBtr0345243"	"FBtr0345244")
FBgn0262636:E013	FBgn0262636	E013	6.57742	0.00972501	8.39115	0.00377053	0.176837	5.47338	3.39989	-0.686944	4	393862	395605	1744	-	16	6	14	1	5	2	FBtr0307043
FBgn0033654:E002	FBgn0033654	E002	195.532	0.000325596	8.38352	0.00378638	0.177438	26.4174	24.4346	-0.112562	2R	11829968	11830436	469	-	261	163	213	148	218	190	c("FBtr0088064"	"FBtr0345677")
FBgn0261862:E003	FBgn0261862	E003	496.594	0.000139429	8.37624	0.00380159	0.178009	40.47	38.5073	-0.0717204	2R	10470368	10470749	382	-	724	763	503	359	391	325	c("FBtr0088308"	"FBtr0301281"	"FBtr0088307"	"FBtr0301282")
FBgn0000163:E002	FBgn0000163	E002	5.92566	0.00826356	8.37206	0.00381033	0.178275	5.55176	3.49258	-0.668652	X	17175347	17178970	3624	+	11	8	7	2	6	4	c("FBtr0343764"	"FBtr0111000")
FBgn0024277:E005	FBgn0024277	E005	342.682	0.000246638	8.36543	0.00382426	0.178641	33.8493	32.2024	-0.0719552	3L	999079	999195	117	-	575	412	473	184	308	213	c("FBtr0072646"	"FBtr0072647"	"FBtr0072644"	"FBtr0072645"	"FBtr0072648"	"FBtr0072649")
FBgn0259221:E010	FBgn0259221	E010	488.631	0.000178293	8.36592	0.00382323	0.178641	38.7989	40.6807	0.0683267	2R	13420336	13421707	1372	-	625	388	465	385	603	501	c("FBtr0303100"	"FBtr0299756"	"FBtr0299757"	"FBtr0306698"	"FBtr0299760"	"FBtr0299759"	"FBtr0299758"	"FBtr0299754"	"FBtr0299755"	"FBtr0299761"	"FBtr0299762"	"FBtr0299763"	"FBtr0299764"	"FBtr0299765")
FBgn0030350:E003	FBgn0030350	E003	877.54	0.000187581	8.35876	0.00383831	0.179042	51.7063	53.2577	0.0426522	X	11887631	11888240	610	+	883	1112	858	708	990	757	FBtr0073570
FBgn0035871:E001	FBgn0035871	E001	370.055	0.00147469	8.35847	0.00383895	0.179042	33.0985	35.8555	0.115429	3L	8307145	8307380	236	-	342	434	296	359	428	343	c("FBtr0076711"	"FBtr0076712")
FBgn0025391:E001	FBgn0025391	E001	123.46	0.00299394	8.35237	0.00385185	0.179392	20.753	19.1533	-0.115727	X	1735945	1737163	1219	-	203	137	187	71	112	70	c("FBtr0345509"	"FBtr0302174")
FBgn0034971:E005	FBgn0034971	E005	229.254	0.000260916	8.35202	0.00385258	0.179392	26.4013	28.3824	0.104388	2R	24070768	24071004	237	+	262	275	210	183	248	210	c("FBtr0302165"	"FBtr0343336")
FBgn0034075:E020	FBgn0034075	E020	575.366	0.00075171	8.3458	0.00386579	0.179864	41.8592	44.2352	0.0796524	2R	16115811	16116536	726	+	782	454	684	496	636	462	c("FBtr0300575"	"FBtr0336734"	"FBtr0310447"	"FBtr0305090"	"FBtr0305091"	"FBtr0305092"	"FBtr0087219"	"FBtr0087220")
FBgn0036205:E005	FBgn0036205	E005	140.728	0.00111096	8.34384	0.00386996	0.179915	20.7307	22.0593	0.0896191	3L	11778425	11780485	2061	+	112	178	108	130	186	126	c("FBtr0076028"	"FBtr0332128")
FBgn0015295:E002	FBgn0015295	E002	476.331	0.000391357	8.33404	0.00389091	0.180692	38.2348	40.0108	0.0655032	2R	16200278	16201505	1228	-	483	568	439	405	549	426	FBtr0087244
FBgn0024277:E003	FBgn0024277	E003	475.834	0.00324532	8.33313	0.00389285	0.180692	40.0869	36.8919	-0.119827	3L	998351	998731	381	-	781	629	658	270	376	282	c("FBtr0072646"	"FBtr0072647"	"FBtr0072644"	"FBtr0072645"	"FBtr0072648"	"FBtr0072649")
FBgn0038290+FBgn0267160:E009	FBgn0038290+FBgn0267160	E009	8.56639	0.00606163	8.33058	0.00389833	0.180803	4.83409	1.71763	-1.49283	3R	15139915	15140121	207	-	23	14	20	0	0	1	FBtr0346232
FBgn0030418:E006	FBgn0030418	E006	84.2289	0.0060124	8.3242	0.00391204	0.181295	15.3412	18.3338	0.257093	X	12747754	12748367	614	+	107	83	87	51	101	88	c("FBtr0346128"	"FBtr0340411"	"FBtr0073686")
FBgn0013749:E004	FBgn0013749	E004	696.816	0.000124752	8.31891	0.00392345	0.18168	46.0683	48.0383	0.0604107	4	1124950	1125113	164	+	709	904	675	561	805	571	c("FBtr0333699"	"FBtr0089192")
FBgn0015521:E007	FBgn0015521	E007	850.305	0.00667979	8.31623	0.00392924	0.181804	48.368	55.2765	0.192612	2L	2856631	2856672	42	+	832	1099	576	639	1113	869	c("FBtr0077623"	"FBtr0077622"	"FBtr0077621"	"FBtr0335131"	"FBtr0273293")
FBgn0030294:E002	FBgn0030294	E002	2548.41	0.000991455	8.31364	0.00393484	0.181919	84.7693	86.7783	0.0337917	X	11359604	11360929	1326	+	3654	2763	2101	1913	2989	2215	FBtr0073456
FBgn0031399:E003	FBgn0031399	E003	127.048	0.000466929	8.3103	0.00394208	0.181967	21.5768	19.3842	-0.154598	2L	2217830	2218081	252	+	176	136	171	84	127	94	FBtr0077835
FBgn0264090:E008	FBgn0264090	E008	207.655	0.000384669	8.31094	0.00394071	0.181967	25.0467	26.9722	0.106856	X	19025615	19026872	1258	+	238	150	211	184	246	218	c("FBtr0331156"	"FBtr0331157"	"FBtr0343982"	"FBtr0332994")
FBgn0039938:E005	FBgn0039938	E005	20.1754	0.00896033	8.30685	0.00394958	0.182169	6.22192	8.64677	0.4748	4	807186	807347	162	-	8	8	11	27	40	22	c("FBtr0089252"	"FBtr0334489")
FBgn0020370:E005	FBgn0020370	E005	574.722	0.00106384	8.30421	0.00395533	0.182291	41.6296	44.4938	0.095993	2R	13155047	13155210	164	-	710	417	627	433	776	550	c("FBtr0339755"	"FBtr0344199"	"FBtr0087774"	"FBtr0087775")
FBgn0262579:E021	FBgn0262579	E021	2592.15	9.64169e-05	8.30239	0.00395929	0.18233	86.9804	85.4061	-0.0263525	3L	8106016	8106949	934	+	3147	2564	2929	2268	2840	2014	c("FBtr0304995"	"FBtr0304998"	"FBtr0304996"	"FBtr0304997"	"FBtr0304994"	"FBtr0333948"	"FBtr0304993")
FBgn0031174:E009	FBgn0031174	E009	539.701	0.000139763	8.29841	0.00396798	0.182515	40.6772	42.553	0.0650385	X	21327061	21328150	1090	+	571	643	514	439	627	473	c("FBtr0077191"	"FBtr0077190")
FBgn0034142:E003	FBgn0034142	E003	468.397	0.000168555	8.29769	0.00396956	0.182515	39.737	37.9554	-0.0661793	2R	16590138	16590588	451	-	582	578	456	386	490	362	FBtr0087120
FBgn0052660+FBgn0030357:E006	FBgn0052660+FBgn0030357	E006	20.0366	0.00657229	8.29381	0.00397805	0.182762	9.02198	6.48742	-0.4758	X	11920653	11921004	352	-	22	53	19	10	9	11	FBtr0331748
FBgn0016917:E015	FBgn0016917	E015	114.554	0.000549082	8.28853	0.00398962	0.182902	18.4141	20.6373	0.164444	3R	20552081	20552311	231	-	134	82	118	92	165	107	c("FBtr0334585"	"FBtr0334581"	"FBtr0089486"	"FBtr0334583"	"FBtr0089487")
FBgn0030078+FBgn0265413:E009	FBgn0030078+FBgn0265413	E009	2477.05	8.69613e-05	8.28868	0.0039893	0.182902	83.1623	84.8376	0.0287738	X	9071588	9071801	214	-	2819	3710	2129	2241	2219	1825	c("FBtr0340356"	"FBtr0340357"	"FBtr0339660")
FBgn0031117:E007	FBgn0031117	E007	195.407	0.000391714	8.28531	0.00399671	0.182902	26.1352	24.1514	-0.11389	X	20469520	20469796	277	+	178	228	147	180	238	193	c("FBtr0340044"	"FBtr0300210"	"FBtr0077310")
FBgn0259176:E011	FBgn0259176	E011	4.00487	0.034832	8.28591	0.00399538	0.182902	2.38077	4.77449	1.00392	2L	12493426	12493497	72	-	2	0	4	4	10	4	FBtr0300524
FBgn0263102:E022	FBgn0263102	E022	75.9348	0.00199571	8.28549	0.00399631	0.182902	14.7117	17.1549	0.221651	2R	10614533	10614547	15	+	90	53	84	46	94	95	c("FBtr0088276"	"FBtr0088277"	"FBtr0088275"	"FBtr0088282"	"FBtr0088281"	"FBtr0088280"	"FBtr0088278"	"FBtr0088279"	"FBtr0100606"	"FBtr0100607")
FBgn0051092:E014	FBgn0051092	E014	111.722	0.000578002	8.27461	0.00402032	0.183839	18.0521	20.2016	0.162299	3R	25713842	25713961	120	-	95	107	117	96	142	112	c("FBtr0113385"	"FBtr0113384"	"FBtr0113387"	"FBtr0113386"	"FBtr0113388"	"FBtr0084927"	"FBtr0336452"	"FBtr0336451"	"FBtr0084928")
FBgn0038325:E002	FBgn0038325	E002	344.985	0.000245958	8.27142	0.00402739	0.184018	34.5282	32.5913	-0.0832889	3R	15354633	15355108	476	-	384	404	427	220	380	303	FBtr0083115
FBgn0043841:E008	FBgn0043841	E008	1535.19	0.000108279	8.26335	0.00404533	0.184694	66.4399	68.1398	0.0364481	2L	12407550	12407734	185	-	2145	2641	1291	1210	1176	953	c("FBtr0334762"	"FBtr0080389"	"FBtr0080391"	"FBtr0080390"	"FBtr0334761")
FBgn0000308:E007	FBgn0000308	E007	7752.15	0.000211882	8.25434	0.00406547	0.185468	135.355	133.384	-0.0211667	2L	5979412	5979704	293	-	9303	9683	7893	6491	7659	6069	c("FBtr0079233"	"FBtr0079236"	"FBtr0079234"	"FBtr0079235"	"FBtr0309212"	"FBtr0309213")
FBgn0034137:E007	FBgn0034137	E007	75.4422	0.000849422	8.25012	0.00407494	0.185542	14.5874	16.7193	0.196793	2R	16568109	16568208	100	+	77	104	55	79	64	67	c("FBtr0087100"	"FBtr0087099"	"FBtr0087098"	"FBtr0340062")
FBgn0040396:E003	FBgn0040396	E003	530.956	0.000212992	8.24938	0.00407658	0.185542	41.6634	40.0815	-0.0558464	X	3175934	3176223	290	+	512	477	459	567	655	481	c("FBtr0343600"	"FBtr0070508")
FBgn0053519:E029	FBgn0053519	E029	126.281	0.000501795	8.2502	0.00407476	0.185542	21.4835	19.2195	-0.160655	2R	24007461	24007546	86	-	174	130	160	104	111	94	c("FBtr0113464"	"FBtr0343287"	"FBtr0343286"	"FBtr0343285"	"FBtr0343284"	"FBtr0343283")
FBgn0030791:E002	FBgn0030791	E002	872.421	0.00012013	8.23208	0.00411564	0.187174	53.3251	51.7417	-0.0434891	X	16797516	16798684	1169	-	962	911	918	636	1085	806	c("FBtr0074353"	"FBtr0306801"	"FBtr0074354")
FBgn0020620:E012	FBgn0020620	E012	55.7523	0.00225312	8.22617	0.00412905	0.187638	14.7318	12.3462	-0.254864	2R	13990401	13990565	165	-	78	72	82	19	51	49	FBtr0087604
FBgn0263980:E030	FBgn0263980	E030	231.397	0.0355796	8.22307	0.00413612	0.187813	23.2954	31.7297	0.445787	2R	15466849	15471091	4243	+	293	96	208	171	386	259	c("FBtr0344207"	"FBtr0330012"	"FBtr0344201"	"FBtr0330010"	"FBtr0330011"	"FBtr0344208"	"FBtr0330013")
FBgn0266694+FBgn0035162+FBgn0086066:E012	FBgn0266694+FBgn0035162+FBgn0086066	E012	220.875	0.000311925	8.22103	0.00414076	0.187878	25.9099	28.0948	0.116801	3L	830622	830728	107	-	230	193	227	145	313	238	FBtr0331404
FBgn0028474:E007	FBgn0028474	E007	478.298	0.000237753	8.2185	0.00414654	0.187995	40.3558	38.3712	-0.0727534	X	5669302	5669945	644	+	628	509	567	341	519	381	c("FBtr0340463"	"FBtr0070799")
FBgn0026411:E008	FBgn0026411	E008	8.35597	0.00639437	8.21463	0.00415539	0.18825	6.37016	4.26374	-0.579208	X	8788734	8788929	196	-	18	11	7	5	7	5	FBtr0071279
FBgn0032006:E022	FBgn0032006	E022	29.7812	0.00180069	8.20617	0.00417482	0.188984	10.9507	8.68014	-0.335229	2L	8228083	8228257	175	-	43	40	42	21	22	17	c("FBtr0332418"	"FBtr0079625")
FBgn0261274:E005	FBgn0261274	E005	137.305	0.000692764	8.20125	0.00418616	0.189351	22.3403	20.2955	-0.138488	3L	4173338	4173789	452	+	173	156	162	112	153	88	FBtr0073217
FBgn0004117:E001	FBgn0004117	E001	28.9646	0.0023428	8.18907	0.00421435	0.190479	10.8415	8.52401	-0.346957	3R	15310193	15310244	52	+	44	50	24	24	20	16	FBtr0083078
FBgn0010877:E002	FBgn0010877	E002	218.63	0.000283064	8.18392	0.00422634	0.19084	27.6843	25.6525	-0.109974	3R	18289766	18290020	255	-	325	268	270	135	203	160	c("FBtr0083596"	"FBtr0334313"	"FBtr0083595"	"FBtr0334314")
FBgn0263993:E018	FBgn0263993	E018	142.084	0.00100419	8.18284	0.00422886	0.19084	22.7345	20.5787	-0.143734	X	6880430	6880502	73	+	187	164	189	71	139	132	c("FBtr0330267"	"FBtr0330266"	"FBtr0330265"	"FBtr0345898"	"FBtr0330268")
FBgn0034728:E002	FBgn0034728	E002	227.978	0.0010859	8.18135	0.00423232	0.190849	26.2562	28.6878	0.127776	2R	22421794	22422007	214	+	248	177	292	146	292	239	c("FBtr0305323"	"FBtr0301668")
FBgn0266487+FBgn0004435:E009	FBgn0266487+FBgn0004435	E009	316.099	0.00195248	8.16841	0.00426263	0.192068	30.7724	33.7247	0.132166	2R	12616540	12616724	185	+	348	267	341	177	447	358	c("FBtr0087829"	"FBtr0333101"	"FBtr0344531"	"FBtr0344532"	"FBtr0087832"	"FBtr0087831"	"FBtr0087830"	"FBtr0087833"	"FBtr0304955")
FBgn0086906:E028	FBgn0086906	E028	170.605	0.000389154	8.16317	0.00427497	0.192475	22.6569	24.836	0.132486	3L	2088538	2090497	1960	-	209	121	191	146	213	156	FBtr0309042
FBgn0261439:E003	FBgn0261439	E003	3465	0.000168134	8.15625	0.00429131	0.193063	96.8212	98.4326	0.0238141	2R	19392846	19394443	1598	-	3883	3714	3647	2792	3875	3099	c("FBtr0086554"	"FBtr0086553"	"FBtr0086552")
FBgn0000075:E003	FBgn0000075	E003	66.8408	0.00583741	8.13966	0.00433074	0.194057	15.9964	13.5995	-0.234196	2L	19111841	19112315	475	+	85	90	102	38	70	35	FBtr0081154
FBgn0031885:E002	FBgn0031885	E002	153.068	0.000533258	8.13852	0.00433346	0.194057	23.5669	21.5043	-0.132134	2L	7056537	7057156	620	+	197	168	199	79	162	144	c("FBtr0110978"	"FBtr0079401")
FBgn0033268:E004	FBgn0033268	E004	3.46811	0.0210147	8.14099	0.00432756	0.194057	3.86889	1.35963	-1.50871	2R	8135088	8135315	228	-	12	5	6	0	1	0	FBtr0339297
FBgn0035392:E001	FBgn0035392	E001	7.74986	0.0158604	8.14379	0.00432089	0.194057	6.12559	3.75248	-0.707007	3L	3052514	3052658	145	+	12	13	15	1	8	2	c("FBtr0072986"	"FBtr0072989")
FBgn0035600:E005	FBgn0035600	E005	1432.63	0.000257356	8.14343	0.00432174	0.194057	64.9321	66.8471	0.0419334	3L	5361695	5361988	294	+	1521	1599	1313	1325	1603	1244	c("FBtr0077144"	"FBtr0306086")
FBgn0035612:E002	FBgn0035612	E002	153.992	0.000536212	8.13687	0.00433741	0.194057	23.4456	21.3362	-0.136011	3L	5538632	5539261	630	-	252	154	203	106	124	117	c("FBtr0273232"	"FBtr0077140"	"FBtr0077139"	"FBtr0077138"	"FBtr0113144"	"FBtr0077137"	"FBtr0273233"	"FBtr0273231")
FBgn0037024:E005	FBgn0037024	E005	171.265	0.000494973	8.14133	0.00432675	0.194057	24.6933	22.7574	-0.117784	3L	20798860	20798988	129	+	207	208	211	127	179	121	FBtr0078254
FBgn0261602:E001	FBgn0261602	E001	5207.68	6.07625e-05	8.13581	0.00433994	0.194057	114.35	115.92	0.0196699	3L	2587456	2587513	58	+	5152	7125	4683	4099	5677	4701	c("FBtr0072925"	"FBtr0072924")
FBgn0031769:E004	FBgn0031769	E004	382.613	0.000287001	8.12303	0.00437066	0.195282	34.3409	36.4944	0.087747	2L	6051617	6052022	406	+	485	415	412	254	458	332	c("FBtr0346135"	"FBtr0079185"	"FBtr0079186"	"FBtr0343121")
FBgn0002873:E018	FBgn0002873	E018	171.285	0.00246707	8.1185	0.00438159	0.195581	22.1046	24.8972	0.171633	X	14256989	14258336	1348	+	165	89	174	143	270	190	c("FBtr0308328"	"FBtr0332622"	"FBtr0308325"	"FBtr0308327")
FBgn0025111+FBgn0003360:E003	FBgn0025111+FBgn0003360	E003	1474.99	0.0178226	8.11748	0.00438404	0.195581	73.7075	60.4503	-0.28606	X	10780197	10780526	330	-	2071	1786	1846	743	1655	1141	c("FBtr0073425"	"FBtr0073426"	"FBtr0333963")
FBgn0028697:E002	FBgn0028697	E002	1385.34	0.000180614	8.11036	0.0044013	0.196052	63.8299	65.8216	0.0443285	3L	27267256	27267283	28	+	1287	1961	1202	1160	1475	1235	c("FBtr0308336"	"FBtr0308334"	"FBtr0308335"	"FBtr0308333"	"FBtr0113744"	"FBtr0301801"	"FBtr0113742"	"FBtr0113743")
FBgn0033668:E007	FBgn0033668	E007	10.9235	0.00902204	8.11113	0.00439942	0.196052	7.02822	4.86128	-0.531824	2R	11962674	11962981	308	+	23	12	16	4	7	8	c("FBtr0088040"	"FBtr0088039")
FBgn0066292+FBgn0053558:E032	FBgn0066292+FBgn0053558	E032	450.22	0.000137608	8.10729	0.00440876	0.196235	39.3394	37.3611	-0.0744377	2R	6970893	6971637	745	-	660	379	654	238	497	388	c("FBtr0302578"	"FBtr0302579"	"FBtr0113470"	"FBtr0302577"	"FBtr0306615"	"FBtr0306614"	"FBtr0306616"	"FBtr0332944"	"FBtr0332945"	"FBtr0302035"	"FBtr0302034"	"FBtr0332941"	"FBtr0332942"	"FBtr0332943")
FBgn0030503:E001	FBgn0030503	E001	62.1709	0.00133394	8.10492	0.00441452	0.196342	15.5493	13.3282	-0.222367	X	13616989	13617106	118	+	76	77	80	30	70	54	c("FBtr0073807"	"FBtr0308644"	"FBtr0340395"	"FBtr0331722")
FBgn0001125:E006	FBgn0001125	E006	282.047	0.000266981	8.09953	0.00442767	0.196778	31.2649	29.1671	-0.100201	2L	1987585	1987758	174	-	304	390	288	222	265	239	FBtr0077867
FBgn0016080+FBgn0028974:E002	FBgn0016080+FBgn0028974	E002	73.6883	0.00173899	8.09069	0.00444932	0.19759	16.8009	14.499	-0.212584	X	17153109	17154100	992	-	127	73	96	39	72	57	FBtr0074405
FBgn0025111+FBgn0003360:E002	FBgn0025111+FBgn0003360	E002	971.126	0.0190196	8.08279	0.00446877	0.198303	61.0634	49.4274	-0.304996	X	10779993	10780120	128	-	1363	1205	1212	467	1100	748	c("FBtr0073425"	"FBtr0073426"	"FBtr0333963")
FBgn0050418:E006	FBgn0050418	E006	164.433	0.00046723	8.0748	0.00448851	0.199028	21.7961	23.9208	0.134196	2R	24253867	24254000	134	+	150	98	162	194	218	148	FBtr0072263
FBgn0001624:E003	FBgn0001624	E003	275.95	0.00567856	8.07086	0.00449828	0.19931	27.6582	31.8277	0.202576	X	11373817	11374088	272	+	226	248	229	228	411	308	c("FBtr0073488"	"FBtr0073490"	"FBtr0073483"	"FBtr0112813"	"FBtr0302114"	"FBtr0333263")
FBgn0002593:E003	FBgn0002593	E003	140.598	0.000418862	8.06165	0.0045212	0.200025	22.5909	20.4245	-0.145441	2L	420698	420864	167	+	163	214	127	96	144	116	FBtr0331932
FBgn0011230:E002	FBgn0011230	E002	349.249	0.000227879	8.06073	0.0045235	0.200025	34.9475	32.8627	-0.0887402	2L	8054380	8054593	214	-	493	297	479	230	406	267	c("FBtr0079545"	"FBtr0333088")
FBgn0035490:E004	FBgn0035490	E004	1133.28	0.00056991	8.05833	0.00452948	0.200025	59.2883	58.6277	-0.0161656	3L	4057653	4059660	2008	+	1183	1080	1036	1200	1322	939	FBtr0073203
FBgn0050035:E007	FBgn0050035	E007	1017.19	0.00214672	8.05844	0.00452923	0.200025	54.8827	57.5707	0.0689837	2R	11673045	11673830	786	+	1623	1340	752	903	738	823	c("FBtr0088073"	"FBtr0088074")
FBgn0261532:E007	FBgn0261532	E007	317.246	0.000401873	8.05753	0.00453149	0.200025	33.1847	31.1172	-0.0928093	3R	18181852	18182533	682	-	440	388	376	217	335	213	c("FBtr0336472"	"FBtr0083619")
FBgn0030087:E014	FBgn0030087	E014	95.1185	0.000612704	8.05422	0.00453977	0.20011	16.6234	18.8137	0.178565	X	9100513	9100657	145	-	103	77	97	79	118	99	c("FBtr0071351"	"FBtr0114595"	"FBtr0114594")
FBgn0030294:E001	FBgn0030294	E001	852.578	0.00104754	8.05094	0.00454801	0.20011	52.9757	50.8518	-0.0590305	X	11359236	11359537	302	+	1295	971	776	610	848	743	FBtr0073456
FBgn0036202:E001	FBgn0036202	E001	17.1524	0.0169874	8.05012	0.00455007	0.20011	8.86528	6.49985	-0.447759	3L	11733589	11735535	1947	-	19	14	27	7	19	20	FBtr0332132
FBgn0054056:E003	FBgn0054056	E003	15.7045	0.0047027	8.05012	0.00455008	0.20011	8.11398	6.06416	-0.4201	3L	897030	897364	335	+	25	10	34	11	8	10	FBtr0100833
FBgn0266084:E024	FBgn0266084	E024	36.1074	0.0074417	8.04994	0.00455051	0.20011	12.1979	9.59637	-0.346071	3L	8797227	8797689	463	+	55	43	54	16	30	29	FBtr0302583
FBgn0001228+FBgn0001223:E008	FBgn0001228+FBgn0001223	E008	36.3945	0.0526321	8.04361	0.00456645	0.200359	10.2643	10.3424	0.0109365	3L	9373650	9373996	347	+	142	38	12	20	18	12	c("FBtr0100655"	"FBtr0100558")
FBgn0040068:E013	FBgn0040068	E013	351.518	0.000204582	8.04443	0.00456438	0.200359	35.0229	33.011	-0.0853526	X	19272090	19273280	1191	+	499	345	451	205	409	283	FBtr0074678
FBgn0051072:E013	FBgn0051072	E013	144.125	0.000458359	8.04415	0.00456508	0.200359	22.9055	20.7814	-0.140404	3R	26861201	26861348	148	-	177	182	155	100	158	114	c("FBtr0300939"	"FBtr0085097"	"FBtr0334310"	"FBtr0085099")
FBgn0032378:E002	FBgn0032378	E002	1023.48	0.000120024	8.04082	0.00457349	0.200518	57.4172	55.9219	-0.0380695	2L	11810497	11811499	1003	-	1186	1092	1108	735	1231	907	c("FBtr0333425"	"FBtr0080259")
FBgn0011300:E006	FBgn0011300	E006	22.1953	0.00426442	8.03915	0.00457771	0.200552	9.84354	7.50626	-0.391084	2R	8957029	8957156	128	+	45	14	38	7	25	15	FBtr0300599
FBgn0024236:E004	FBgn0024236	E004	617.982	0.000161779	8.03768	0.00458141	0.200564	43.5443	45.4875	0.0629861	3L	8530560	8531149	590	+	792	573	625	498	701	570	c("FBtr0076624"	"FBtr0345601"	"FBtr0331418"	"FBtr0331417")
FBgn0262160:E004	FBgn0262160	E004	335.865	0.00030196	8.03598	0.00458571	0.200603	32.0561	33.8703	0.0794224	2L	13027066	13027344	279	-	403	188	383	306	398	343	c("FBtr0089956"	"FBtr0336616"	"FBtr0336617")
FBgn0000320:E003	FBgn0000320	E003	1912.66	0.000122566	8.0309	0.00459859	0.201016	74.2399	75.5275	0.0248088	2L	6528575	6530329	1755	-	1920	1288	2075	1938	2579	1663	c("FBtr0306113"	"FBtr0079335"	"FBtr0079334")
FBgn0052660+FBgn0030357:E005	FBgn0052660+FBgn0030357	E005	3.18954	0.0175706	8.02945	0.00460229	0.201027	4.05472	1.67296	-1.2772	X	11920575	11920581	7	-	4	10	5	0	2	0	FBtr0331748
FBgn0031057:E003	FBgn0031057	E003	2597.87	0.000267293	8.02524	0.00461298	0.201344	87.5032	85.5571	-0.0324484	X	19685990	19687240	1251	+	3690	2726	2788	1775	2933	2139	c("FBtr0340612"	"FBtr0074750")
FBgn0053208+FBgn0051407:E011	FBgn0053208+FBgn0051407	E011	29.4906	0.0115021	8.02276	0.0046193	0.201456	8.53264	11.2418	0.397805	3R	10009373	10009649	277	-	40	20	18	29	36	33	FBtr0347211
FBgn0261458:E002	FBgn0261458	E002	3146.09	4.91619e-05	8.02154	0.00462242	0.201456	94.1606	92.6649	-0.0230997	2L	1152177	1152700	524	-	3506	3886	2921	2776	3223	2655	c("FBtr0332274"	"FBtr0100022"	"FBtr0100023")
FBgn0020370:E004	FBgn0020370	E004	497.702	0.00153335	8.01282	0.00464473	0.202277	38.5972	41.6425	0.109563	2R	13154870	13154981	112	-	611	363	527	363	641	526	c("FBtr0339755"	"FBtr0344199"	"FBtr0087774"	"FBtr0087775")
FBgn0038693:E009	FBgn0038693	E009	14.0214	0.00451254	8.00879	0.00465508	0.202577	7.66508	5.5776	-0.458655	3R	19234482	19234556	75	-	27	18	24	2	10	10	c("FBtr0344552"	"FBtr0344553"	"FBtr0301692"	"FBtr0301693")
FBgn0030693:E001	FBgn0030693	E001	1143.95	0.000103153	8.0066	0.00466071	0.202672	59.2095	59.7236	0.0124741	X	15793721	15794201	481	-	1369	1572	1157	992	1291	631	c("FBtr0074189"	"FBtr0074188"	"FBtr0074187"	"FBtr0074186"	"FBtr0074185")
FBgn0037234:E001	FBgn0037234	E001	186.903	0.000744337	7.99805	0.00468279	0.203481	25.9036	23.6375	-0.132073	3R	4319683	4319856	174	+	254	224	224	118	181	154	c("FBtr0078907"	"FBtr0336483"	"FBtr0100617"	"FBtr0336484")
FBgn0063485+FBgn0264605:E001	FBgn0063485+FBgn0264605	E001	389.372	0.00104283	7.99169	0.00469925	0.204044	34.4621	37.0084	0.102841	3L	16676406	16677566	1161	-	496	347	466	280	484	324	FBtr0100145
FBgn0266124:E002	FBgn0266124	E002	321.303	0.000253595	7.98904	0.00470613	0.204192	31.6239	33.0879	0.0652909	3L	9452125	9452170	46	+	397	397	338	237	338	260	FBtr0076462
FBgn0004514:E001	FBgn0004514	E001	49.4345	0.00161067	7.97365	0.00474631	0.205329	11.4301	13.5413	0.244527	3L	22035003	22035565	563	+	37	34	41	59	73	46	c("FBtr0078479"	"FBtr0301930")
FBgn0034137:E010	FBgn0034137	E010	78.3591	0.000703526	7.97552	0.00474142	0.205329	16.9177	14.774	-0.195479	2R	16569159	16569528	370	+	113	129	76	61	56	47	c("FBtr0087100"	"FBtr0087099"	"FBtr0087098"	"FBtr0340062")
FBgn0036958:E010	FBgn0036958	E010	155.011	0.00143586	7.97363	0.00474637	0.205329	21.4011	23.8608	0.156961	3L	20236329	20236433	105	-	155	143	192	117	180	152	c("FBtr0308204"	"FBtr0302113")
FBgn0250850:E001	FBgn0250850	E001	521.579	0.00357128	7.97481	0.00474327	0.205329	42.9009	38.8839	-0.141835	2R	20633876	20634368	493	-	778	524	745	320	516	375	FBtr0086252
FBgn0003278:E002	FBgn0003278	E002	764.126	0.000140065	7.97147	0.00475204	0.205422	48.5764	50.1604	0.0462948	2L	404536	406035	1500	+	843	666	874	568	1007	705	FBtr0078054
FBgn0062413:E002	FBgn0062413	E002	32.8997	0.00199721	7.96514	0.00476869	0.20599	9.3182	11.4449	0.296579	X	6662240	6662341	102	+	31	28	24	31	51	32	FBtr0308592
FBgn0029854:E004	FBgn0029854	E004	255.436	0.000464759	7.95593	0.00479302	0.20646	29.7936	27.7972	-0.100063	X	6276228	6276296	69	-	303	320	295	195	232	211	c("FBtr0305177"	"FBtr0089869"	"FBtr0089870")
FBgn0031495+FBgn0031494:E003	FBgn0031495+FBgn0031494	E003	148.245	0.000508058	7.95846	0.00478631	0.20646	21.0287	23.0872	0.134736	2L	3029985	3030538	554	+	155	141	144	123	178	151	FBtr0077650
FBgn0034788:E006	FBgn0034788	E006	5.81976	0.0150394	7.95568	0.00479367	0.20646	3.14513	5.23422	0.734857	2R	22873828	22874427	600	+	4	2	3	8	12	5	FBtr0071899
FBgn0085410:E012	FBgn0085410	E012	133.044	0.000570506	7.95712	0.00478985	0.20646	21.8711	19.7662	-0.145989	2L	5856404	5856767	364	+	180	141	167	118	107	97	c("FBtr0330222"	"FBtr0330221"	"FBtr0342612"	"FBtr0112619")
FBgn0035945:E001	FBgn0035945	E001	284.768	0.000598268	7.95429	0.00479736	0.206467	29.5422	31.5915	0.0967613	3L	8968528	8969073	546	+	329	273	280	243	373	234	c("FBtr0301141"	"FBtr0076516"	"FBtr0076515")
FBgn0051296:E002	FBgn0051296	E002	9.1355	0.00864737	7.94072	0.00483347	0.207868	4.42811	0.170284	-4.70068	3R	15530480	15530832	353	-	43	21	0	0	0	0	c("FBtr0083155"	"FBtr0334558")
FBgn0031374:E026	FBgn0031374	E026	185.922	0.000482794	7.93931	0.00483723	0.207871	23.6813	25.848	0.126305	2L	1943462	1943818	357	+	258	174	169	160	204	165	c("FBtr0113011"	"FBtr0077811"	"FBtr0333006"	"FBtr0309828"	"FBtr0110883"	"FBtr0110882")
FBgn0032246:E003	FBgn0032246	E003	69.1988	0.0156902	7.93803	0.00484066	0.207871	16.8527	13.2594	-0.345971	2L	10423347	10423428	82	+	98	98	96	25	59	59	FBtr0080020
FBgn0002525:E007	FBgn0002525	E007	2295.54	4.97969e-05	7.92912	0.00486454	0.208705	81.3378	82.8091	0.0258647	2L	5544038	5544741	704	+	2834	2223	2635	1636	2846	1936	c("FBtr0079100"	"FBtr0346460"	"FBtr0307058"	"FBtr0307059")
FBgn0010434:E007	FBgn0010434	E007	1289.98	6.79156e-05	7.92549	0.00487432	0.208705	63.836	61.8409	-0.0458083	2R	19236485	19236843	359	+	1806	1501	1402	982	1240	992	c("FBtr0340468"	"FBtr0340469"	"FBtr0301279"	"FBtr0086506"	"FBtr0086508"	"FBtr0086509")
FBgn0032849:E001	FBgn0032849	E001	7.97204	0.00747337	7.92723	0.00486962	0.208705	6.07886	3.87129	-0.650985	2L	20096329	20096430	102	-	13	11	14	5	3	4	FBtr0081338
FBgn0035464:E007	FBgn0035464	E007	435.468	0.00027374	7.92642	0.00487181	0.208705	36.6496	38.9268	0.0869649	3L	3813451	3813958	508	+	554	400	514	304	559	356	c("FBtr0073149"	"FBtr0073150")
FBgn0250753:E007	FBgn0250753	E007	2478.6	3.63139e-05	7.92402	0.00487826	0.20872	84.1404	85.4783	0.0227597	3R	5598944	5599044	101	-	3040	2185	2553	1982	3278	2110	c("FBtr0078750"	"FBtr0078745"	"FBtr0078744"	"FBtr0078747"	"FBtr0078746"	"FBtr0078749"	"FBtr0078748")
FBgn0034361:E003	FBgn0034361	E003	465.191	0.000203231	7.91978	0.00488971	0.208774	39.4205	37.9179	-0.0560661	2R	18614665	18615018	354	-	511	613	437	378	489	390	FBtr0086714
FBgn0034628:E003	FBgn0034628	E003	93.7564	0.00120924	7.92073	0.00488715	0.208774	16.658	18.7338	0.169424	2R	21386915	21387077	163	+	121	75	90	83	128	75	c("FBtr0071606"	"FBtr0342891")
FBgn0039213:E003	FBgn0039213	E003	44.008	0.00350619	7.9196	0.00489022	0.208774	10.8472	13.1968	0.282867	3R	24630591	24630750	160	+	40	48	28	35	61	51	c("FBtr0345218"	"FBtr0084657")
FBgn0036096:E001	FBgn0036096	E001	236.159	0.00124495	7.91412	0.00490504	0.209254	28.9409	26.6428	-0.119362	3L	10661475	10661781	307	+	270	290	272	199	246	163	c("FBtr0331572"	"FBtr0076260")
FBgn0027873:E002	FBgn0027873	E002	1304.53	0.000237199	7.91273	0.00490882	0.209263	63.1396	63.7965	0.0149307	3R	29034871	29037062	2192	+	1586	1332	1476	914	1528	1161	FBtr0085357
FBgn0011764:E011	FBgn0011764	E011	1009.93	7.14787e-05	7.90483	0.00493029	0.20994	54.5552	56.5492	0.0517924	X	16336851	16337009	159	+	870	703	941	791	1612	1155	c("FBtr0339766"	"FBtr0089259"	"FBtr0089262"	"FBtr0089263"	"FBtr0089260"	"FBtr0089261"	"FBtr0289960")
FBgn0263396:E010	FBgn0263396	E010	1511.12	6.34722e-05	7.90425	0.00493187	0.20994	68.501	67.7136	-0.0166793	3R	13642829	13643103	275	-	1709	1370	1717	917	2060	1514	c("FBtr0309094"	"FBtr0082854"	"FBtr0082855"	"FBtr0082856"	"FBtr0082857")
FBgn0027348:E006	FBgn0027348	E006	306.082	0.00022097	7.89327	0.0049619	0.210605	32.6038	30.7517	-0.0843747	2L	14018035	14018626	592	+	376	259	347	259	370	254	c("FBtr0346624"	"FBtr0080590")
FBgn0033963:E001	FBgn0033963	E001	3.96169	0.0320469	7.89468	0.00495805	0.210605	3.05293	4.26538	0.482482	2R	14757907	14758606	700	-	9	3	2	4	2	4	c("FBtr0329881"	"FBtr0087469")
FBgn0034542:E006	FBgn0034542	E006	19.065	0.00324129	7.89352	0.00496123	0.210605	8.97059	6.74395	-0.41161	2R	20665364	20665463	100	-	32	27	23	13	13	11	FBtr0086246
FBgn0263220:E006	FBgn0263220	E006	45.6725	0.00116888	7.89573	0.00495517	0.210605	11.3055	13.2882	0.233123	X	10240681	10241018	338	-	48	25	44	32	77	52	c("FBtr0307878"	"FBtr0307879"	"FBtr0307876"	"FBtr0307877"	"FBtr0307881"	"FBtr0307880"	"FBtr0331336"	"FBtr0331337"	"FBtr0331338")
FBgn0026401:E004	FBgn0026401	E004	700.402	0.000239457	7.89147	0.00496684	0.210662	48.5084	46.3327	-0.0662058	2R	4692296	4692950	655	-	815	803	948	297	805	687	c("FBtr0334994"	"FBtr0111118"	"FBtr0111119"	"FBtr0301454"	"FBtr0301455"	"FBtr0301456")
FBgn0259923:E005	FBgn0259923	E005	161.213	0.000365445	7.88888	0.00497397	0.210812	21.8039	23.7847	0.125448	X	16694043	16694352	310	-	138	123	146	126	242	191	c("FBtr0074370"	"FBtr0074367"	"FBtr0074366"	"FBtr0074365"	"FBtr0074369"	"FBtr0074368")
FBgn0265184+FBgn0265192:E004	FBgn0265184+FBgn0265192	E004	98.3247	0.00741817	7.88651	0.00498049	0.210936	19.7548	16.4949	-0.260184	2R	22067283	22068274	992	+	147	85	121	71	94	87	FBtr0339103
FBgn0010411:E002	FBgn0010411	E002	178.362	0.00688785	7.88	0.00499843	0.21139	22.081	26.1097	0.24178	2R	20264070	20264075	6	+	173	165	140	149	232	206	FBtr0086274
FBgn0052451:E013	FBgn0052451	E013	260.749	0.00344523	7.88025	0.00499776	0.21139	31.0302	27.8004	-0.158568	3L	22785260	22787631	2372	+	399	221	333	150	320	210	FBtr0078533
FBgn0035844:E004	FBgn0035844	E004	69.5857	0.00129575	7.87542	0.00501111	0.211773	14.4493	16.1345	0.159146	3L	8143408	8144710	1303	-	80	46	81	48	104	68	c("FBtr0332761"	"FBtr0076732")
FBgn0030366:E001	FBgn0030366	E001	886.176	0.0007492	7.86835	0.00503074	0.212449	54.48	51.6227	-0.0777194	X	12022837	12023586	750	-	1171	826	1122	551	1053	765	FBtr0073641
FBgn0033649:E001	FBgn0033649	E001	175.493	0.000369362	7.84894	0.00508506	0.214588	25.0566	23.0886	-0.118006	2R	11712263	11713130	868	+	210	149	206	147	203	152	FBtr0113070
FBgn0000535:E023	FBgn0000535	E023	41.2383	0.00891228	7.84494	0.0050963	0.214908	10.3828	12.5083	0.268688	X	15004035	15009989	5955	+	85	36	77	8	39	25	c("FBtr0073955"	"FBtr0310016"	"FBtr0303286"	"FBtr0111009")
FBgn0004811:E003	FBgn0004811	E003	10.4563	0.00514474	7.8413	0.0051066	0.215161	4.68957	6.87009	0.550875	2L	19793486	19793610	125	-	6	7	9	10	15	14	FBtr0081317
FBgn0028980:E001	FBgn0028980	E001	170.177	0.003417	7.83968	0.00511115	0.215161	22.2579	24.9972	0.167452	3L	6055136	6055419	284	+	148	176	159	142	244	157	c("FBtr0333390"	"FBtr0077043")
FBgn0038118+FBgn0085337:E003	FBgn0038118+FBgn0085337	E003	24.387	0.00223962	7.83891	0.00511334	0.215161	10.067	8.00725	-0.330254	3R	13089242	13089246	5	+	45	25	34	11	26	15	c("FBtr0082712"	"FBtr0344728")
FBgn0004888:E002	FBgn0004888	E002	2697.88	0.000382176	7.83222	0.00513229	0.215648	86.5501	88.7181	0.0356926	3L	3816632	3817080	449	+	3092	3409	2733	2177	2601	2330	c("FBtr0303096"	"FBtr0073151")
FBgn0038548+FBgn0038549:E001	FBgn0038548+FBgn0038549	E001	58.8818	0.00556575	7.83239	0.00513182	0.215648	15.1765	12.6418	-0.263641	3R	17801542	17801930	389	-	77	81	84	33	59	35	FBtr0083527
FBgn0003074:E008	FBgn0003074	E008	54.6179	0.00094365	7.82607	0.00514979	0.216079	14.4896	12.2879	-0.237777	2R	8913887	8914069	183	-	87	72	67	32	51	34	c("FBtr0088679"	"FBtr0088680")
FBgn0035060:E003	FBgn0035060	E003	532.084	0.000261287	7.82603	0.00514992	0.216079	40.4553	42.6358	0.0757363	2R	24769684	24770061	378	-	725	404	683	406	612	442	c("FBtr0072435"	"FBtr0072434")
FBgn0011290:E006	FBgn0011290	E006	189.865	0.000368642	7.82263	0.00515961	0.216227	23.9706	26.0106	0.117838	3R	11679567	11679690	124	-	202	199	174	144	238	192	c("FBtr0290205"	"FBtr0082442"	"FBtr0335213"	"FBtr0082440")
FBgn0030268:E007	FBgn0030268	E007	15.8212	0.007056	7.8222	0.00516085	0.216227	8.46371	6.13852	-0.4634	X	11136096	11136239	144	-	30	18	18	10	15	9	FBtr0073479
FBgn0052425:E006	FBgn0052425	E006	231.651	0.00284529	7.81614	0.00517817	0.216643	26.164	28.9656	0.146755	3L	20510780	20511058	279	+	207	308	223	152	249	257	c("FBtr0078204"	"FBtr0113436")
FBgn0261564:E017	FBgn0261564	E017	47.2088	0.00121558	7.81677	0.00517637	0.216643	11.4143	13.6094	0.253757	2R	22931167	22931280	114	+	44	48	42	39	64	47	c("FBtr0302770"	"FBtr0302771"	"FBtr0302772"	"FBtr0302769")
FBgn0265045:E008	FBgn0265045	E008	114.033	0.00100863	7.81187	0.00519042	0.217	18.3798	20.4378	0.153119	2R	15950191	15950465	275	-	137	93	129	102	125	103	c("FBtr0336650"	"FBtr0336649"	"FBtr0336647"	"FBtr0336646"	"FBtr0336644"	"FBtr0336643"	"FBtr0336651"	"FBtr0336652")
FBgn0267487:E001	FBgn0267487	E001	47.7248	0.00117374	7.8058	0.00520788	0.217575	13.5443	11.3915	-0.249722	3L	1342493	1342633	141	-	86	57	66	23	44	28	c("FBtr0072716"	"FBtr0072717")
FBgn0035976:E012	FBgn0035976	E012	11.2038	0.00496916	7.80306	0.00521578	0.217668	6.92511	4.74763	-0.54463	3L	9346591	9346745	155	+	20	19	17	4	7	5	c("FBtr0301773"	"FBtr0089492")
FBgn0265084+FBgn0261788:E033	FBgn0265084+FBgn0261788	E033	6.83173	0.137645	7.80245	0.00521756	0.217668	6.34928	2.46988	-1.36215	3L	7717367	7718395	1029	-	29	4	9	2	2	1	c("FBtr0303115"	"FBtr0334061"	"FBtr0334060"	"FBtr0303120"	"FBtr0303124"	"FBtr0344223")
FBgn0003475:E014	FBgn0003475	E014	5.41516	0.0103152	7.79542	0.0052379	0.217676	3.11526	5.33494	0.776121	2L	20341851	20342481	631	+	3	4	5	7	6	6	FBtr0081355
FBgn0013983:E002	FBgn0013983	E002	259.601	0.00282125	7.7965	0.00523474	0.217676	29.9079	28.3738	-0.0759659	2R	18410751	18411532	782	-	289	344	218	216	282	221	c("FBtr0086725"	"FBtr0345891")
FBgn0022355:E005	FBgn0022355	E005	1385.33	0.000675646	7.7976	0.00523158	0.217676	66.0208	63.3443	-0.0597058	X	18389732	18390116	385	+	882	2017	1057	1384	1793	1090	c("FBtr0074559"	"FBtr0346625")
FBgn0036825:E002	FBgn0036825	E002	2339.88	0.000499947	7.79083	0.0052512	0.217676	81.2607	83.3159	0.036034	3L	18899104	18899139	36	+	2389	2851	1977	2048	2602	2174	FBtr0075066
FBgn0036825:E003	FBgn0036825	E003	37213.2	0.000497829	7.7916	0.00524896	0.217676	223.059	221.142	-0.0124473	3L	18899306	18899917	612	+	38901	47674	33741	29719	41718	33265	c("FBtr0333709"	"FBtr0075066")
FBgn0050360:E003	FBgn0050360	E003	24.7466	0.00795243	7.79509	0.00523884	0.217676	9.31831	6.55225	-0.50808	2R	8467056	8467196	141	+	11	17	5	86	3	1	c("FBtr0346647"	"FBtr0273322")
FBgn0082831:E008	FBgn0082831	E008	330.574	0.000210335	7.7911	0.00525044	0.217676	33.9626	31.9145	-0.0897344	3R	12417448	12417975	528	+	513	273	477	209	359	238	c("FBtr0082586"	"FBtr0304744")
FBgn0261599:E004	FBgn0261599	E004	21406.4	1.11266e-05	7.79404	0.0052419	0.217676	188.783	189.344	0.00428515	3R	9778777	9779078	302	+	22111	31810	18335	16848	22822	17721	c("FBtr0082136"	"FBtr0334681")
FBgn0261599:E005	FBgn0261599	E005	786.508	0.00491951	7.79918	0.00522698	0.217676	52.4195	47.221	-0.150676	3R	9779079	9779528	450	+	1023	1142	801	598	700	557	FBtr0334681
FBgn0038693:E026	FBgn0038693	E026	3.41943	0.0502244	7.78476	0.00526889	0.218254	2.06223	4.47794	1.11863	3R	19243930	19244628	699	-	3	1	1	6	4	4	c("FBtr0344552"	"FBtr0344553"	"FBtr0301694"	"FBtr0301692"	"FBtr0301693")
FBgn0011692:E002	FBgn0011692	E002	1300.3	0.000111894	7.77777	0.00528931	0.218636	64.1136	62.281	-0.0418384	3L	4242948	4243706	759	+	1793	1409	1868	658	1369	1040	FBtr0073227
FBgn0039848+FBgn0039849:E003	FBgn0039848+FBgn0039849	E003	79.933	0.000759833	7.7785	0.00528716	0.218636	17.5572	15.1077	-0.216781	3R	31459822	31459869	48	-	116	75	108	58	84	55	c("FBtr0085808"	"FBtr0085809"	"FBtr0085810"	"FBtr0334556")
FBgn0086906:E040	FBgn0086906	E040	28.5228	0.0018407	7.77929	0.00528486	0.218636	8.63416	10.7786	0.320035	3L	2104855	2105084	230	-	33	13	29	30	40	26	c("FBtr0072848"	"FBtr0332684"	"FBtr0309042"	"FBtr0332676"	"FBtr0332677"	"FBtr0332674"	"FBtr0332675"	"FBtr0332678"	"FBtr0332679"	"FBtr0332683"	"FBtr0332682"	"FBtr0332681"	"FBtr0332680")
FBgn0262475:E013	FBgn0262475	E013	4.62164	0.0147603	7.76719	0.00532036	0.219764	4.97223	2.75422	-0.852251	2L	12391929	12392206	278	+	6	7	9	2	2	3	FBtr0304858
FBgn0022343:E005	FBgn0022343	E005	160.024	0.00155359	7.76559	0.00532509	0.219804	21.7219	24.1467	0.152673	2R	24938956	24938973	18	+	162	162	136	122	215	169	FBtr0072392
FBgn0026721:E002	FBgn0026721	E002	249.032	0.00135342	7.75782	0.00534804	0.220441	27.1786	29.5491	0.120642	2R	17056934	17057328	395	+	255	284	200	284	273	183	FBtr0086975
FBgn0027108:E003	FBgn0027108	E003	4823.95	4.75712e-05	7.75899	0.00534459	0.220441	111.557	112.575	0.0130986	X	6998958	7000263	1306	+	5929	4852	4773	3590	5786	4500	c("FBtr0332314"	"FBtr0071005"	"FBtr0301860"	"FBtr0071006")
FBgn0030087:E001	FBgn0030087	E001	398.363	0.000203091	7.75591	0.0053537	0.220519	34.9285	36.9909	0.0827652	X	9093612	9094348	737	-	481	345	421	351	473	344	c("FBtr0114595"	"FBtr0114594"	"FBtr0309250"	"FBtr0309251"	"FBtr0343319"	"FBtr0071351"	"FBtr0071352")
FBgn0026533:E006	FBgn0026533	E006	1993.56	6.8565e-05	7.75336	0.00536128	0.220676	76.1816	78.0017	0.034063	2R	16858181	16858601	421	+	2397	1847	2268	1360	2506	1852	c("FBtr0332946"	"FBtr0100438"	"FBtr0100437"	"FBtr0100436"	"FBtr0100440")
FBgn0039848+FBgn0039849:E001	FBgn0039848+FBgn0039849	E001	109.794	0.0097629	7.7461	0.00538287	0.221098	21.0532	17.1808	-0.293245	3R	31458380	31458822	443	-	173	100	160	53	107	96	FBtr0085810
FBgn0261573:E006	FBgn0261573	E006	121.739	0.00262212	7.74728	0.00537935	0.221098	21.3911	18.8623	-0.181507	X	19522398	19522569	172	+	165	96	171	76	119	122	c("FBtr0302859"	"FBtr0307902")
FBgn0262213+FBgn0028572:E004	FBgn0262213+FBgn0028572	E004	2.96741	0.0201789	7.74762	0.00537833	0.221098	4.10437	1.85737	-1.1439	2L	5064372	5064581	210	+	3	6	7	0	1	2	c("FBtr0302569"	"FBtr0100263"	"FBtr0079013")
FBgn0013343+FBgn0053100:E008	FBgn0013343+FBgn0053100	E008	93.0637	0.000804829	7.74253	0.00539351	0.22138	18.6406	16.6846	-0.159931	3R	24103379	24103571	193	-	125	97	125	47	107	80	FBtr0084588
FBgn0000274:E006	FBgn0000274	E006	3.73068	0.0176301	7.73538	0.00541492	0.222103	2.75362	4.75627	0.788504	3R	30696795	30697138	344	-	8	2	3	1	6	4	c("FBtr0085727"	"FBtr0335454")
FBgn0010909:E011	FBgn0010909	E011	312.657	0.000282162	7.73273	0.00542286	0.222273	30.9572	33.2303	0.102227	3L	2558036	2558389	354	-	394	323	419	153	350	302	c("FBtr0072956"	"FBtr0072957"	"FBtr0333365"	"FBtr0333364")
FBgn0034876:E004	FBgn0034876	E004	234.84	0.000336686	7.73081	0.00542864	0.222354	26.6462	28.7034	0.107294	2R	23547876	23547983	108	-	240	231	238	206	280	218	FBtr0072114
FBgn0001296:E005	FBgn0001296	E005	666.704	0.000122817	7.72078	0.00545887	0.22328	47.2038	45.3064	-0.059187	3R	12684158	12684522	365	-	802	762	711	378	743	695	c("FBtr0302563"	"FBtr0082666")
FBgn0030367:E004	FBgn0030367	E004	16.3864	0.0121128	7.7214	0.005457	0.22328	6.08825	8.17535	0.425252	X	12031276	12031465	190	-	8	10	15	18	24	20	FBtr0073640
FBgn0003721:E034	FBgn0003721	E034	9.85879	0.00677515	7.71565	0.00547441	0.223759	4.5151	6.69608	0.568558	3R	15307981	15308030	50	+	6	6	9	14	14	8	FBtr0089964
FBgn0030839:E002	FBgn0030839	E002	3.98437	0.0116597	7.70589	0.00550411	0.224816	4.36491	2.0989	-1.05632	X	17425999	17426095	97	+	8	8	7	1	1	1	FBtr0074432
FBgn0003511+FBgn0003510:E005	FBgn0003511+FBgn0003510	E005	409.956	0.00509268	7.69838	0.00552706	0.225064	38.0965	34.582	-0.139637	3R	30041217	30043071	1855	+	586	477	553	217	380	342	c("FBtr0346861"	"FBtr0346862"	"FBtr0085557")
FBgn0035049:E008	FBgn0035049	E008	131.348	0.00052531	7.69761	0.0055294	0.225064	19.839	21.7565	0.133102	2R	24676196	24676599	404	-	191	148	132	108	124	101	c("FBtr0273264"	"FBtr0273263"	"FBtr0304011"	"FBtr0304010"	"FBtr0304005"	"FBtr0304006"	"FBtr0304007"	"FBtr0304008"	"FBtr0304009"	"FBtr0306656")
FBgn0037549:E001	FBgn0037549	E001	2213.88	7.69764e-05	7.69844	0.00552685	0.225064	80.108	81.7293	0.0289066	3R	8122725	8123503	779	+	2656	2031	2538	1302	2925	2193	FBtr0113205
FBgn0039055:E004	FBgn0039055	E004	834.763	0.000202675	7.70118	0.00551846	0.225064	52.274	50.7139	-0.0437109	3R	23115352	23116772	1421	-	1056	854	1021	571	955	687	FBtr0084407
FBgn0263977:E001	FBgn0263977	E001	78.3778	0.000845699	7.70158	0.00551727	0.225064	14.905	17.0452	0.193565	3R	3734855	3734928	74	+	79	72	63	80	97	75	FBtr0113895
FBgn0053123:E004	FBgn0053123	E004	499.464	0.000234591	7.69405	0.0055403	0.22535	39.3808	41.3383	0.0699888	2L	3512385	3512843	459	-	572	418	586	346	692	453	c("FBtr0077562"	"FBtr0345640")
FBgn0000559:E007	FBgn0000559	E007	46.4539	0.00121009	7.68827	0.00555808	0.225917	11.2897	13.4508	0.252683	2L	21682117	21682164	48	-	49	37	42	42	59	49	FBtr0085912
FBgn0044419+FBgn0260458:E005	FBgn0044419+FBgn0260458	E005	63.1598	0.00142518	7.68371	0.00557214	0.226331	13.2299	15.2774	0.207594	3L	5780837	5780997	161	+	66	50	41	63	83	71	c("FBtr0347274"	"FBtr0091709"	"FBtr0091711"	"FBtr0091710"	"FBtr0299940"	"FBtr0299941")
FBgn0013272:E010	FBgn0013272	E010	2508.34	7.2268e-05	7.67253	0.00560678	0.22758	84.2118	85.7714	0.0264744	2R	22325804	22326337	534	+	2935	2190	2579	2110	3106	2290	c("FBtr0342986"	"FBtr0342985"	"FBtr0071816"	"FBtr0071814"	"FBtr0071815"	"FBtr0071813")
FBgn0013343+FBgn0053100:E011	FBgn0013343+FBgn0053100	E011	238.224	0.00652448	7.66957	0.00561599	0.227621	26.069	29.8617	0.195962	3R	24108470	24108960	491	-	272	172	242	200	359	207	c("FBtr0300475"	"FBtr0303159"	"FBtr0303160"	"FBtr0084587")
FBgn0033886:E001	FBgn0033886	E001	1407.41	0.00017993	7.66845	0.00561946	0.227621	66.4932	64.7198	-0.0390006	2R	13958545	13959099	555	-	1662	1688	1530	1028	1565	1144	c("FBtr0087611"	"FBtr0114495"	"FBtr0114494"	"FBtr0087610"	"FBtr0339958"	"FBtr0114493")
FBgn0036043:E013	FBgn0036043	E013	146.205	0.000592343	7.67067	0.00561255	0.227621	22.8668	20.8322	-0.134439	3L	9779652	9779907	256	+	237	188	150	96	127	110	c("FBtr0301228"	"FBtr0331848"	"FBtr0076321"	"FBtr0076318"	"FBtr0076319"	"FBtr0076325"	"FBtr0076324"	"FBtr0076327"	"FBtr0076326"	"FBtr0076317"	"FBtr0076320"	"FBtr0076323"	"FBtr0076322")
FBgn0037565:E001	FBgn0037565	E001	2631.79	8.49449e-05	7.64153	0.00570396	0.230884	87.2776	85.7062	-0.0262123	3R	8293843	8296145	2303	-	3374	3372	3010	2009	2543	1852	c("FBtr0332541"	"FBtr0306806"	"FBtr0081864"	"FBtr0306805")
FBgn0001235:E014	FBgn0001235	E014	5.24515	0.0103707	7.63858	0.0057133	0.231102	5.27746	3.12047	-0.758081	3R	10585284	10585742	459	-	8	9	8	0	5	4	c("FBtr0344145"	"FBtr0100455")
FBgn0031495+FBgn0031494:E002	FBgn0031495+FBgn0031494	E002	251.071	0.000297514	7.63241	0.00573288	0.231734	27.7631	29.6592	0.0953121	2L	3029358	3029932	575	+	263	256	253	196	325	231	FBtr0077650
FBgn0004838:E014	FBgn0004838	E014	173.11	0.0179649	7.62593	0.00575349	0.232247	26.2709	21.5951	-0.282765	2L	6928676	6932057	3382	+	258	214	207	56	175	177	c("FBtr0307032"	"FBtr0079348")
FBgn0051729:E009	FBgn0051729	E009	1264.37	8.13795e-05	7.626	0.00575328	0.232247	63.1482	61.2703	-0.0435538	2L	13300932	13301516	585	+	1522	1576	1274	1076	1271	964	c("FBtr0344140"	"FBtr0344851"	"FBtr0080462"	"FBtr0080461")
FBgn0010638:E001	FBgn0010638	E001	914.694	0.000105606	7.62452	0.005758	0.232269	54.5624	52.762	-0.0484064	2R	14618771	14618902	132	+	1112	1108	977	654	1012	746	FBtr0087498
FBgn0260635:E006	FBgn0260635	E006	132.071	0.00702909	7.62172	0.00576693	0.232469	22.1712	18.6788	-0.247291	3L	16050458	16050671	214	-	200	255	114	89	83	77	c("FBtr0333619"	"FBtr0075499")
FBgn0032847:E003	FBgn0032847	E003	269.055	0.000275662	7.61789	0.00577921	0.232642	28.8018	30.6469	0.0895835	2L	20093724	20093849	126	-	275	323	257	200	344	238	FBtr0081340
FBgn0039637:E004	FBgn0039637	E004	23.2212	0.00632933	7.61881	0.00577625	0.232642	7.48912	9.77493	0.38429	3R	29123500	29123800	301	+	14	22	20	28	29	22	FBtr0085372
FBgn0041604:E004	FBgn0041604	E004	199.578	0.000311717	7.61666	0.00578316	0.232642	24.5619	26.6015	0.115086	3L	14667259	14667415	157	+	251	125	183	171	277	202	c("FBtr0333032"	"FBtr0075679")
FBgn0033738:E003	FBgn0033738	E003	502.912	0.000317629	7.61444	0.00579028	0.232769	41.3952	39.453	-0.0693306	2R	12432979	12433816	838	-	590	503	624	355	614	407	c("FBtr0087950"	"FBtr0087951")
FBgn0041630:E004	FBgn0041630	E004	120.835	0.00101432	7.61012	0.00580416	0.233166	18.5862	20.5859	0.147425	3L	4289050	4289171	122	+	103	79	108	122	168	134	c("FBtr0300774"	"FBtr0073235"	"FBtr0333567"	"FBtr0073237")
FBgn0027111:E003	FBgn0027111	E003	15.6325	0.00390983	7.60525	0.00581987	0.233637	6.10923	8.17806	0.420767	3L	267854	267869	16	+	17	11	9	19	25	12	FBtr0072504
FBgn0024277:E011	FBgn0024277	E011	214.861	0.00127026	7.59793	0.00584354	0.234409	25.1168	28.0307	0.158353	3L	1003728	1003821	94	-	307	208	281	140	200	190	c("FBtr0072646"	"FBtr0072647"	"FBtr0072644"	"FBtr0072645"	"FBtr0072649")
FBgn0027621+FBgn0031023:E010	FBgn0027621+FBgn0031023	E010	42.3011	0.00130494	7.59683	0.00584711	0.234409	13.0178	10.8404	-0.264074	X	19506293	19506482	190	+	56	43	56	25	45	37	FBtr0307194
FBgn0033491:E010	FBgn0033491	E010	79.4379	0.000984437	7.59546	0.00585154	0.234426	15.3563	17.3796	0.17856	2R	10145406	10146206	801	+	93	79	91	55	109	63	FBtr0088332
FBgn0000299:E013	FBgn0000299	E013	1333.34	0.000138105	7.59324	0.00585876	0.234443	65.1773	62.9916	-0.0492095	2L	5036931	5037114	184	+	1751	1004	1533	1166	1611	1072	c("FBtr0079003"	"FBtr0079002")
FBgn0003371+FBgn0266707:E020	FBgn0003371+FBgn0266707	E020	2.7631	0.107764	7.59267	0.00586061	0.234443	4.21582	1.50396	-1.48704	X	2658766	2658869	104	+	9	6	2	0	2	0	c("FBtr0331751"	"FBtr0070471")
FBgn0030349:E005	FBgn0030349	E005	396.309	0.000219475	7.59163	0.00586398	0.234443	36.6403	34.81	-0.0739291	X	11880356	11880926	571	-	587	485	475	255	377	285	c("FBtr0114451"	"FBtr0114452"	"FBtr0331594"	"FBtr0331591"	"FBtr0344703"	"FBtr0344702"	"FBtr0308070")
FBgn0261014:E002	FBgn0261014	E002	6.93609	0.0104319	7.58656	0.0058805	0.234943	3.68357	5.89986	0.679576	2R	9989316	9989569	254	+	4	5	5	6	16	6	FBtr0112906
FBgn0038341:E013	FBgn0038341	E013	144.322	0.000514212	7.58239	0.00589412	0.235176	20.7251	22.8682	0.141962	3R	15448104	15448253	150	-	152	96	160	113	198	154	c("FBtr0334629"	"FBtr0339398"	"FBtr0083160")
FBgn0266486+FBgn0033391:E003	FBgn0266486+FBgn0033391	E003	659.492	0.00214036	7.58231	0.00589438	0.235176	43.9983	47.6561	0.115212	2R	9187363	9188119	757	-	770	955	605	478	577	614	c("FBtr0302511"	"FBtr0088611"	"FBtr0344529")
FBgn0035571:E001	FBgn0035571	E001	503.348	0.00123898	7.57714	0.00591132	0.235692	40.7586	40.0037	-0.0269717	3L	4752393	4753370	978	-	601	522	604	353	584	426	c("FBtr0332742"	"FBtr0073363")
FBgn0004914:E005	FBgn0004914	E005	151.626	0.000641416	7.5739	0.00592194	0.235779	21.193	23.3989	0.142852	2L	8688921	8689058	138	-	148	212	123	108	158	163	c("FBtr0336633"	"FBtr0079748"	"FBtr0112846"	"FBtr0079747"	"FBtr0344784")
FBgn0024277:E004	FBgn0024277	E004	419.413	0.00227824	7.57199	0.00592822	0.235779	37.5466	35.0224	-0.100405	3L	998824	999013	190	-	687	549	571	232	354	251	c("FBtr0072646"	"FBtr0072647"	"FBtr0072644"	"FBtr0072645"	"FBtr0072648"	"FBtr0072649")
FBgn0031006:E009	FBgn0031006	E009	108.078	0.000680175	7.57157	0.00592963	0.235779	20.0525	17.9236	-0.161922	X	19257359	19257418	60	-	130	129	154	42	122	99	c("FBtr0074689"	"FBtr0343635")
FBgn0052533+FBgn0044030:E006	FBgn0052533+FBgn0044030	E006	162.855	0.000439341	7.57179	0.0059289	0.235779	24.1038	22.2186	-0.117491	X	19478093	19478623	531	-	189	216	194	111	178	116	c("FBtr0074786"	"FBtr0346016")
FBgn0260767+FBgn0034759+FBgn0034758:E004	FBgn0260767+FBgn0034759+FBgn0034758	E004	19.6128	0.00648022	7.56542	0.00594986	0.236423	9.20188	6.9935	-0.395913	2R	22659427	22659690	264	+	36	27	17	11	17	15	c("FBtr0345498"	"FBtr0345499"	"FBtr0309800")
FBgn0041629:E001	FBgn0041629	E001	231.347	0.000337224	7.56346	0.00595634	0.23652	26.4312	28.3587	0.101549	X	8709652	8709957	306	+	241	271	239	228	233	176	FBtr0071249
FBgn0053138:E002	FBgn0053138	E002	366.969	0.00106357	7.56183	0.00596174	0.236574	33.4192	35.6204	0.092025	2R	13172551	13172720	170	+	396	391	323	293	457	358	FBtr0087732
FBgn0030336:E005	FBgn0030336	E005	557.724	0.000159398	7.55678	0.00597847	0.237077	41.6109	43.5305	0.0650643	X	11811652	11812603	952	-	639	490	618	381	782	514	c("FBtr0345160"	"FBtr0073607"	"FBtr0339749")
FBgn0038787:E001	FBgn0038787	E001	567.352	0.000196008	7.55374	0.00598856	0.237156	43.7729	42.1044	-0.0560676	3R	20324274	20326152	1879	-	711	543	690	351	706	505	c("FBtr0113252"	"FBtr0083899")
FBgn0261563:E020	FBgn0261563	E020	114.983	0.00144552	7.55376	0.00598849	0.237156	20.6913	18.4409	-0.166113	2L	14327110	14327243	134	+	221	85	123	97	112	77	c("FBtr0302734"	"FBtr0302735"	"FBtr0302731"	"FBtr0302732"	"FBtr0302733")
FBgn0034723:E004	FBgn0034723	E004	786.162	0.000114313	7.54756	0.00600915	0.237811	50.6871	48.8293	-0.0538714	2R	22390981	22391208	228	+	1034	953	804	663	769	575	c("FBtr0342989"	"FBtr0071822")
FBgn0015803:E007	FBgn0015803	E007	166.241	0.000417158	7.5449	0.00601801	0.238	24.503	22.3847	-0.130446	2L	20356876	20359183	2308	+	231	190	184	116	175	130	c("FBtr0336747"	"FBtr0336749")
FBgn0030089:E013	FBgn0030089	E013	50.8181	0.00257172	7.53471	0.00605215	0.239027	14.2077	11.9304	-0.252025	X	9112750	9112767	18	+	78	53	71	31	61	27	c("FBtr0309255"	"FBtr0071296"	"FBtr0071297")
FBgn0262738:E001	FBgn0262738	E001	143.463	0.000458017	7.53521	0.00605048	0.239027	20.6884	22.863	0.144194	X	4322626	4323155	530	+	174	88	142	100	199	169	c("FBtr0100671"	"FBtr0301475"	"FBtr0070650")
FBgn0039157:E008	FBgn0039157	E008	112.263	0.000522239	7.53072	0.00606556	0.239395	20.3645	18.3623	-0.14931	3R	24157391	24158087	697	-	172	115	159	50	129	85	c("FBtr0100518"	"FBtr0310445"	"FBtr0100516"	"FBtr0100517"	"FBtr0084579"	"FBtr0084578")
FBgn0054057:E003	FBgn0054057	E003	16.8058	0.00514377	7.52424	0.00608744	0.240097	6.65072	8.37158	0.331989	3L	897610	897976	367	+	22	7	17	8	21	27	c("FBtr0100835"	"FBtr0100834")
FBgn0016054:E004	FBgn0016054	E004	7.35545	0.00885228	7.52145	0.00609686	0.240145	4.03129	6.22823	0.62758	2L	20645417	20645451	35	-	6	6	9	5	16	4	c("FBtr0336830"	"FBtr0336829"	"FBtr0081404"	"FBtr0081405")
FBgn0038290+FBgn0267160:E004	FBgn0038290+FBgn0267160	E004	59.3211	0.00109881	7.52258	0.00609305	0.240145	11.5121	13.6987	0.250885	3R	15136710	15136779	70	-	134	87	103	21	27	16	FBtr0083038
FBgn0034938:E004	FBgn0034938	E004	100.459	0.00160924	7.51407	0.00612187	0.240968	19.3655	17.2564	-0.166358	2R	23953823	23954048	226	-	120	118	127	62	117	78	FBtr0072208
FBgn0003392:E003	FBgn0003392	E003	67.811	0.00373204	7.50956	0.00613723	0.24141	16.262	13.7286	-0.244324	X	15892252	15892360	109	+	101	62	106	39	64	52	c("FBtr0333718"	"FBtr0301595"	"FBtr0111037"	"FBtr0111036"	"FBtr0074118"	"FBtr0301594"	"FBtr0301597")
FBgn0013334:E013	FBgn0013334	E013	177.276	0.000354688	7.50667	0.00614711	0.241636	23.0248	25.1009	0.12455	3R	15954583	15954683	101	+	176	139	175	150	249	179	c("FBtr0083208"	"FBtr0083209"	"FBtr0083206"	"FBtr0083210"	"FBtr0083204"	"FBtr0083205"	"FBtr0344384"	"FBtr0083207"	"FBtr0310672"	"FBtr0301655")
FBgn0000097:E007	FBgn0000097	E007	25.0542	0.00252042	7.50336	0.00615838	0.241917	10.215	8.05936	-0.341956	2L	2161233	2161527	295	-	32	32	33	17	24	17	c("FBtr0330659"	"FBtr0077851")
FBgn0035348:E002	FBgn0035348	E002	53.921	0.00646572	7.49913	0.00617289	0.242222	13.5858	11.7092	-0.214455	3L	2499691	2500462	772	-	50	121	74	35	17	32	c("FBtr0072966"	"FBtr0072965"	"FBtr0072964"	"FBtr0072963"	"FBtr0306577"	"FBtr0331414")
FBgn0261241:E007	FBgn0261241	E007	328.252	0.000208906	7.49868	0.00617443	0.242222	31.8307	33.7658	0.085144	3R	9268942	9269225	284	+	400	313	365	250	387	290	FBtr0081979
FBgn0031530:E009	FBgn0031530	E009	5.19991	0.0251882	7.4961	0.00618327	0.242407	5.16826	2.79812	-0.885219	2L	3426486	3426719	234	-	13	3	13	1	4	1	FBtr0303992
FBgn0045823+FBgn0065081:E006	FBgn0045823+FBgn0065081	E006	2335.25	0.000366775	7.48922	0.00620693	0.243171	83.0135	81.8689	-0.0200305	3L	9716803	9716875	73	+	3031	2717	2361	1848	2558	1785	c("FBtr0091797"	"FBtr0076400"	"FBtr0076401"	"FBtr0076398"	"FBtr0076399"	"FBtr0330097")
FBgn0029911:E003	FBgn0029911	E003	96.5451	0.000814843	7.4813	0.00623432	0.244081	16.9054	18.9114	0.161768	X	6840114	6840261	148	-	96	97	91	60	130	112	c("FBtr0071042"	"FBtr0343323")
FBgn0028429:E001	FBgn0028429	E001	870.996	0.000288563	7.47793	0.00624597	0.244374	51.3619	53.1608	0.0496653	3L	9834367	9835282	916	-	915	934	808	748	1031	810	c("FBtr0112935"	"FBtr0076370")
FBgn0015609:E015	FBgn0015609	E015	24.7232	0.00244007	7.47469	0.00625723	0.244487	10.1455	8.02238	-0.338735	2L	17708034	17708220	187	-	40	21	45	6	24	22	c("FBtr0081013"	"FBtr0081015"	"FBtr0081014"	"FBtr0081017"	"FBtr0081016"	"FBtr0081019"	"FBtr0081018"	"FBtr0081020"	"FBtr0100313"	"FBtr0100316"	"FBtr0100314"	"FBtr0100315")
FBgn0038651:E015	FBgn0038651	E015	52.1077	0.00122163	7.47531	0.00625508	0.244487	14.1851	12.0224	-0.238648	3R	18758690	18758692	3	-	80	46	83	36	46	34	FBtr0273382
FBgn0052756+FBgn0029826:E010	FBgn0052756+FBgn0029826	E010	67.3153	0.000983229	7.46659	0.00628547	0.245427	15.9443	14.0887	-0.178495	X	5949351	5949630	280	+	72	67	74	46	87	65	FBtr0070861
FBgn0003963:E001	FBgn0003963	E001	15.8758	0.0237331	7.46437	0.0062932	0.245471	8.49418	5.75734	-0.561071	2L	476220	476331	112	+	30	13	34	6	13	7	c("FBtr0333013"	"FBtr0333012")
FBgn0038197:E012	FBgn0038197	E012	105.742	0.000550837	7.46386	0.00629498	0.245471	19.7586	17.7071	-0.158151	3R	14080711	14080915	205	+	134	110	131	70	107	97	c("FBtr0082887"	"FBtr0337094"	"FBtr0346723"	"FBtr0305052"	"FBtr0082886")
FBgn0266350+FBgn0262656:E005	FBgn0266350+FBgn0262656	E005	490.464	0.000166268	7.4579	0.00631586	0.246121	39.4785	41.1988	0.0615365	X	3386012	3391697	5686	+	735	220	498	172	821	627	FBtr0331605
FBgn0058191:E010	FBgn0058191	E010	26.1208	0.0263312	7.45609	0.00632222	0.246205	7.57988	10.5887	0.482274	2R	1266163	1266191	29	+	15	28	10	21	45	35	c("FBtr0113824"	"FBtr0113825"	"FBtr0334735")
FBgn0029930:E006	FBgn0029930	E006	83.3507	0.000869328	7.45407	0.00632931	0.246317	17.6682	15.549	-0.184336	X	7033376	7033432	57	-	123	72	113	66	76	63	c("FBtr0343324"	"FBtr0300760")
FBgn0085451:E004	FBgn0085451	E004	1817.89	0.000222159	7.44801	0.00635067	0.246984	73.0453	74.3262	0.0250804	X	18849880	18855051	5172	+	2320	1648	1892	1678	2099	1405	c("FBtr0310440"	"FBtr0310365")
FBgn0030685:E005	FBgn0030685	E005	353.02	0.000176627	7.4413	0.00637438	0.247741	33.0619	34.9498	0.0801114	X	15754085	15754415	331	-	431	348	363	270	436	309	c("FBtr0074198"	"FBtr0340307"	"FBtr0340306"	"FBtr0340305"	"FBtr0074194"	"FBtr0074197"	"FBtr0345133")
FBgn0011225:E007	FBgn0011225	E007	248.652	0.00043025	7.43929	0.0063815	0.247854	29.5503	27.3678	-0.110691	3R	24254004	24254124	121	-	310	339	264	181	243	188	c("FBtr0345266"	"FBtr0301368"	"FBtr0301367"	"FBtr0301371"	"FBtr0301370"	"FBtr0084636"	"FBtr0334872"	"FBtr0334871")
FBgn0262029:E010	FBgn0262029	E010	43.8491	0.00754283	7.43619	0.0063925	0.248009	13.3512	10.8854	-0.294567	2L	8487970	8488671	702	+	61	44	61	29	44	33	c("FBtr0303923"	"FBtr0303924")
FBgn0267652+FBgn0267650+FBgn0267651+FBgn0267649+FBgn0267648+FBgn0266170+FBgn0266171+FBgn0266172+FBgn0266173+FBgn0266174+FBgn0266175+FBgn0266176+FBgn0266177+FBgn0266178+FBgn0002781:E045	FBgn0267652+FBgn0267650+FBgn0267651+FBgn0267649+FBgn0267648+FBgn0266170+FBgn0266171+FBgn0266172+FBgn0266173+FBgn0266174+FBgn0266175+FBgn0266176+FBgn0266177+FBgn0266178+FBgn0002781	E045	118.724	0.000485754	7.43577	0.00639398	0.248009	18.8029	20.9009	0.152607	3R	21364479	21364645	167	-	133	111	116	89	153	119	c("FBtr0343751"	"FBtr0343750"	"FBtr0084062"	"FBtr0343748"	"FBtr0343749")
FBgn0035523:E009	FBgn0035523	E009	277.934	0.000252906	7.43063	0.00641228	0.248555	29.1038	31.1533	0.0981784	3L	4280837	4281058	222	+	294	270	262	222	361	272	c("FBtr0073232"	"FBtr0333566")
FBgn0000339:E006	FBgn0000339	E006	97.2005	0.000753953	7.42208	0.00644283	0.249573	16.6647	18.7387	0.169233	2L	16310624	16310640	17	-	70	120	69	92	122	101	c("FBtr0337082"	"FBtr0080849")
FBgn0250788:E007	FBgn0250788	E007	21.9872	0.00263444	7.41982	0.00645093	0.249722	7.49489	9.57131	0.352808	X	17668107	17668157	51	+	25	14	18	19	31	25	c("FBtr0334405"	"FBtr0334404")
FBgn0263102:E006	FBgn0263102	E006	29.2427	0.0020697	7.41816	0.00645689	0.249787	10.8896	8.75783	-0.314311	2R	10569222	10569378	157	+	43	32	49	11	27	23	c("FBtr0088280"	"FBtr0088279")
FBgn0038277:E001	FBgn0038277	E001	4841.52	8.54565e-05	7.41659	0.00646252	0.24984	111.343	112.824	0.0190636	3R	14900432	14900694	263	-	5116	6700	4445	3318	5516	4398	c("FBtr0308031"	"FBtr0083006")
FBgn0033879:E003	FBgn0033879	E003	594.997	0.000146023	7.41073	0.00648361	0.25049	42.6979	44.4411	0.0577298	2R	13854102	13854224	123	-	583	621	561	500	774	550	c("FBtr0087643"	"FBtr0087644")
FBgn0250816:E001	FBgn0250816	E001	96.634	0.00242942	7.40665	0.0064983	0.250892	16.7661	19.1669	0.193073	3L	23554593	23554689	97	+	117	104	94	63	112	100	c("FBtr0299881"	"FBtr0299882")
FBgn0025390+FBgn0023530+FBgn0065095:E009	FBgn0025390+FBgn0023530+FBgn0065095	E009	23.3755	0.00284414	7.40307	0.00651126	0.251226	7.51871	9.63664	0.358046	X	1558401	1558791	391	-	24	9	16	22	35	32	c("FBtr0070284"	"FBtr0303587"	"FBtr0343517")
FBgn0262731:E004	FBgn0262731	E004	42.4134	0.00155946	7.40127	0.0065178	0.251313	12.6516	10.6808	-0.244292	4	468790	468998	209	+	63	63	57	28	36	19	FBtr0333916
FBgn0034072:E002	FBgn0034072	E002	1288.98	0.00034257	7.39942	0.0065245	0.251406	64.0366	62.0415	-0.045662	2R	16081667	16083393	1727	-	1720	1271	1730	850	1388	1020	c("FBtr0087258"	"FBtr0306238"	"FBtr0087257"	"FBtr0087256")
FBgn0027873:E001	FBgn0027873	E001	116.66	0.000552364	7.39674	0.00653423	0.251615	20.6655	18.6731	-0.146264	3R	29034573	29034811	239	+	163	122	153	77	122	87	FBtr0085357
FBgn0039890:E007	FBgn0039890	E007	287.492	0.000255405	7.39376	0.00654506	0.251866	29.4801	31.5438	0.0976144	4	188230	188369	140	-	288	285	260	266	364	262	c("FBtr0308247"	"FBtr0089149"	"FBtr0089148"	"FBtr0089150"	"FBtr0089147"	"FBtr0089146")
FBgn0011769:E004	FBgn0011769	E004	20.0924	0.128259	7.39065	0.00655637	0.252136	10.3158	4.78079	-1.10954	3L	9371041	9371058	18	-	87	19	13	8	3	6	FBtr0076498
FBgn0003268:E001	FBgn0003268	E001	64.8686	0.000853912	7.37928	0.00659795	0.25307	13.6892	15.7915	0.206106	3R	31580951	31581118	168	+	71	45	71	49	98	62	FBtr0085795
FBgn0015033:E002	FBgn0015033	E002	414.212	0.000205337	7.38018	0.00659465	0.25307	37.3257	35.7571	-0.0619367	3L	7494028	7494584	557	-	473	500	306	348	470	398	FBtr0076832
FBgn0035481:E001	FBgn0035481	E001	5.21163	0.0124047	7.38241	0.0065865	0.25307	5.15142	3.20218	-0.685913	3L	3954251	3956854	2604	-	8	5	12	0	5	4	FBtr0333137
FBgn0036316:E005	FBgn0036316	E005	17.5754	0.00400177	7.38023	0.00659449	0.25307	6.41066	8.54655	0.414869	3L	12831883	12832551	669	-	17	16	12	29	13	13	FBtr0075942
FBgn0003371+FBgn0266707:E022	FBgn0003371+FBgn0266707	E022	243.691	0.0512209	7.36965	0.00663338	0.253995	33.2208	23.0046	-0.53016	X	2659148	2661093	1946	+	369	468	225	80	164	220	c("FBtr0070471"	"FBtr0331751"	"FBtr0331752")
FBgn0029878:E009	FBgn0029878	E009	609.558	0.000248085	7.36801	0.00663943	0.253995	43.1478	45.0705	0.0628969	X	6595539	6595960	422	+	672	465	619	487	815	630	c("FBtr0331600"	"FBtr0070945"	"FBtr0331599")
FBgn0041337:E006	FBgn0041337	E006	5.49639	0.0191052	7.3687	0.0066369	0.253995	3.26846	5.29126	0.695002	2L	2572720	2573037	318	-	5	3	5	8	7	4	FBtr0077748
FBgn0262508:E001	FBgn0262508	E001	32.4036	0.00707025	7.36969	0.00663324	0.253995	9.01054	11.496	0.35145	3L	8576808	8578741	1934	+	29	21	35	43	34	27	FBtr0340707
FBgn0011764:E014	FBgn0011764	E014	1932.24	8.73927e-05	7.36184	0.00666224	0.254648	74.0563	75.8249	0.0340484	X	16337625	16338771	1147	+	1684	1402	1786	1538	3033	2171	c("FBtr0339766"	"FBtr0089259"	"FBtr0089262"	"FBtr0089263"	"FBtr0089260"	"FBtr0089261"	"FBtr0289960")
FBgn0038307:E003	FBgn0038307	E003	6.91111	0.00742118	7.36105	0.00666519	0.254648	5.76683	3.63545	-0.665646	3R	15229741	15229800	60	+	14	10	9	4	4	3	FBtr0083054
FBgn0263603:E010	FBgn0263603	E010	127.079	0.00055838	7.35878	0.00667361	0.254803	19.4313	21.5548	0.149623	3L	16112332	16112410	79	-	144	132	123	99	145	126	c("FBtr0310581"	"FBtr0310582"	"FBtr0075494"	"FBtr0333294"	"FBtr0333293"	"FBtr0075493")
FBgn0004028:E009	FBgn0004028	E009	81.4585	0.00417885	7.34501	0.0067249	0.255274	14.7861	17.5162	0.244445	X	18111938	18112038	101	-	71	85	65	115	69	65	FBtr0074521
FBgn0020370:E001	FBgn0020370	E001	1155.07	9.31819e-05	7.33922	0.00674661	0.255274	60.9854	59.2357	-0.0419967	2R	13152885	13153366	482	-	1497	1056	1355	783	1399	1024	c("FBtr0339755"	"FBtr0344199"	"FBtr0087774"	"FBtr0087775")
FBgn0021979:E011	FBgn0021979	E011	16.8815	0.00476705	7.34116	0.00673935	0.255274	6.31719	8.4772	0.424306	2R	23070385	23070450	66	+	16	13	10	14	24	23	FBtr0343192
FBgn0026315:E001	FBgn0026315	E001	312.934	0.000579057	7.33752	0.00675301	0.255274	32.1187	31.1853	-0.042549	3R	11170817	11172283	1467	-	330	466	248	335	275	212	FBtr0082374
FBgn0029785:E002	FBgn0029785	E002	673.877	0.00185366	7.33739	0.00675347	0.255274	44.4419	47.8348	0.106139	X	5672480	5672522	43	+	621	804	495	642	850	610	c("FBtr0345788"	"FBtr0070800")
FBgn0031815:E005	FBgn0031815	E005	294.803	0.000216501	7.33967	0.00674492	0.255274	30.0838	31.9261	0.0857466	2L	6456921	6457113	193	+	358	286	302	268	330	241	c("FBtr0079258"	"FBtr0079259")
FBgn0032407:E004	FBgn0032407	E004	561.656	0.000180148	7.35365	0.00669266	0.255274	43.3207	41.4192	-0.0647541	2L	12093994	12094111	118	+	649	746	585	454	586	406	c("FBtr0080326"	"FBtr0342602")
FBgn0032679:E001	FBgn0032679	E001	895.524	0.000471021	7.35118	0.00670189	0.255274	54.3147	52.1899	-0.0575732	2L	18449517	18450175	659	-	1161	886	1049	605	1024	787	FBtr0081087
FBgn0035166:E003	FBgn0035166	E003	93.7856	0.000643536	7.33616	0.00675812	0.255274	18.3964	16.6334	-0.145345	3L	841042	841360	319	-	118	126	126	55	88	69	c("FBtr0300712"	"FBtr0331402")
FBgn0035461+FBgn0052264:E003	FBgn0035461+FBgn0052264	E003	285.652	0.000217136	7.34188	0.00673665	0.255274	29.685	31.7828	0.0985146	3L	3718196	3718472	277	-	363	259	306	195	362	269	c("FBtr0308639"	"FBtr0308638"	"FBtr0303097"	"FBtr0113430"	"FBtr0308637"	"FBtr0073187"	"FBtr0073188"	"FBtr0332986"	"FBtr0332987")
FBgn0035964:E003	FBgn0035964	E003	430.871	0.000402276	7.33563	0.0067601	0.255274	37.946	36.6328	-0.0508103	3L	9134987	9135742	756	+	484	464	441	396	485	335	c("FBtr0100532"	"FBtr0076531"	"FBtr0100531")
FBgn0041342+FBgn0035231:E010	FBgn0041342+FBgn0035231	E010	9.70214	0.0353525	7.34478	0.00672578	0.255274	6.76085	4.13807	-0.708245	3L	1553493	1553504	12	+	23	16	11	1	4	8	c("FBtr0072742"	"FBtr0345365")
FBgn0050421:E003	FBgn0050421	E003	105.955	0.000554799	7.34152	0.00673797	0.255274	19.6609	17.6589	-0.154938	2R	24752671	24752910	240	+	151	118	134	74	95	82	c("FBtr0343494"	"FBtr0343495"	"FBtr0072369")
FBgn0053196:E009	FBgn0053196	E009	15.825	0.0138727	7.33893	0.0067477	0.255274	6.21932	8.53922	0.457347	2L	4487449	4488387	939	-	30	7	12	15	19	14	c("FBtr0332351"	"FBtr0332350"	"FBtr0332344"	"FBtr0332345"	"FBtr0332355"	"FBtr0332354"	"FBtr0332347"	"FBtr0332343"	"FBtr0332353"	"FBtr0332348"	"FBtr0332349"	"FBtr0332346"	"FBtr0305145"	"FBtr0305141")
FBgn0261565:E011	FBgn0261565	E011	5.83217	0.00921476	7.34529	0.00672388	0.255274	5.4503	3.25339	-0.744391	3L	16896348	16896407	60	+	13	8	8	3	5	1	FBtr0302782
FBgn0262562:E002	FBgn0262562	E002	42.562	0.00193867	7.34292	0.00673276	0.255274	10.7722	12.8847	0.258338	3R	17770313	17770663	351	-	47	29	37	48	62	32	c("FBtr0305009"	"FBtr0305010"	"FBtr0305011"	"FBtr0305012"	"FBtr0305013"	"FBtr0330032"	"FBtr0344631")
FBgn0263929:E003	FBgn0263929	E003	23.3368	0.00742479	7.35024	0.00670538	0.255274	7.56926	9.87712	0.383938	3R	14750206	14750273	68	+	27	13	20	28	25	24	c("FBtr0305693"	"FBtr0305691"	"FBtr0305695")
FBgn0058191:E012	FBgn0058191	E012	102.427	0.011131	7.33369	0.00676739	0.255385	16.4491	19.989	0.281198	2R	1266350	1267747	1398	+	107	90	56	89	163	110	FBtr0113825
FBgn0030959:E003	FBgn0030959	E003	133.382	0.0012002	7.32754	0.00679058	0.256095	22.0317	19.9383	-0.144038	X	18787398	18787918	521	-	183	187	140	76	139	104	FBtr0074660
FBgn0039069+FBgn0025781:E009	FBgn0039069+FBgn0025781	E009	148.6	0.00840939	7.32138	0.0068139	0.256809	24.0017	20.3249	-0.239886	3R	23284701	23285595	895	+	193	163	217	73	143	135	c("FBtr0334497"	"FBtr0084378")
FBgn0265045:E023	FBgn0265045	E023	17.2449	0.0320935	7.31909	0.00682259	0.256971	8.864	5.86583	-0.595622	2R	15959411	15959637	227	-	33	32	18	10	12	5	FBtr0336648
FBgn0019968:E014	FBgn0019968	E014	39.0767	0.00175261	7.31111	0.00685296	0.257887	10.413	12.5166	0.265459	2R	15524860	15524901	42	-	50	28	38	28	51	43	c("FBtr0087357"	"FBtr0346265")
FBgn0031044+FBgn0031045:E006	FBgn0031044+FBgn0031045	E006	181.273	0.0018123	7.31039	0.00685572	0.257887	23.5862	25.605	0.118482	X	19624528	19625199	672	+	233	128	207	124	256	169	c("FBtr0074741"	"FBtr0332481")
FBgn0016131:E005	FBgn0016131	E005	10.1881	0.00485502	7.30832	0.0068636	0.25796	6.81434	4.71484	-0.531368	2R	16580833	16580841	9	+	15	13	17	5	7	7	FBtr0340063
FBgn0030060:E004	FBgn0030060	E004	13.9989	0.00370996	7.30757	0.00686647	0.25796	7.74441	5.58971	-0.470381	X	8714136	8714173	38	-	22	21	19	9	7	9	FBtr0332960
FBgn0030797:E008	FBgn0030797	E008	329.631	0.000505247	7.30466	0.0068776	0.258047	33.2668	31.3816	-0.0841634	X	16834612	16835520	909	-	654	488	283	184	279	199	c("FBtr0308682"	"FBtr0112996")
FBgn0061198:E001	FBgn0061198	E001	39.419	0.0139452	7.3051	0.00687592	0.258047	12.7372	9.91325	-0.36162	2R	24027717	24027951	235	-	70	58	45	19	34	24	FBtr0343346
FBgn0010263:E004	FBgn0010263	E004	144.638	0.0043013	7.30291	0.00688432	0.258133	23.3128	20.4354	-0.190057	2L	2959147	2959520	374	+	184	193	143	114	153	100	c("FBtr0343782"	"FBtr0077639"	"FBtr0077640")
FBgn0025366+FBgn0003942:E001	FBgn0025366+FBgn0003942	E001	8723.77	0.000264189	7.30012	0.00689501	0.258369	139.259	141.604	0.0240971	2L	10408352	10408386	35	+	8402	12521	7151	6820	10130	7686	c("FBtr0080016"	"FBtr0080017"	"FBtr0331641")
FBgn0034967:E001	FBgn0034967	E001	171.326	0.00292327	7.29688	0.00690743	0.258503	22.3251	25.2813	0.179404	2R	24057798	24057852	55	+	176	200	139	137	239	149	FBtr0072172
FBgn0040370:E009	FBgn0040370	E009	2.4746	0.0239707	7.29759	0.00690472	0.258503	1.67764	3.76739	1.16713	X	294823	294962	140	-	1	0	2	3	4	4	c("FBtr0342963"	"FBtr0070103"	"FBtr0300326")
FBgn0020513:E007	FBgn0020513	E007	677.221	0.000885362	7.29382	0.00691921	0.258613	44.8325	47.3776	0.0796599	X	12760349	12760617	269	-	660	632	592	661	812	672	c("FBtr0073705"	"FBtr0333799")
FBgn0051184+FBgn0053108:E007	FBgn0051184+FBgn0053108	E007	530.596	0.000206154	7.29474	0.00691567	0.258613	40.4978	42.2534	0.0612248	3R	23996592	23996705	114	+	592	604	482	410	666	473	c("FBtr0084505"	"FBtr0300648")
FBgn0011224:E044	FBgn0011224	E044	93.3893	0.000623923	7.28883	0.00693846	0.259002	16.6247	18.8083	0.178042	3R	32014360	32015520	1161	-	111	67	110	56	126	103	FBtr0346192
FBgn0052529:E018	FBgn0052529	E018	586.361	0.00166689	7.28993	0.00693422	0.259002	44.4192	42.5096	-0.0633969	X	19904739	19906687	1949	+	1068	558	580	351	600	509	c("FBtr0100839"	"FBtr0306521"	"FBtr0074800"	"FBtr0074801"	"FBtr0332993"	"FBtr0306520"	"FBtr0306523"	"FBtr0306522")
FBgn0010309:E008	FBgn0010309	E008	33.312	0.0119229	7.27795	0.00698061	0.259158	9.20652	11.9375	0.374779	2L	19189182	19189328	147	+	27	28	32	24	64	29	FBtr0302561
FBgn0025674:E002	FBgn0025674	E002	1584.33	0.000238175	7.27943	0.00697487	0.259158	69.5706	69.0872	-0.0100587	2L	22128264	22129898	1635	-	1892	1706	1721	1205	1848	1315	c("FBtr0344022"	"FBtr0085942"	"FBtr0085941")
FBgn0027621+FBgn0031023:E021	FBgn0027621+FBgn0031023	E021	1001.8	0.00321188	7.27953	0.00697448	0.259158	54.0183	57.6044	0.0927311	X	19515913	19518402	2490	+	1140	615	1087	752	1517	1003	c("FBtr0307196"	"FBtr0307195"	"FBtr0074721")
FBgn0027932:E010	FBgn0027932	E010	2442.03	0.000104453	7.28405	0.00695694	0.259158	82.9134	85.2605	0.0402711	2L	8430281	8430544	264	+	2764	2659	2700	1791	2790	2188	c("FBtr0340239"	"FBtr0340240"	"FBtr0340241"	"FBtr0079665"	"FBtr0079664"	"FBtr0079667"	"FBtr0079666")
FBgn0029676:E007	FBgn0029676	E007	46.7553	0.00138099	7.27767	0.00698172	0.259158	13.566	11.5478	-0.232374	X	3790756	3791402	647	+	53	56	56	33	60	31	c("FBtr0070598"	"FBtr0070597"	"FBtr0333764")
FBgn0030354:E004	FBgn0030354	E004	210.787	0.000516989	7.2812	0.006968	0.259158	25.2919	27.363	0.11355	X	11904744	11904947	204	-	223	152	239	163	289	213	c("FBtr0073596"	"FBtr0342744")
FBgn0038473:E001	FBgn0038473	E001	447.704	0.000156581	7.28135	0.00696742	0.259158	38.9748	37.2719	-0.0644534	3R	17070523	17070775	253	-	510	518	469	329	527	382	FBtr0083426
FBgn0040763+FBgn0259238:E009	FBgn0040763+FBgn0259238	E009	279.129	0.000942979	7.27943	0.00697487	0.259158	29.0948	31.3968	0.109854	2R	11295494	11295885	392	-	308	354	235	197	326	275	c("FBtr0303157"	"FBtr0299856")
FBgn0264901+FBgn0043884:E004	FBgn0264901+FBgn0043884	E004	509.493	0.00112504	7.27747	0.0069825	0.259158	41.8758	39.3864	-0.0884195	3R	24231720	24232974	1255	+	683	455	756	274	554	450	c("FBtr0305043"	"FBtr0084562"	"FBtr0084563"	"FBtr0334943")
FBgn0028543:E001	FBgn0028543	E001	148.927	0.000690884	7.27562	0.00698966	0.259213	22.7167	20.818	-0.125923	2L	13965012	13965396	385	-	200	200	195	136	103	77	FBtr0080618
FBgn0031228+FBgn0031229:E008	FBgn0031228+FBgn0031229	E008	260.432	0.00179748	7.27481	0.00699284	0.259213	30.4382	27.8948	-0.12589	2L	155466	155545	80	+	311	361	289	204	281	156	c("FBtr0078118"	"FBtr0301886"	"FBtr0330641"	"FBtr0330642")
FBgn0003149:E011	FBgn0003149	E011	1313.75	7.57616e-05	7.27179	0.00700461	0.259485	64.1575	62.1254	-0.0464353	3L	8742106	8742272	167	-	1706	1554	1297	1276	1171	937	c("FBtr0076593"	"FBtr0076594")
FBgn0261565:E012	FBgn0261565	E012	10.1461	0.00531573	7.26976	0.00701252	0.259541	6.79325	4.6067	-0.56037	3L	16896408	16896599	192	+	15	16	14	6	5	7	c("FBtr0302780"	"FBtr0302782")
FBgn0266632:E009	FBgn0266632	E009	6.78705	0.0162692	7.26913	0.00701499	0.259541	NA	NA	NA	2R	3948848	3949321	474	+	6	4	3	11	10	5	c("FBtr0346680"	"FBtr0344921")
FBgn0265297:E006	FBgn0265297	E006	5978.09	4.06582e-05	7.26784	0.00702003	0.259564	122.944	121.565	-0.0162781	2R	18144967	18145274	308	+	6542	6545	6740	3216	7589	6141	c("FBtr0086740"	"FBtr0086738"	"FBtr0086736")
FBgn0030029:E003	FBgn0030029	E003	6.22389	0.00954282	7.26386	0.0070356	0.259975	3.61876	5.56602	0.621152	X	8273683	8273806	124	-	6	6	4	7	9	5	FBtr0071178
FBgn0027535:E001	FBgn0027535	E001	25.6057	0.0191534	7.26242	0.00704124	0.26002	10.4761	8.15174	-0.361918	2R	19129589	19129917	329	+	48	31	30	13	37	7	FBtr0086579
FBgn0053095+FBgn0053096:E006	FBgn0053095+FBgn0053096	E006	320.683	0.00020075	7.25632	0.0070652	0.26074	33.1682	31.7206	-0.0643816	3R	25098775	25098907	133	+	415	327	411	211	362	257	c("FBtr0114464"	"FBtr0100204"	"FBtr0084774"	"FBtr0301976"	"FBtr0301975"	"FBtr0344621"	"FBtr0344622")
FBgn0028496:E004	FBgn0028496	E004	169.156	0.000487232	7.25229	0.00708107	0.260832	24.3969	22.5111	-0.116059	2R	18459676	18460565	890	-	202	166	194	157	141	155	FBtr0086720
FBgn0037822+FBgn0020385:E006	FBgn0037822+FBgn0020385	E006	18.5708	0.00484872	7.25336	0.00707685	0.260832	8.81549	6.70874	-0.393997	3R	10699660	10699699	40	+	37	26	20	9	14	12	c("FBtr0082266"	"FBtr0082265")
FBgn0262737:E008	FBgn0262737	E008	103.118	0.000604177	7.25307	0.00707801	0.260832	19.6484	17.5292	-0.164647	3L	21915102	21915113	12	+	161	100	124	60	114	85	c("FBtr0078468"	"FBtr0304982"	"FBtr0304984"	"FBtr0078470"	"FBtr0332736"	"FBtr0111017"	"FBtr0346820")
FBgn0036218:E005	FBgn0036218	E005	2.39779	0.0768503	7.24944	0.00709231	0.260835	NA	NA	NA	3L	11879510	11880163	654	+	8	0	5	1	1	1	c("FBtr0300724"	"FBtr0300721"	"FBtr0332127"	"FBtr0300722")
FBgn0053208+FBgn0051407:E010	FBgn0053208+FBgn0051407	E010	17.1423	0.016065	7.24992	0.00709042	0.260835	6.33299	8.78507	0.472167	3R	10009304	10009372	69	-	25	8	10	14	23	23	c("FBtr0306608"	"FBtr0306609"	"FBtr0082209"	"FBtr0347211"	"FBtr0082212"	"FBtr0082213"	"FBtr0082210")
FBgn0267347+FBgn0261278:E006	FBgn0267347+FBgn0261278	E006	140.844	0.0100685	7.24888	0.00709451	0.260835	23.5476	19.4321	-0.277142	2L	16685390	16685941	552	+	252	190	141	67	132	107	FBtr0080886
FBgn0000330+FBgn0027106:E005	FBgn0000330+FBgn0027106	E005	9.31256	0.00568624	7.23086	0.00716609	0.261578	6.62183	4.57391	-0.533802	X	7009006	7009310	305	-	16	11	11	6	7	7	FBtr0332315
FBgn0002306:E010	FBgn0002306	E010	33.2292	0.00254449	7.22682	0.00718222	0.261578	10.2912	8.18421	-0.330492	3R	7178704	7179336	633	+	63	48	73	12	12	8	c("FBtr0081571"	"FBtr0081570"	"FBtr0334885"	"FBtr0334884")
FBgn0020616:E006	FBgn0020616	E006	853.834	0.000184731	7.23645	0.00714381	0.261578	51.2287	53.0592	0.050649	2L	6952120	6952955	836	+	1078	741	1051	620	1060	705	FBtr0079349
FBgn0026179:E004	FBgn0026179	E004	69.345	0.00971429	7.22593	0.00718579	0.261578	16.4263	13.344	-0.299816	3L	21063991	21064701	711	+	126	117	66	33	54	43	FBtr0078290
FBgn0027280:E007	FBgn0027280	E007	925.474	0.00029448	7.23535	0.00714818	0.261578	52.7621	54.8762	0.0566786	X	7946407	7946908	502	-	937	985	852	752	1169	890	FBtr0071129
FBgn0028499:E005	FBgn0028499	E005	124.544	0.000703781	7.23849	0.00713568	0.261578	19.2422	21.2219	0.14128	3R	18214666	18215001	336	+	142	125	115	127	146	94	c("FBtr0336469"	"FBtr0083559")
FBgn0028540:E002	FBgn0028540	E002	28.0915	0.0181265	7.23591	0.00714597	0.261578	10.7929	7.93741	-0.443345	2L	13775048	13775185	138	-	33	56	39	19	19	9	c("FBtr0343663"	"FBtr0346632")
FBgn0030672:E007	FBgn0030672	E007	831.108	0.000349684	7.22871	0.00717466	0.261578	52.4017	50.2148	-0.0615017	X	15710306	15710539	234	-	911	1023	954	483	907	816	c("FBtr0340308"	"FBtr0074056")
FBgn0033413:E001	FBgn0033413	E001	260.283	0.000291945	7.23868	0.00713494	0.261578	30.0669	28.2167	-0.0916286	2R	9424087	9424266	180	+	361	323	284	202	265	170	c("FBtr0300293"	"FBtr0333003")
FBgn0034627:E002	FBgn0034627	E002	55.4624	0.00416424	7.22582	0.00718625	0.261578	12.5959	14.5871	0.21173	2R	21385893	21386221	329	-	53	64	45	42	79	53	FBtr0071608
FBgn0035392:E002	FBgn0035392	E002	20.2762	0.00379309	7.23078	0.0071664	0.261578	9.18117	7.07935	-0.375061	3L	3052659	3052856	198	+	28	33	29	9	21	9	c("FBtr0072987"	"FBtr0072986"	"FBtr0072989"	"FBtr0072988")
FBgn0038277:E003	FBgn0038277	E003	14325	8.9002e-05	7.22856	0.00717529	0.261578	167.355	166.365	-0.00855819	3R	14900953	14901563	611	-	15253	20227	13749	9317	15984	12958	c("FBtr0308031"	"FBtr0083006")
FBgn0051716:E026	FBgn0051716	E026	338.13	0.000484886	7.23517	0.00714888	0.261578	32.1804	34.333	0.0934166	2L	10402631	10402882	252	+	387	369	353	261	405	287	c("FBtr0331637"	"FBtr0080012"	"FBtr0080013"	"FBtr0080009"	"FBtr0331639"	"FBtr0331638"	"FBtr0080014"	"FBtr0304112"	"FBtr0304113"	"FBtr0080010"	"FBtr0080011")
FBgn0260934+FBgn0002716:E003	FBgn0260934+FBgn0002716	E003	63.6998	0.00095323	7.23113	0.007165	0.261578	15.5866	13.4656	-0.211031	2R	19458477	19459523	1047	+	85	76	91	37	66	43	FBtr0086461
FBgn0261857:E002	FBgn0261857	E002	15.7692	0.0105173	7.23167	0.00716287	0.261578	NA	NA	NA	3R	20734854	20735323	470	+	15	19	21	7	18	17	FBtr0303443
FBgn0263219:E021	FBgn0263219	E021	36.5926	0.00186881	7.22629	0.00718435	0.261578	9.86166	12.0064	0.283896	3L	8273176	8273329	154	+	38	20	28	22	64	50	c("FBtr0333590"	"FBtr0333589"	"FBtr0299841"	"FBtr0299840"	"FBtr0299839")
FBgn0032815:E005	FBgn0032815	E005	973.096	8.90227e-05	7.22179	0.0072024	0.262004	56.2441	54.5366	-0.0444756	2L	19733639	19734409	771	-	1392	818	1312	677	1071	760	c("FBtr0100352"	"FBtr0100351"	"FBtr0305952"	"FBtr0081325"	"FBtr0331243"	"FBtr0331244")
FBgn0035397:E028	FBgn0035397	E028	528.144	0.000156354	7.213	0.00723774	0.262962	42.3492	40.4625	-0.0657478	3L	3088635	3090406	1772	+	610	581	639	252	600	573	c("FBtr0332113"	"FBtr0072998"	"FBtr0072994"	"FBtr0073000")
FBgn0260442:E017	FBgn0260442	E017	543.893	0.00205526	7.21374	0.00723477	0.262962	43.4529	40.1695	-0.113351	3L	8568811	8569001	191	+	832	511	679	453	540	345	c("FBtr0333107"	"FBtr0333106"	"FBtr0333105"	"FBtr0333109"	"FBtr0305211"	"FBtr0305212"	"FBtr0305210"	"FBtr0333108")
FBgn0032243:E011	FBgn0032243	E011	63.0168	0.00110602	7.20639	0.00726446	0.263769	15.3699	13.3175	-0.206779	2L	10416694	10416882	189	+	89	90	84	27	58	48	c("FBtr0331642"	"FBtr0080018"	"FBtr0302039"	"FBtr0302038")
FBgn0039859:E001	FBgn0039859	E001	95.6856	0.00153464	7.20302	0.00727808	0.2641	17.4279	18.2147	0.0637061	3R	31615284	31616004	721	-	99	80	106	81	137	79	c("FBtr0337033"	"FBtr0085868")
FBgn0015756:E005	FBgn0015756	E005	85.207	0.000820657	7.20118	0.00728558	0.264209	15.7393	17.8363	0.180443	2L	11004056	11004128	73	-	83	104	62	72	117	76	FBtr0080164
FBgn0039017:E004	FBgn0039017	E004	8.92201	0.0127287	7.18883	0.0073359	0.265868	6.34341	4.10459	-0.62802	3R	22742926	22743081	156	+	9	14	20	3	4	6	FBtr0084308
FBgn0030744:E007	FBgn0030744	E007	4.38449	0.0167418	7.18571	0.00734863	0.266165	2.71656	4.84732	0.835409	X	16384160	16384266	107	-	4	4	0	5	9	4	FBtr0074309
FBgn0001105:E007	FBgn0001105	E007	50.0869	0.00106156	7.17495	0.00739283	0.2676	13.9941	11.9376	-0.229307	X	15861154	15861223	70	+	64	60	70	22	57	41	c("FBtr0074111"	"FBtr0346794"	"FBtr0074107")
FBgn0016126:E001	FBgn0016126	E001	35.9667	0.00142578	7.16856	0.00741923	0.26839	11.805	9.70817	-0.28213	4	445504	445648	145	+	50	61	45	20	32	18	c("FBtr0089063"	"FBtr0089065")
FBgn0033196:E012	FBgn0033196	E012	17.5718	0.00318549	7.16468	0.00743531	0.268806	6.53939	8.62879	0.400002	2R	7613609	7613933	325	-	14	15	15	19	25	16	FBtr0088948
FBgn0052000:E006	FBgn0052000	E006	220.811	0.000413215	7.16295	0.00744247	0.268898	25.889	27.9628	0.11117	4	133795	133924	130	+	256	206	215	200	277	183	c("FBtr0089446"	"FBtr0089447"	"FBtr0113417")
FBgn0016700:E005	FBgn0016700	E005	1419.79	0.000523213	7.15778	0.00746394	0.269342	66.8016	64.6578	-0.0470586	3R	21268771	21269060	290	-	1626	1862	1437	1191	1443	1067	FBtr0084104
FBgn0032955:E010	FBgn0032955	E010	45.7858	0.00144386	7.15815	0.00746243	0.269342	13.1561	11.0585	-0.250581	2L	21618496	21618708	213	-	61	87	37	36	31	28	c("FBtr0100511"	"FBtr0305503"	"FBtr0085923")
FBgn0001090:E002	FBgn0001090	E002	474.763	0.000546142	7.15391	0.00748008	0.269758	38.8249	37.7937	-0.0388343	X	18794520	18796294	1775	-	785	561	782	190	380	321	c("FBtr0074659"	"FBtr0074658"	"FBtr0074657"	"FBtr0074656")
FBgn0029915:E005	FBgn0029915	E005	5.7136	0.0137641	7.15116	0.00749157	0.270006	5.29346	3.16205	-0.743351	X	6866802	6867194	393	-	13	11	5	1	3	4	FBtr0345899
FBgn0004580:E007	FBgn0004580	E007	29.2769	0.0026436	7.14548	0.0075153	0.270694	8.66333	10.56	0.285619	2R	16986071	16986211	141	+	27	30	11	41	38	23	c("FBtr0087056"	"FBtr0340072")
FBgn0039734:E011	FBgn0039734	E011	9.85362	0.00654722	7.14382	0.00752227	0.270778	4.83584	6.8914	0.51103	3R	30003480	30003678	199	+	13	7	8	6	17	10	c("FBtr0085550"	"FBtr0085551")
FBgn0010416:E002	FBgn0010416	E002	198.708	0.000366427	7.14254	0.00752765	0.270806	24.5434	26.5198	0.111738	X	16389150	16389327	178	-	210	194	197	160	243	196	c("FBtr0074305"	"FBtr0340315")
FBgn0013983:E001	FBgn0013983	E001	124.158	0.0043407	7.1371	0.00755051	0.271295	19.1902	21.1909	0.143078	2R	18409796	18410333	538	-	123	148	76	111	186	105	c("FBtr0086725"	"FBtr0345891")
FBgn0263987:E005	FBgn0263987	E005	1203.7	0.00010379	7.13726	0.00754984	0.271295	62.0626	60.6812	-0.0324726	X	5416190	5417374	1185	-	1370	1063	1418	633	1617	1312	c("FBtr0070794"	"FBtr0070795"	"FBtr0308688"	"FBtr0308689")
FBgn0261532:E005	FBgn0261532	E005	175.542	0.000520303	7.13521	0.00755847	0.271414	25.1091	23.0932	-0.120742	3R	18180883	18181080	198	-	261	200	222	106	199	113	c("FBtr0336472"	"FBtr0083619")
FBgn0263398:E009	FBgn0263398	E009	100.082	0.000707908	7.1329	0.00756822	0.271598	17.2827	19.3744	0.164829	3R	24292600	24292730	131	+	118	99	95	65	139	98	c("FBtr0309096"	"FBtr0309097")
FBgn0014024:E011	FBgn0014024	E011	53.5707	0.00533751	7.1295	0.0075826	0.27178	14.7251	12.2133	-0.269827	X	5322550	5322630	81	-	59	48	85	25	65	51	FBtr0070752
FBgn0034860:E003	FBgn0034860	E003	2.44637	0.030927	7.13053	0.00757822	0.27178	4.01716	1.81929	-1.1428	2R	23413533	23413793	261	-	6	5	0	2	0	2	FBtr0306150
FBgn0000114:E018	FBgn0000114	E018	959.358	9.73246e-05	7.12715	0.00759255	0.271826	55.9053	53.9519	-0.0513098	2L	12310682	12311093	412	+	1334	1046	1398	396	1054	808	c("FBtr0300567"	"FBtr0331648"	"FBtr0331646"	"FBtr0331647"	"FBtr0331644"	"FBtr0331645"	"FBtr0080347"	"FBtr0080344"	"FBtr0080345"	"FBtr0331998")
FBgn0029849:E004	FBgn0029849	E004	960.826	0.00170822	7.1259	0.00759781	0.271826	53.4598	55.7174	0.0596736	X	6221380	6222719	1340	+	923	1048	790	974	1095	879	c("FBtr0070875"	"FBtr0070874")
FBgn0035236:E006	FBgn0035236	E006	460.703	0.00017374	7.12615	0.00759676	0.271826	39.4834	37.6023	-0.0704261	3L	1572969	1573308	340	+	571	529	543	343	468	368	c("FBtr0072746"	"FBtr0072745"	"FBtr0113122"	"FBtr0345367")
FBgn0026737+FBgn0085433:E002	FBgn0026737+FBgn0085433	E002	60.3201	0.0114996	7.12128	0.00761745	0.272362	15.7038	12.4059	-0.34009	3R	15363098	15363151	54	-	89	105	63	36	65	23	FBtr0083113
FBgn0000117:E006	FBgn0000117	E006	1294.45	0.000281153	7.11843	0.00762956	0.272384	64.3077	62.0332	-0.0519509	X	1898980	1899039	60	-	1523	1372	1471	958	1470	1117	c("FBtr0089990"	"FBtr0089991"	"FBtr0089992"	"FBtr0332583"	"FBtr0089989"	"FBtr0089988")
FBgn0028622:E009	FBgn0028622	E009	29.3481	0.0093493	7.11993	0.00762315	0.272384	10.9917	8.58876	-0.355889	2R	20583350	20583591	242	-	41	36	46	22	25	13	FBtr0342704
FBgn0034709:E001	FBgn0034709	E001	1159.05	8.36991e-05	7.11785	0.00763203	0.272384	59.2559	60.8539	0.0383898	2R	22189817	22190503	687	-	1367	1030	1192	893	1508	1075	c("FBtr0071784"	"FBtr0071785")
FBgn0030723:E004	FBgn0030723	E004	3.4329	0.0175099	7.11552	0.00764194	0.272572	2.46737	4.62342	0.905985	X	16066367	16066807	441	+	5	3	1	3	6	3	FBtr0074206
FBgn0259738+FBgn0267002:E007	FBgn0259738+FBgn0267002	E007	54.6352	0.00156361	7.11292	0.00765303	0.272801	14.4149	12.3506	-0.222973	2R	16756058	16756450	393	-	92	60	72	32	45	41	c("FBtr0346959"	"FBtr0113088"	"FBtr0113089"	"FBtr0087079"	"FBtr0113087"	"FBtr0304679"	"FBtr0330003"	"FBtr0304680")
FBgn0005561:E017	FBgn0005561	E017	9.23923	0.0319616	7.11068	0.00766259	0.272976	4.55208	6.7381	0.565818	4	1111288	1113317	2030	+	11	7	13	4	7	14	c("FBtr0100342"	"FBtr0301563"	"FBtr0089327"	"FBtr0089328"	"FBtr0100346")
FBgn0037024:E004	FBgn0037024	E004	151.692	0.000430574	7.10838	0.00767244	0.27316	23.2461	21.4515	-0.115908	3L	20798719	20798859	141	+	179	187	188	104	158	117	c("FBtr0078253"	"FBtr0078254")
FBgn0034399:E003	FBgn0034399	E003	969.596	9.47401e-05	7.10623	0.00768163	0.273321	55.8075	54.1209	-0.0442749	2R	18836416	18836578	163	+	1027	1232	916	817	1056	812	FBtr0086618
FBgn0265089:E002	FBgn0265089	E002	845.579	0.000190804	7.10143	0.00770225	0.273888	51.6174	49.8222	-0.0510677	3L	8229499	8229757	259	+	686	808	538	784	1296	912	FBtr0076701
FBgn0003415:E019	FBgn0003415	E019	21.0682	0.00262056	7.09734	0.00771983	0.274024	9.33739	7.24136	-0.366758	3L	21027296	21027434	139	-	40	23	32	6	17	17	c("FBtr0078329"	"FBtr0078328"	"FBtr0112830")
FBgn0011224:E011	FBgn0011224	E011	103.969	0.000612436	7.09852	0.00771477	0.274024	19.669	17.7193	-0.150606	3R	31865751	31865762	12	-	151	107	146	46	128	79	c("FBtr0300270"	"FBtr0085888"	"FBtr0085882"	"FBtr0085883"	"FBtr0085880"	"FBtr0085881"	"FBtr0085886"	"FBtr0085887"	"FBtr0085884"	"FBtr0085885"	"FBtr0112866"	"FBtr0112865"	"FBtr0112864"	"FBtr0300268"	"FBtr0300269"	"FBtr0300263"	"FBtr0300264"	"FBtr0300265"	"FBtr0300266"	"FBtr0300267"	"FBtr0085879"	"FBtr0085878")
FBgn0011274:E004	FBgn0011274	E004	1428.23	0.000177224	7.09619	0.00772478	0.274024	64.9661	66.6368	0.0366321	2L	17415389	17417570	2182	-	1792	1557	1464	1329	1382	1113	FBtr0301577
FBgn0087007:E003	FBgn0087007	E003	169.183	0.000335459	7.09667	0.00772274	0.274024	22.5219	24.3503	0.112607	3L	14413575	14413715	141	-	178	139	156	179	217	142	c("FBtr0308596"	"FBtr0273428"	"FBtr0273427"	"FBtr0273426"	"FBtr0273425"	"FBtr0273424"	"FBtr0273423"	"FBtr0273422")
FBgn0002891:E009	FBgn0002891	E009	30.7043	0.00199	7.09257	0.00774042	0.274412	11.0493	8.98612	-0.298187	2R	7796086	7796172	87	+	52	27	49	21	23	20	FBtr0088831
FBgn0000464:E016	FBgn0000464	E016	49.2407	0.00173075	7.08858	0.00775765	0.274857	11.8365	13.9355	0.235521	2L	19701750	19702025	276	+	55	32	56	33	76	50	c("FBtr0112800"	"FBtr0305950"	"FBtr0081260"	"FBtr0331239"	"FBtr0331242"	"FBtr0331240"	"FBtr0331241")
FBgn0003328:E001	FBgn0003328	E001	159.912	0.0146546	7.08639	0.00776714	0.275026	20.5589	25.4311	0.306829	2R	15248784	15249483	700	+	186	134	152	171	169	141	FBtr0087369
FBgn0011217:E007	FBgn0011217	E007	40.7092	0.0012344	7.08086	0.00779114	0.275709	12.6131	10.6329	-0.246384	3R	14740792	14740940	149	-	56	58	47	24	42	27	FBtr0083018
FBgn0024251+FBgn0024182:E001	FBgn0024251+FBgn0024182	E001	141.164	0.00250572	7.07762	0.00780528	0.27593	22.9221	20.3227	-0.173641	X	21363028	21363601	574	+	212	139	184	99	147	97	c("FBtr0100598"	"FBtr0100536")
FBgn0032018:E003	FBgn0032018	E003	219.859	0.000303351	7.07727	0.0078068	0.27593	27.8104	25.8992	-0.102717	2L	8314396	8315096	701	+	314	258	274	136	227	160	FBtr0079600
FBgn0004876:E005	FBgn0004876	E005	98.277	0.000800411	7.07298	0.0078255	0.276332	17.1116	19.1749	0.164248	3R	19049817	19050069	253	-	122	76	126	74	121	84	c("FBtr0305321"	"FBtr0083716")
FBgn0035150:E007	FBgn0035150	E007	170.581	0.00059705	7.07249	0.00782762	0.276332	22.9049	24.8636	0.11838	3L	657650	657971	322	+	192	136	209	114	245	154	FBtr0072557
FBgn0003346:E008	FBgn0003346	E008	884.419	9.67074e-05	7.06701	0.00785163	0.27685	53.8633	52.1106	-0.0477261	2L	19446909	19447317	409	+	1156	923	1031	572	1031	750	c("FBtr0334175"	"FBtr0334174"	"FBtr0081234")
FBgn0051658:E001	FBgn0051658	E001	25.392	0.00224395	7.06698	0.00785175	0.27685	10.0998	8.10022	-0.318288	2L	810577	810758	182	+	37	36	36	13	23	15	FBtr0078008
FBgn0031951:E001	FBgn0031951	E001	3.01741	0.0197871	7.0617	0.00787493	0.277333	2.00331	4.10836	1.03618	2L	7800147	7800252	106	+	1	1	2	3	8	3	c("FBtr0343415"	"FBtr0079489")
FBgn0038286:E003	FBgn0038286	E003	626.525	0.000425596	7.06187	0.00787416	0.277333	43.7356	45.6235	0.0609702	3R	15081446	15082232	787	-	740	717	679	475	603	588	c("FBtr0113236"	"FBtr0344380")
FBgn0259176:E009	FBgn0259176	E009	52.6122	0.00121236	7.05621	0.00789911	0.278017	12.2797	14.2245	0.212105	2L	12491689	12492023	335	-	59	51	50	42	67	50	c("FBtr0299652"	"FBtr0300524")
FBgn0035481:E003	FBgn0035481	E003	192.524	0.0147258	7.05322	0.00791229	0.278314	23.7982	26.4041	0.149907	3L	3958391	3959896	1506	-	193	142	205	154	303	175	c("FBtr0073168"	"FBtr0333137"	"FBtr0073166"	"FBtr0333138"	"FBtr0073167")
FBgn0065080+FBgn0260003:E014	FBgn0065080+FBgn0260003	E014	76.937	0.000925648	7.04743	0.00793789	0.279047	17.0698	14.9392	-0.19234	3R	19485609	19485770	162	+	108	71	112	51	79	57	c("FBtr0083765"	"FBtr0083764"	"FBtr0334562"	"FBtr0334564"	"FBtr0110917"	"FBtr0110919"	"FBtr0110918")
FBgn0000299:E010	FBgn0000299	E010	6099.82	7.44937e-05	7.04434	0.00795163	0.279362	121.96	123.495	0.0180435	2L	5034013	5034981	969	+	7507	4357	6677	5433	7693	5349	c("FBtr0079001"	"FBtr0079003"	"FBtr0079002")
FBgn0034083:E006	FBgn0034083	E006	712.564	0.000214157	7.04034	0.0079694	0.279818	48.4995	46.5791	-0.058286	2R	16166223	16167046	824	+	816	785	883	585	743	533	FBtr0302084
FBgn0265194:E004	FBgn0265194	E004	96.2013	0.000629379	7.03437	0.00799601	0.280584	18.7599	16.6602	-0.171244	2R	15265631	15265837	207	-	179	116	115	48	87	65	c("FBtr0339074"	"FBtr0339077"	"FBtr0339076"	"FBtr0339079"	"FBtr0339078"	"FBtr0339080"	"FBtr0339081"	"FBtr0339082")
FBgn0005411:E006	FBgn0005411	E006	5.36021	0.01103	7.0313	0.0080097	0.280844	5.09365	2.96893	-0.778753	X	16358606	16358678	73	-	11	9	7	4	2	1	FBtr0307177
FBgn0024277:E015	FBgn0024277	E015	54.2437	0.00815774	7.03022	0.00801457	0.280844	12.1374	15.0202	0.307446	3L	1018562	1019272	711	-	90	43	52	37	64	50	FBtr0072646
FBgn0261549:E024	FBgn0261549	E024	15.2379	0.00378734	7.02949	0.00801782	0.280844	5.88811	7.95614	0.434263	X	9024074	9024137	64	+	15	5	9	12	32	19	c("FBtr0344166"	"FBtr0302664"	"FBtr0302665"	"FBtr0302662"	"FBtr0302663"	"FBtr0302660"	"FBtr0302661"	"FBtr0333601"	"FBtr0333602")
FBgn0000055+FBgn0000056:E001	FBgn0000055+FBgn0000056	E001	695.837	0.00112566	7.02686	0.0080296	0.281089	45.7121	47.6596	0.0601906	2L	14615552	14615643	92	+	798	1168	501	723	511	458	c("FBtr0006151"	"FBtr0100591"	"FBtr0100589"	"FBtr0100594")
FBgn0025693:E008	FBgn0025693	E008	129.221	0.000458249	7.02478	0.00803893	0.281247	21.6561	19.6763	-0.138314	2R	5777989	5778126	138	-	176	136	135	114	135	93	c("FBtr0086054"	"FBtr0086055"	"FBtr0086056"	"FBtr0086053")
FBgn0263831:E003	FBgn0263831	E003	90.2314	0.000890664	7.02293	0.00804725	0.28137	16.5703	18.3249	0.145208	3L	5151415	5151704	290	-	110	87	119	53	119	73	FBtr0077176
FBgn0264562:E002	FBgn0264562	E002	4.78893	0.0102868	7.02052	0.00805807	0.28158	5.08876	3.03484	-0.745693	X	1942005	1942426	422	+	11	3	8	2	4	3	FBtr0333344
FBgn0264492:E009	FBgn0264492	E009	4422.11	0.000113845	7.01696	0.0080741	0.281972	108.262	107.588	-0.00901451	3L	23102122	23103460	1339	+	4352	5671	4150	3652	5216	3698	c("FBtr0070042"	"FBtr0070043"	"FBtr0070044"	"FBtr0111141"	"FBtr0345139"	"FBtr0345138"	"FBtr0344974")
FBgn0031117:E002	FBgn0031117	E002	27.093	0.0231209	7.01415	0.00808681	0.282247	11.0817	8.00834	-0.468608	X	20467640	20467770	131	+	19	50	28	16	22	28	c("FBtr0340044"	"FBtr0300210")
FBgn0011764:E012	FBgn0011764	E012	1293.52	8.51632e-05	7.011	0.00810105	0.282576	61.4379	63.2724	0.042449	X	16337086	16337249	164	+	1114	917	1209	1042	2034	1453	c("FBtr0339766"	"FBtr0089259"	"FBtr0089262"	"FBtr0089263"	"FBtr0089260"	"FBtr0089261"	"FBtr0289960")
FBgn0028540:E003	FBgn0028540	E003	22.3451	0.010925	7.0076	0.00811645	0.282945	9.57313	7.13175	-0.424736	2L	13775186	13775254	69	-	26	44	31	15	15	8	FBtr0346632
FBgn0038787:E004	FBgn0038787	E004	724.58	0.000152463	7.00626	0.00812251	0.282987	47.4938	48.9395	0.0432594	3R	20326873	20328003	1131	-	814	641	849	465	950	722	c("FBtr0113252"	"FBtr0083899")
FBgn0030349:E010	FBgn0030349	E010	31.8334	0.0023677	6.99442	0.00817644	0.28465	9.29412	11.4418	0.299926	X	11884323	11884583	261	-	37	34	26	21	42	34	FBtr0331594
FBgn0086674:E008	FBgn0086674	E008	184.074	0.000405261	6.99364	0.00817998	0.28465	25.7181	23.7929	-0.112256	X	13584157	13584397	241	+	235	178	227	116	219	162	c("FBtr0330399"	"FBtr0310432"	"FBtr0310433"	"FBtr0333723"	"FBtr0073803"	"FBtr0113443")
FBgn0004838:E002	FBgn0004838	E002	23.0086	0.00597754	6.99245	0.00818541	0.28467	9.78781	7.72076	-0.342242	2L	6920966	6921073	108	+	34	32	27	10	21	20	FBtr0307031
FBgn0262975:E005	FBgn0262975	E005	2.41291	0.021818	6.97336	0.00827321	0.287553	1.68188	3.75795	1.15988	3R	23189206	23189280	75	-	2	1	0	3	5	3	c("FBtr0306751"	"FBtr0306746")
FBgn0028697:E004	FBgn0028697	E004	131.143	0.0004678	6.96962	0.00829053	0.287564	19.6903	21.6561	0.137291	3L	27267456	27267459	4	+	123	172	99	115	142	131	c("FBtr0308336"	"FBtr0301801"	"FBtr0113743")
FBgn0033250:E009	FBgn0033250	E009	11.1588	0.00523707	6.96904	0.00829319	0.287564	6.8576	4.90497	-0.483459	2R	8012347	8012880	534	-	10	18	24	6	8	4	c("FBtr0304750"	"FBtr0088867")
FBgn0034366:E007	FBgn0034366	E007	147.246	0.000542629	6.97084	0.00828488	0.287564	20.9883	22.9387	0.128194	2R	18623915	18624127	213	-	141	133	145	135	202	130	c("FBtr0086712"	"FBtr0086711")
FBgn0263456+FBgn0263556:E023	FBgn0263456+FBgn0263556	E023	7.28622	0.00746986	6.9718	0.00828042	0.287564	5.80487	3.71629	-0.643403	3L	9144615	9144636	22	+	10	10	15	4	4	3	c("FBtr0331857"	"FBtr0309280"	"FBtr0309687"	"FBtr0309688"	"FBtr0309276"	"FBtr0344239"	"FBtr0344238"	"FBtr0344242"	"FBtr0344240"	"FBtr0344241"	"FBtr0309278")
FBgn0025720:E001	FBgn0025720	E001	37.0547	0.0178384	6.96717	0.00830187	0.287695	12.5568	9.51726	-0.399851	2R	20254966	20255138	173	-	65	57	34	26	31	19	c("FBtr0086319"	"FBtr0086318"	"FBtr0086317"	"FBtr0336634")
FBgn0260386:E008	FBgn0260386	E008	52.0061	0.00118455	6.96521	0.00831095	0.287839	12.2745	14.1832	0.208517	3R	8259547	8259702	156	+	76	42	54	40	60	47	c("FBtr0310081"	"FBtr0344713"	"FBtr0344714"	"FBtr0310080")
FBgn0030360:E008	FBgn0030360	E008	3.34645	0.146987	6.96025	0.00833404	0.288298	4.26791	1.18473	-1.84898	X	12009632	12009904	273	+	6	14	1	0	1	0	c("FBtr0073574"	"FBtr0339626")
FBgn0261016:E011	FBgn0261016	E011	2.36768	0.0211885	6.96074	0.00833176	0.288298	1.80286	3.85437	1.09621	2R	9597345	9597519	175	-	2	1	1	3	5	2	FBtr0305178
FBgn0001291:E004	FBgn0001291	E004	1313.05	0.00018873	6.95675	0.00835034	0.288521	63.3477	62.4587	-0.0203892	2R	10097243	10098556	1314	+	1773	2263	1081	941	1140	879	c("FBtr0088410"	"FBtr0088411"	"FBtr0330606")
FBgn0250753:E013	FBgn0250753	E013	409.8	0.00269363	6.95761	0.00834636	0.288521	38.3761	34.7826	-0.141841	3R	5600309	5600487	179	-	571	456	420	290	461	329	c("FBtr0078747"	"FBtr0078746"	"FBtr0078748")
FBgn0031631:E002	FBgn0031631	E002	102.246	0.00208354	6.95343	0.00836587	0.288887	17.8351	19.0722	0.0967496	2L	4815916	4817663	1748	-	123	87	93	87	154	81	FBtr0077416
FBgn0029155:E011	FBgn0029155	E011	696.766	0.000169037	6.94582	0.00840155	0.289947	48.2599	46.4686	-0.0545671	3R	27157144	27157603	460	+	909	649	848	443	839	617	c("FBtr0301708"	"FBtr0085110")
FBgn0010909:E021	FBgn0010909	E021	813.546	0.000775927	6.94246	0.00841733	0.290218	49.506	52.1861	0.0760619	3L	2567370	2567814	445	-	1041	833	1120	403	879	776	c("FBtr0072958"	"FBtr0072959"	"FBtr0072956"	"FBtr0072957"	"FBtr0333365"	"FBtr0333364"	"FBtr0333363"	"FBtr0333362")
FBgn0263980:E031	FBgn0263980	E031	33.8756	0.00190276	6.94204	0.00841929	0.290218	9.47777	11.9308	0.332075	2R	15471092	15471884	793	+	41	19	36	27	52	32	FBtr0330011
FBgn0037636+FBgn0037635:E004	FBgn0037636+FBgn0037635	E004	11.7053	0.0294441	6.93795	0.00843859	0.290712	7.47045	4.78798	-0.641779	3R	8809729	8809811	83	-	21	23	12	6	10	3	c("FBtr0334331"	"FBtr0309099")
FBgn0029681:E003	FBgn0029681	E003	4.46405	0.0204213	6.93626	0.00844656	0.290815	3.14665	4.31936	0.456998	X	3889691	3890486	796	+	7	9	3	6	2	0	FBtr0070612
FBgn0004828:E006	FBgn0004828	E006	1534.44	6.56813e-05	6.93053	0.00847363	0.291576	67.1094	69.0105	0.0402996	X	9156580	9156669	90	-	1500	1664	1475	1219	1891	1505	c("FBtr0071345"	"FBtr0340343")
FBgn0261119:E002	FBgn0261119	E002	1932.61	0.000204421	6.92651	0.00849273	0.292061	75.5946	76.253	0.0125122	2R	18449472	18450825	1354	-	2224	2043	2151	1409	2389	1622	FBtr0086723
FBgn0034086:E004	FBgn0034086	E004	4.50683	0.0114679	6.92491	0.00850035	0.292151	2.75275	4.79789	0.801525	2R	16186407	16186506	100	-	3	4	1	5	7	6	FBtr0304748
FBgn0003638:E001	FBgn0003638	E001	2.66285	0.0200541	6.91896	0.00852864	0.292608	3.90498	1.82647	-1.09626	X	1012779	1013394	616	+	4	5	5	1	1	1	FBtr0302884
FBgn0260990:E005	FBgn0260990	E005	163.436	0.000460728	6.9201	0.00852322	0.292608	24.1903	22.1762	-0.125414	3R	29751694	29751858	165	+	232	172	222	96	156	137	c("FBtr0085477"	"FBtr0333822")
FBgn0264495:E002	FBgn0264495	E002	90.3271	0.000703654	6.91965	0.00852535	0.292608	18.3292	16.414	-0.159225	3R	6406857	6407091	235	+	136	83	131	43	96	78	c("FBtr0334322"	"FBtr0303787"	"FBtr0303788"	"FBtr0303790"	"FBtr0303789")
FBgn0052479:E005	FBgn0052479	E005	86.9261	0.00143858	6.911	0.00856671	0.293742	16.0133	18.0999	0.176716	3L	874950	875199	250	+	82	46	115	54	147	90	c("FBtr0072589"	"FBtr0333267")
FBgn0031850:E014	FBgn0031850	E014	17.0748	0.00569573	6.90622	0.00858964	0.294025	8.59937	6.64293	-0.372412	2L	6700181	6700496	316	-	18	22	23	8	20	15	c("FBtr0079314"	"FBtr0114488"	"FBtr0079311"	"FBtr0079313"	"FBtr0079312")
FBgn0035424:E010	FBgn0035424	E010	105.119	0.00053976	6.9051	0.00859504	0.294025	17.9151	19.8603	0.148712	3L	3232193	3232239	47	+	123	67	140	52	161	110	c("FBtr0308061"	"FBtr0073046")
FBgn0042180:E001	FBgn0042180	E001	41.6193	0.00169197	6.90625	0.00858949	0.294025	12.6289	10.6507	-0.245777	2R	21613845	21614762	918	-	67	52	50	28	30	31	FBtr0345664
FBgn0043854:E002	FBgn0043854	E002	13.087	0.00498377	6.90529	0.0085941	0.294025	5.67658	7.67861	0.435824	2L	6373296	6373514	219	+	20	5	8	11	26	11	FBtr0290281
FBgn0010198:E008	FBgn0010198	E008	57.0606	0.00112449	6.89342	0.00865138	0.294328	12.6495	14.6724	0.214027	X	13337639	13337705	67	-	50	57	49	51	73	60	FBtr0073792
FBgn0021953+FBgn0266458:E006	FBgn0021953+FBgn0266458	E006	11.6505	0.00459063	6.9005	0.00861718	0.294328	5.10984	7.12603	0.47982	2L	10516672	10516739	68	-	10	8	7	13	20	11	c("FBtr0080134"	"FBtr0344491"	"FBtr0344490"	"FBtr0337006"	"FBtr0080133")
FBgn0028894:E002	FBgn0028894	E002	367.785	0.000220944	6.89686	0.00863474	0.294328	33.6828	35.3101	0.0680689	2L	16302261	16302451	191	-	418	576	294	276	388	289	FBtr0080851
FBgn0034527:E005	FBgn0034527	E005	600.053	0.000235021	6.89283	0.0086542	0.294328	44.7584	43.0542	-0.0560032	2R	20619480	20620019	540	+	727	679	713	427	669	473	c("FBtr0086226"	"FBtr0086225")
FBgn0050438:E009	FBgn0050438	E009	62.7027	0.00185164	6.89704	0.00863384	0.294328	15.1868	13.5605	-0.163401	2R	5547988	5548775	788	+	84	59	47	67	68	51	c("FBtr0086069"	"FBtr0086068"	"FBtr0086070"	"FBtr0086067"	"FBtr0335263")
FBgn0052660+FBgn0030357:E004	FBgn0052660+FBgn0030357	E004	5.85211	0.0576764	6.89514	0.00864306	0.294328	5.37541	2.62783	-1.0325	X	11920475	11920574	100	-	6	20	7	0	4	1	c("FBtr0343098"	"FBtr0331748")
FBgn0052756+FBgn0029826:E009	FBgn0052756+FBgn0029826	E009	38.3112	0.00153678	6.89555	0.00864105	0.294328	12.2761	10.4168	-0.236947	X	5949090	5949285	196	+	44	44	38	29	47	32	FBtr0070861
FBgn0085370:E020	FBgn0085370	E020	6.29993	0.0582196	6.89331	0.0086519	0.294328	3.27837	5.82592	0.829508	2L	18562710	18562823	114	-	8	2	3	11	7	5	FBtr0343830
FBgn0085410:E003	FBgn0085410	E003	336.972	0.000305592	6.89994	0.00861989	0.294328	32.1272	33.9492	0.0795816	2L	5845305	5845952	648	+	392	304	369	295	349	321	c("FBtr0330222"	"FBtr0330221"	"FBtr0342612"	"FBtr0112619")
FBgn0265045:E010	FBgn0265045	E010	132.931	0.000498328	6.89778	0.00863028	0.294328	20.0806	21.9031	0.125333	2R	15951158	15951466	309	-	164	116	149	108	153	119	c("FBtr0336649"	"FBtr0336647"	"FBtr0336646"	"FBtr0336644"	"FBtr0336650"	"FBtr0336651"	"FBtr0336652")
FBgn0031660:E003	FBgn0031660	E003	225.989	0.000460071	6.8893	0.00867132	0.294739	26.2247	28.0974	0.0995057	2L	4975153	4975284	132	+	243	206	199	203	307	205	c("FBtr0078996"	"FBtr0331227")
FBgn0026199:E007	FBgn0026199	E007	100.274	0.000540355	6.88631	0.00868585	0.294891	19.2556	17.2948	-0.154935	4	695338	695696	359	-	120	127	118	57	112	86	FBtr0089094
FBgn0027111:E002	FBgn0027111	E002	17.6513	0.0031621	6.88691	0.00868293	0.294891	6.66101	8.60306	0.369109	3L	267764	267853	90	+	21	11	12	19	28	15	c("FBtr0072505"	"FBtr0072504")
FBgn0035541:E001	FBgn0035541	E001	23.5028	0.00364148	6.87957	0.00871867	0.295833	7.56208	9.67831	0.355972	3L	4405127	4405213	87	-	19	14	17	20	37	32	FBtr0113139
FBgn0026315:E002	FBgn0026315	E002	74.0804	0.00117135	6.87776	0.0087275	0.295961	14.5542	16.373	0.169878	3R	11172351	11172664	314	-	59	93	59	84	77	63	FBtr0082374
FBgn0029823:E001	FBgn0029823	E001	3003.05	0.000848079	6.87625	0.00873485	0.296039	90.4805	92.8578	0.0374167	X	5913067	5914403	1337	-	2992	2957	2812	2501	3837	2978	c("FBtr0345317"	"FBtr0070827"	"FBtr0290235")
FBgn0000578:E017	FBgn0000578	E017	63.5629	0.00281208	6.87295	0.00875101	0.296244	13.4854	15.7927	0.227865	2R	19161473	19161475	3	+	73	39	68	32	104	76	FBtr0086584
FBgn0053506:E002	FBgn0053506	E002	399.911	0.000344203	6.87395	0.0087461	0.296244	35.2348	36.5873	0.054344	2R	14857908	14858364	457	-	381	401	375	346	543	364	FBtr0091446
FBgn0082934+FBgn0082935+FBgn0082932+FBgn0082933+FBgn0261973+FBgn0261974+FBgn0259937:E002	FBgn0082934+FBgn0082935+FBgn0082932+FBgn0082933+FBgn0261973+FBgn0261974+FBgn0259937	E002	1851.5	0.000235465	6.87182	0.00875655	0.29626	75.2851	73.4415	-0.0357679	2R	24175028	24175396	369	+	1940	1679	1953	1347	2557	1799	c("FBtr0300861"	"FBtr0300227"	"FBtr0100213"	"FBtr0072258"	"FBtr0304599")
FBgn0027504:E003	FBgn0027504	E003	1353.17	0.00011956	6.8685	0.00877283	0.296597	63.9278	65.3361	0.0314357	2R	12147335	12149310	1976	-	1722	1305	1756	844	1568	1171	c("FBtr0088017"	"FBtr0333063"	"FBtr0088018")
FBgn0029167:E022	FBgn0029167	E022	530.809	0.00013053	6.86772	0.00877664	0.296597	42.1669	40.1379	-0.0711453	3L	13856322	13856805	484	+	714	500	719	470	484	359	c("FBtr0075753"	"FBtr0333020")
FBgn0030876:E008	FBgn0030876	E008	64.686	0.0029151	6.8638	0.00879595	0.297078	NA	NA	NA	X	17858052	17858433	382	+	51	66	45	68	86	65	c("FBtr0303768"	"FBtr0303769"	"FBtr0074492"	"FBtr0303767")
FBgn0026737+FBgn0085433:E005	FBgn0026737+FBgn0085433	E005	36.9618	0.00220614	6.85764	0.0088263	0.297931	12.1489	9.82999	-0.305558	3R	15363786	15363857	72	-	53	61	40	23	34	20	c("FBtr0083113"	"FBtr0112926"	"FBtr0112669"	"FBtr0112668")
FBgn0011764:E013	FBgn0011764	E013	1226.36	7.63655e-05	6.85349	0.00884684	0.298452	59.9335	61.7656	0.0434422	X	16337381	16337555	175	+	1065	887	1120	967	1938	1394	c("FBtr0339766"	"FBtr0089259"	"FBtr0089262"	"FBtr0089263"	"FBtr0089260"	"FBtr0089261"	"FBtr0289960")
FBgn0038341:E012	FBgn0038341	E012	117.612	0.00118706	6.85152	0.00885661	0.298526	18.6256	20.8116	0.160105	3R	15447870	15448028	159	-	123	85	121	83	171	131	c("FBtr0334629"	"FBtr0339398"	"FBtr0083160")
FBgn0065080+FBgn0260003:E015	FBgn0065080+FBgn0260003	E015	107.022	0.00570142	6.85099	0.00885924	0.298526	20.3472	17.4036	-0.225444	3R	19485832	19485991	160	+	166	90	160	62	112	81	c("FBtr0083765"	"FBtr0083764"	"FBtr0334562"	"FBtr0334564"	"FBtr0110917"	"FBtr0110919"	"FBtr0110918")
FBgn0032246:E001	FBgn0032246	E001	7.94316	0.00625626	6.84823	0.0088729	0.298815	6.08551	4.01127	-0.60132	2L	10423291	10423333	43	+	14	14	10	2	6	5	FBtr0304117
FBgn0027932:E011	FBgn0027932	E011	3060.01	0.000315977	6.84023	0.00891275	0.299984	91.3071	94.1031	0.0435156	2L	8430545	8430977	433	+	3464	3294	3372	2379	3456	2658	c("FBtr0340239"	"FBtr0340240"	"FBtr0340241"	"FBtr0079665"	"FBtr0079667"	"FBtr0079666")
FBgn0265082:E013	FBgn0265082	E013	29.8753	0.00196679	6.83914	0.00891819	0.299995	10.9602	8.90754	-0.299177	3R	4926787	4932590	5804	+	48	27	45	22	25	19	FBtr0336812
FBgn0028527:E001	FBgn0028527	E001	230.467	0.000400751	6.83442	0.00894175	0.300173	27.954	26.0457	-0.102009	2L	13665525	13666122	598	+	313	354	268	167	159	156	c("FBtr0080527"	"FBtr0331334"	"FBtr0331332"	"FBtr0331333"	"FBtr0080528")
FBgn0032010:E008	FBgn0032010	E008	261.752	0.0021584	6.83694	0.00892915	0.300173	27.9549	30.13	0.1081	2L	8247060	8250128	3069	-	285	189	244	258	319	266	c("FBtr0332364"	"FBtr0332360"	"FBtr0332366"	"FBtr0332367"	"FBtr0306392"	"FBtr0332361"	"FBtr0306391"	"FBtr0332365"	"FBtr0332363")
FBgn0035850:E003	FBgn0035850	E003	14.2198	0.00397854	6.83397	0.008944	0.300173	7.87469	5.77281	-0.44795	3L	8187194	8187218	25	+	17	25	17	8	11	10	c("FBtr0321321"	"FBtr0076693"	"FBtr0076692")
FBgn0036815:E004	FBgn0036815	E004	1863.82	0.000202221	6.83502	0.00893876	0.300173	74.7913	74.059	-0.0141971	3L	18821307	18822353	1047	+	2426	2326	2381	1040	1966	1456	c("FBtr0075056"	"FBtr0075057")
FBgn0026083:E019	FBgn0026083	E019	168.045	0.00773097	6.82792	0.00897435	0.300674	25.5265	21.7598	-0.230336	X	4128948	4130016	1069	+	213	137	249	95	167	174	FBtr0345713
FBgn0032172+FBgn0266166:E003	FBgn0032172+FBgn0266166	E003	170.08	0.00261692	6.82844	0.00897174	0.300674	24.8834	22.5834	-0.139921	2L	9960450	9961614	1165	-	224	168	215	131	189	121	c("FBtr0079890"	"FBtr0309210"	"FBtr0309211"	"FBtr0309209"	"FBtr0329986"	"FBtr0303901")
FBgn0086899:E002	FBgn0086899	E002	32.3849	0.00198414	6.82978	0.00896502	0.300674	9.29535	11.3042	0.282282	X	3720105	3720322	218	+	31	19	32	27	47	38	c("FBtr0333752"	"FBtr0301659"	"FBtr0299582")
FBgn0004638:E002	FBgn0004638	E002	731.465	0.000164483	6.82135	0.00900747	0.301302	49.0347	47.0576	-0.0593747	2R	13496441	13496765	325	-	976	864	936	523	713	507	c("FBtr0087698"	"FBtr0087695"	"FBtr0087697"	"FBtr0087696")
FBgn0040294:E003	FBgn0040294	E003	738.601	0.000243268	6.82312	0.0089985	0.301302	49.2622	47.8642	-0.0415354	2R	17569522	17571166	1645	+	955	701	925	508	817	639	FBtr0086828
FBgn0266521:E004	FBgn0266521	E004	8.11123	0.0129449	6.82113	0.00900854	0.301302	6.34953	4.21476	-0.591199	2L	6109773	6110224	452	+	10	8	15	3	8	7	c("FBtr0079197"	"FBtr0079198"	"FBtr0333406")
FBgn0032775:E002	FBgn0032775	E002	355.766	0.000229999	6.81871	0.00902076	0.301367	34.6993	32.8482	-0.0790905	2L	19391438	19391783	346	-	478	482	323	312	295	269	c("FBtr0081217"	"FBtr0081216"	"FBtr0300822"	"FBtr0081218")
FBgn0035285:E002	FBgn0035285	E002	628.827	0.000153651	6.81872	0.00902071	0.301367	45.5873	44.1107	-0.0475051	3L	1867141	1867863	723	+	802	726	645	494	675	502	c("FBtr0345381"	"FBtr0332668"	"FBtr0072834")
FBgn0029971+FBgn0266490:E003	FBgn0029971+FBgn0266490	E003	24.642	0.00269624	6.81745	0.00902713	0.301407	10.0246	7.9801	-0.329065	X	7893491	7893561	71	-	25	36	32	18	20	19	c("FBtr0344536"	"FBtr0071141")
FBgn0030673:E001	FBgn0030673	E001	30.5801	0.00380332	6.81454	0.00904184	0.301596	10.8605	8.70339	-0.319436	X	15710647	15711056	410	+	36	59	42	12	20	22	FBtr0339683
FBgn0032431:E001	FBgn0032431	E001	2.55065	0.0534782	6.8143	0.0090431	0.301596	1.8051	3.64163	1.01251	2L	12429827	12430193	367	-	2	0	1	1	5	6	c("FBtr0345613"	"FBtr0080387")
FBgn0030703:E003	FBgn0030703	E003	1468.85	8.63755e-05	6.80963	0.00906676	0.302213	67.4276	65.9302	-0.0323995	X	15889302	15889732	431	-	1613	1963	1373	1254	1565	1131	c("FBtr0074166"	"FBtr0301598"	"FBtr0333719")
FBgn0034072:E007	FBgn0034072	E007	223.514	0.000263291	6.808	0.00907503	0.302317	26.1654	28.1774	0.106879	2R	16085564	16085620	57	-	261	192	282	160	261	210	c("FBtr0087258"	"FBtr0306238"	"FBtr0087257"	"FBtr0087256")
FBgn0038581:E002	FBgn0038581	E002	18.0509	0.00321024	6.80606	0.00908489	0.302473	8.34544	6.39634	-0.38374	3R	18216527	18216690	164	+	32	26	33	5	13	8	FBtr0083560
FBgn0040234:E005	FBgn0040234	E005	90.4727	0.000915232	6.8041	0.00909488	0.302634	18.3616	16.4421	-0.159297	X	9320967	9321538	572	+	131	88	105	70	105	61	c("FBtr0334929"	"FBtr0071321")
FBgn0050159+FBgn0029508:E005	FBgn0050159+FBgn0029508	E005	53.9228	0.00525964	6.80293	0.00910083	0.30266	12.2488	14.4348	0.236912	2R	6993056	6993060	5	+	46	58	48	41	69	61	FBtr0301713
FBgn0025726:E025	FBgn0025726	E025	220.639	0.00460095	6.79665	0.00913293	0.303038	25.7256	28.398	0.142583	4	886965	892840	5876	-	297	131	279	142	283	227	c("FBtr0308806"	"FBtr0089247")
FBgn0035192:E006	FBgn0035192	E006	55.5266	0.00109346	6.79955	0.00911808	0.303038	14.4759	12.5245	-0.208899	3L	1241277	1242025	749	+	71	70	53	54	47	40	FBtr0072651
FBgn0259163:E009	FBgn0259163	E009	88.163	0.000832804	6.7979	0.00912654	0.303038	15.9953	17.9208	0.163981	3L	9738893	9739313	421	-	86	79	73	70	113	106	c("FBtr0331541"	"FBtr0331539"	"FBtr0299607"	"FBtr0299606"	"FBtr0331537"	"FBtr0301858"	"FBtr0331538"	"FBtr0331540")
FBgn0261041:E003	FBgn0261041	E003	3.72133	0.0142352	6.79718	0.00913021	0.303038	4.56472	2.50024	-0.868459	2R	13806797	13806878	82	+	9	2	7	2	2	2	c("FBtr0304695"	"FBtr0304694"	"FBtr0087631")
FBgn0261573:E019	FBgn0261573	E019	390.322	0.000167039	6.79294	0.0091519	0.303441	34.6032	36.698	0.0847938	X	19528641	19528823	183	+	434	284	428	290	536	402	c("FBtr0307901"	"FBtr0307902"	"FBtr0307903"	"FBtr0302862"	"FBtr0302863"	"FBtr0302864")
FBgn0266742+FBgn0062412:E005	FBgn0266742+FBgn0062412	E005	73.0819	0.00403787	6.79225	0.00915542	0.303441	14.3839	15.8416	0.139259	3R	8318438	8319205	768	+	71	58	45	113	76	57	FBtr0081835
FBgn0028387:E010	FBgn0028387	E010	4.91395	0.0194287	6.78021	0.00921739	0.305261	2.92553	5.03391	0.782981	2L	7422390	7422736	347	+	6	0	3	5	8	7	FBtr0332523
FBgn0260861:E002	FBgn0260861	E002	192.945	0.000737782	6.77956	0.00922078	0.305261	24.6739	25.6015	0.0532468	2L	8686550	8687052	503	+	207	251	213	163	210	131	FBtr0079730
FBgn0265508:E009	FBgn0265508	E009	21.2207	0.00306105	6.77773	0.0092302	0.3054	7.51094	9.35472	0.316701	2R	15230308	15231628	1321	+	24	20	21	15	23	25	c("FBtr0340008"	"FBtr0340009")
FBgn0034021:E004	FBgn0034021	E004	164.474	0.000509728	6.766	0.00929109	0.307241	22.1093	23.8688	0.110473	2R	15473177	15473745	569	-	169	163	146	199	161	131	c("FBtr0340003"	"FBtr0345392"	"FBtr0087359")
FBgn0058002:E004	FBgn0058002	E004	114.171	0.00278719	6.76471	0.00929778	0.307289	20.4588	18.1804	-0.170337	3L	24976819	24977118	300	+	113	158	124	101	98	92	FBtr0113773
FBgn0035490:E001	FBgn0035490	E001	199.523	0.00840505	6.75517	0.00934765	0.308763	23.2686	27.0004	0.214598	3L	4046596	4047006	411	+	140	187	148	246	288	161	FBtr0073203
FBgn0028956:E010	FBgn0028956	E010	49.8526	0.00154265	6.74334	0.00940985	0.310467	13.8728	11.8369	-0.228964	2R	17452142	17452452	311	-	62	73	57	32	52	33	FBtr0340211
FBgn0264495:E001	FBgn0264495	E001	4.45054	0.047589	6.74394	0.00940665	0.310467	4.80955	2.50344	-0.94199	3R	6406855	6406856	2	+	11	8	5	2	2	1	FBtr0334322
FBgn0030245:E006	FBgn0030245	E006	222.21	0.0026208	6.73923	0.00943152	0.310656	28.2992	25.6729	-0.140516	X	10873545	10873708	164	-	308	257	222	193	210	165	c("FBtr0073408"	"FBtr0346382")
FBgn0033313:E020	FBgn0033313	E020	3470.97	6.47313e-05	6.73936	0.00943087	0.310656	98.9779	97.1317	-0.0271639	2R	8621193	8622977	1785	+	4582	2844	4352	2465	4078	3038	c("FBtr0301363"	"FBtr0305081"	"FBtr0310448"	"FBtr0290112"	"FBtr0305082")
FBgn0053182+FBgn0028991+FBgn0033802:E018	FBgn0053182+FBgn0028991+FBgn0033802	E018	37.3328	0.00501417	6.74084	0.009423	0.310656	12.161	9.94792	-0.28979	2R	13198213	13198337	125	-	53	42	61	18	31	29	c("FBtr0302054"	"FBtr0087770")
FBgn0035917:E008	FBgn0035917	E008	3512.72	4.20095e-05	6.73485	0.00945474	0.311118	98.313	96.896	-0.0209454	3L	8634583	8634783	201	+	4150	4709	3335	3303	3126	2564	c("FBtr0089561"	"FBtr0089563"	"FBtr0089562"	"FBtr0089565"	"FBtr0089564"	"FBtr0089567"	"FBtr0089566"	"FBtr0089568"	"FBtr0301157"	"FBtr0301156"	"FBtr0301154"	"FBtr0301158")
FBgn0040377:E001	FBgn0040377	E001	70.3412	0.00133196	6.73458	0.00945617	0.311118	16.0834	14.3333	-0.166197	X	2579091	2579515	425	-	69	51	74	70	101	58	c("FBtr0339401"	"FBtr0345706")
FBgn0039530:E015	FBgn0039530	E015	58.4525	0.0015512	6.73336	0.0094626	0.311155	12.8343	14.7788	0.203527	3R	27633910	27634932	1023	+	66	86	57	49	44	50	c("FBtr0302590"	"FBtr0335246"	"FBtr0302589"	"FBtr0335245")
FBgn0050360:E001	FBgn0050360	E001	243.144	0.000813148	6.73072	0.00947665	0.311267	20.248	21.7568	0.103686	2R	8465158	8466312	1155	+	46	63	48	951	21	24	c("FBtr0346647"	"FBtr0273322")
FBgn0260660:E034	FBgn0260660	E034	78.5297	0.00204313	6.7309	0.00947567	0.311267	15.0345	17.1653	0.191218	3L	7051977	7052337	361	+	91	88	84	67	74	70	c("FBtr0301105"	"FBtr0339905"	"FBtr0306638"	"FBtr0309957"	"FBtr0301109"	"FBtr0339904"	"FBtr0339903"	"FBtr0301114"	"FBtr0301106"	"FBtr0301108"	"FBtr0301110"	"FBtr0301111"	"FBtr0301107"	"FBtr0301113"	"FBtr0308094"	"FBtr0301958")
FBgn0001206:E001	FBgn0001206	E001	162.755	0.000412675	6.72931	0.00948412	0.311338	22.274	24.1434	0.116272	X	10590920	10591499	580	-	174	106	204	119	218	169	FBtr0071511
FBgn0020521:E005	FBgn0020521	E005	96.4404	0.00218901	6.7272	0.00949535	0.311531	16.5023	18.7947	0.18766	2R	24587707	24587786	80	+	88	76	108	129	100	65	FBtr0343486
FBgn0030816+FBgn0030817:E001	FBgn0030816+FBgn0030817	E001	606.78	0.000841515	6.72299	0.0095178	0.312093	45.3107	42.8897	-0.0792232	X	17091854	17092131	278	+	792	817	593	412	646	477	c("FBtr0074383"	"FBtr0340358")
FBgn0035612:E001	FBgn0035612	E001	16.483	0.019511	6.71892	0.00953954	0.312631	6.23963	8.61677	0.465687	3L	5538411	5538631	221	-	26	7	10	16	21	19	c("FBtr0273233"	"FBtr0113144")
FBgn0027621+FBgn0031023:E011	FBgn0027621+FBgn0031023	E011	59.9093	0.000936043	6.71397	0.00956605	0.313324	15.2142	13.1649	-0.208723	X	19506483	19506485	3	+	78	58	76	37	67	54	c("FBtr0074720"	"FBtr0307193"	"FBtr0074717"	"FBtr0074719"	"FBtr0307194"	"FBtr0074716"	"FBtr0307192"	"FBtr0074714")
FBgn0039566:E007	FBgn0039566	E007	329.653	0.000208241	6.7103	0.00958575	0.313794	33.8649	32.0272	-0.0804906	3R	27966553	27966958	406	+	429	349	364	217	394	281	FBtr0085257
FBgn0266487+FBgn0004435:E018	FBgn0266487+FBgn0004435	E018	548.525	0.00039417	6.70909	0.00959228	0.313832	43.2303	41.1632	-0.0706881	2R	12619064	12619820	757	+	709	574	639	335	653	482	c("FBtr0344531"	"FBtr0344532"	"FBtr0087829"	"FBtr0087831"	"FBtr0087830"	"FBtr0087833"	"FBtr0304955")
FBgn0000228:E011	FBgn0000228	E011	12.7305	0.00382072	6.70327	0.00962361	0.314173	7.42843	5.39891	-0.460389	2L	5277934	5277957	24	-	21	18	19	5	10	8	c("FBtr0310625"	"FBtr0302568"	"FBtr0079084")
FBgn0021953+FBgn0266458:E008	FBgn0021953+FBgn0266458	E008	7.1831	0.0081583	6.70317	0.00962417	0.314173	3.68576	5.6933	0.627302	2L	10516816	10516893	78	-	4	3	6	10	10	8	c("FBtr0080134"	"FBtr0344491"	"FBtr0344490"	"FBtr0337006"	"FBtr0080133")
FBgn0033177:E001	FBgn0033177	E001	39.0795	0.0093477	6.70514	0.00961353	0.314173	12.4624	9.91852	-0.329388	2R	7459685	7460430	746	-	68	64	42	15	28	30	FBtr0345799
FBgn0034618:E010	FBgn0034618	E010	207.895	0.000328338	6.70444	0.00961734	0.314173	26.8039	25.2452	-0.0864313	2R	21316697	21317552	856	+	323	197	297	154	194	129	c("FBtr0300394"	"FBtr0300395"	"FBtr0310327"	"FBtr0071601"	"FBtr0071600"	"FBtr0071599")
FBgn0031979:E001	FBgn0031979	E001	9.04568	0.00781453	6.69682	0.00965848	0.314991	4.30962	6.2252	0.53056	2L	8041106	8041193	88	+	5	9	3	12	14	9	FBtr0079540
FBgn0250757:E029	FBgn0250757	E029	2.38609	0.035897	6.69655	0.00965998	0.314991	1.69131	3.91443	1.21066	3R	25917987	25918367	381	+	3	1	0	6	2	1	FBtr0290139
FBgn0004828:E001	FBgn0004828	E001	3546.92	0.000939637	6.69045	0.00969307	0.315718	96.8808	100.11	0.0473029	X	9152523	9153237	715	-	3382	4072	3128	2871	4528	3395	FBtr0340343
FBgn0011230:E003	FBgn0011230	E003	2708.6	0.000842267	6.69098	0.00969022	0.315718	89.4579	86.7808	-0.0438334	2L	8054657	8056253	1597	-	3724	2216	3633	1846	3213	2155	c("FBtr0079545"	"FBtr0333088")
FBgn0032783:E005	FBgn0032783	E005	10.785	0.0131649	6.68673	0.00971332	0.316056	4.80681	6.92128	0.525957	2L	19438009	19438133	125	-	15	3	6	14	9	15	c("FBtr0334176"	"FBtr0081209")
FBgn0050392:E003	FBgn0050392	E003	301.523	0.000311399	6.68656	0.00971424	0.316056	31.8989	30.387	-0.0700541	2R	21291032	21291581	550	-	312	479	273	269	286	203	c("FBtr0342889"	"FBtr0071618")
FBgn0034976:E004	FBgn0034976	E004	172.546	0.00047163	6.68462	0.00972485	0.316225	24.9331	23.0224	-0.115024	2R	24109169	24109838	670	-	272	129	259	102	195	127	FBtr0072285
FBgn0003082:E004	FBgn0003082	E004	1074.39	0.00038797	6.67366	0.00978481	0.317645	58.1852	57.4795	-0.017604	2R	7825600	7826871	1272	+	1145	1127	902	769	1484	1099	c("FBtr0088838"	"FBtr0088839")
FBgn0032961:E001	FBgn0032961	E001	226.45	0.000746694	6.67443	0.00978056	0.317645	26.2424	28.3139	0.109609	2L	21758010	21758099	90	+	268	237	228	190	260	192	c("FBtr0085903"	"FBtr0085905"	"FBtr0085904")
FBgn0051157:E001	FBgn0051157	E001	3.58942	0.0198249	6.67478	0.00977866	0.317645	3.4101	0.306381	-3.47642	3R	13047731	13047921	191	+	16	9	0	0	0	0	c("FBtr0334519"	"FBtr0334518")
FBgn0031374:E011	FBgn0031374	E011	137.934	0.00417117	6.6721	0.00979338	0.317747	22.544	19.9147	-0.178906	2L	1934479	1934898	420	+	229	132	185	88	104	118	c("FBtr0113011"	"FBtr0113012"	"FBtr0309828"	"FBtr0333006"	"FBtr0333007"	"FBtr0077811"	"FBtr0110883"	"FBtr0110882")
FBgn0015828:E003	FBgn0015828	E003	380.379	0.000191893	6.66972	0.00980644	0.317853	35.9284	34.2018	-0.0710537	3L	11683476	11683805	330	+	569	511	409	228	382	273	FBtr0076108
FBgn0016794:E008	FBgn0016794	E008	559.701	0.000278335	6.66898	0.00981055	0.317853	42.8156	41.1887	-0.0558871	3L	2594522	2595590	1069	+	662	935	597	316	491	450	c("FBtr0072927"	"FBtr0072926")
FBgn0025391:E002	FBgn0025391	E002	171.212	0.0165865	6.66758	0.00981826	0.317853	21.6954	26.1086	0.267136	X	1745878	1746273	396	-	208	205	161	135	213	127	c("FBtr0070277"	"FBtr0302175")
FBgn0031547:E002	FBgn0031547	E002	14.0643	0.00528473	6.66756	0.00981835	0.317853	6.76773	5.17189	-0.38798	2L	3523144	3523672	529	-	24	25	29	5	5	3	FBtr0077560
FBgn0010551:E013	FBgn0010551	E013	293.882	0.000515792	6.65833	0.00986935	0.318096	32.1088	30.0317	-0.0964825	2R	18821976	18822250	275	+	363	332	306	229	347	224	FBtr0112862
FBgn0010909:E027	FBgn0010909	E027	167.615	0.000464485	6.66284	0.00984437	0.318096	22.5763	24.6727	0.128103	3L	2586403	2586413	11	-	232	155	212	91	181	167	c("FBtr0072958"	"FBtr0072956"	"FBtr0072957"	"FBtr0333365"	"FBtr0333364"	"FBtr0333363")
FBgn0037652:E003	FBgn0037652	E003	19.624	0.00250782	6.66024	0.00985874	0.318096	9.01968	7.01582	-0.362465	3R	9004139	9004141	3	+	27	29	25	14	17	10	c("FBtr0081964"	"FBtr0081963")
FBgn0051038:E003	FBgn0051038	E003	71.0227	0.000929507	6.65941	0.00986333	0.318096	16.2342	14.2554	-0.187527	3R	29877179	29877926	748	+	117	92	67	54	56	52	FBtr0085496
FBgn0062413:E009	FBgn0062413	E009	118.164	0.000780005	6.66256	0.00984593	0.318096	18.6786	20.4965	0.13399	X	6667629	6668258	630	+	103	129	103	114	139	114	FBtr0070951
FBgn0065096+FBgn0041789:E006	FBgn0065096+FBgn0041789	E006	6437.32	0.00040023	6.66021	0.00985892	0.318096	123.664	126.259	0.0299585	2L	19403999	19404682	684	-	6837	6654	5840	6817	6250	5791	c("FBtr0306598"	"FBtr0100449"	"FBtr0081214"	"FBtr0081213"	"FBtr0081212"	"FBtr0081211"	"FBtr0081210"	"FBtr0334166"	"FBtr0334167")
FBgn0263216:E003	FBgn0263216	E003	26.2554	0.00361695	6.6589	0.0098662	0.318096	8.4092	9.87414	0.231686	X	9967323	9967951	629	-	31	47	20	32	14	12	c("FBtr0307593"	"FBtr0307592")
FBgn0264695:E014	FBgn0264695	E014	974.49	0.00109099	6.65967	0.00986191	0.318096	53.5321	56.6452	0.0815504	2L	16771343	16771446	104	+	1151	935	926	1025	1002	791	c("FBtr0307496"	"FBtr0080903"	"FBtr0080898"	"FBtr0301827"	"FBtr0080899"	"FBtr0080896"	"FBtr0080901"	"FBtr0080902"	"FBtr0080895"	"FBtr0080900"	"FBtr0301828")
FBgn0034361:E001	FBgn0034361	E001	159.112	0.000417949	6.65322	0.00989766	0.318833	21.8203	23.6226	0.114497	2R	18614210	18614424	215	-	150	183	135	148	174	157	FBtr0086714
FBgn0000097:E003	FBgn0000097	E003	722.298	0.000171172	6.64614	0.00993711	0.319039	47.1367	48.7454	0.0484154	2L	2157427	2158405	979	-	773	542	843	600	969	657	c("FBtr0330658"	"FBtr0330660"	"FBtr0077850"	"FBtr0077851"	"FBtr0330659")
FBgn0031897:E012	FBgn0031897	E012	49.5805	0.00113745	6.64706	0.00993197	0.319039	11.8739	13.838	0.220848	2L	7219919	7219943	25	-	51	47	55	39	60	48	c("FBtr0330199"	"FBtr0110799"	"FBtr0330197"	"FBtr0079414")
FBgn0033387:E005	FBgn0033387	E005	186.594	0.000426753	6.64619	0.00993683	0.319039	23.652	25.5654	0.112231	2R	9159336	9159472	137	-	184	244	143	194	206	142	c("FBtr0114598"	"FBtr0088622")
FBgn0036988:E001	FBgn0036988	E001	3.43858	0.0181529	6.64546	0.00994087	0.319039	2.08272	4.10743	0.979766	3L	20427962	20428099	138	-	2	2	0	6	5	4	FBtr0310615
FBgn0051092:E020	FBgn0051092	E020	58.5954	0.00126052	6.65051	0.00991274	0.319039	12.885	14.8714	0.206851	3R	25739055	25739622	568	-	49	49	64	51	79	59	c("FBtr0113385"	"FBtr0113384"	"FBtr0113386"	"FBtr0113388"	"FBtr0084927")
FBgn0263980:E005	FBgn0263980	E005	60.207	0.00111626	6.64978	0.00991679	0.319039	14.8995	13.4022	-0.152797	2R	15419351	15419551	201	+	104	45	89	41	60	39	c("FBtr0344206"	"FBtr0344207"	"FBtr0344204"	"FBtr0344205"	"FBtr0344202"	"FBtr0344203"	"FBtr0344200"	"FBtr0344201"	"FBtr0330007"	"FBtr0344208"	"FBtr0330011"	"FBtr0330012"	"FBtr0330013")
FBgn0264978:E003	FBgn0264978	E003	576.28	0.00020247	6.64522	0.00994221	0.319039	42.358	43.3089	0.0320289	2L	2490733	2491442	710	-	583	629	569	516	652	514	c("FBtr0335169"	"FBtr0077782")
FBgn0015372:E003	FBgn0015372	E003	161.583	0.000473899	6.64082	0.00996683	0.319654	22.0988	23.9511	0.116123	2R	23523228	23523613	386	-	149	221	150	130	185	140	FBtr0072120
FBgn0030808:E009	FBgn0030808	E009	478.454	0.000888306	6.63656	0.00999067	0.32016	38.3355	40.6465	0.0844483	X	16954747	16955270	524	+	593	530	506	324	603	393	c("FBtr0110990"	"FBtr0290096")
FBgn0045035:E019	FBgn0045035	E019	97.6758	0.000886145	6.63605	0.00999355	0.32016	17.2099	19.2143	0.158946	3R	15238632	15238999	368	-	125	44	135	52	148	103	FBtr0110874
FBgn0262579:E007	FBgn0262579	E007	221.987	0.00083999	6.63379	0.0100062	0.32039	28.1177	26.0065	-0.112609	3L	8093059	8093337	279	+	293	207	288	171	245	163	c("FBtr0304996"	"FBtr0333948"	"FBtr0304993"	"FBtr0304998")
FBgn0030420:E002	FBgn0030420	E002	494.642	0.000539393	6.63021	0.0100263	0.320859	39.8966	40.1831	0.0103227	X	12760878	12763611	2734	-	607	381	540	420	663	408	c("FBtr0346120"	"FBtr0073704")
FBgn0033846:E002	FBgn0033846	E002	24.0436	0.00211137	6.62071	0.01008	0.322399	9.96162	7.97253	-0.321342	2R	13509618	13509727	110	+	34	25	38	12	24	18	FBtr0301388
FBgn0004107:E001	FBgn0004107	E001	170.92	0.000378358	6.61946	0.010087	0.322449	24.8164	23.0016	-0.109557	3R	20735623	20735824	202	+	231	142	197	113	216	156	c("FBtr0083922"	"FBtr0083921"	"FBtr0300447")
FBgn0032156:E003	FBgn0032156	E003	1231.85	0.000456011	6.61543	0.0101099	0.322599	62.6821	60.5057	-0.0509811	2L	9903386	9903941	556	-	1500	1412	1351	1042	1273	925	c("FBtr0079902"	"FBtr0079903"	"FBtr0290197"	"FBtr0300866"	"FBtr0300867"	"FBtr0300868"	"FBtr0300869"	"FBtr0300871"	"FBtr0300870")
FBgn0035371:E002	FBgn0035371	E002	1015.75	0.000101845	6.61658	0.0101034	0.322599	57.2215	55.5337	-0.0431936	3L	2770042	2770491	450	-	1293	1006	1118	806	1114	863	FBtr0073016
FBgn0037541:E003	FBgn0037541	E003	3.46166	0.0159643	6.61577	0.010108	0.322599	2.23447	4.25911	0.930618	3R	8017440	8017460	21	-	2	2	1	3	6	6	c("FBtr0335229"	"FBtr0335230")
FBgn0043841:E002	FBgn0043841	E002	15.0733	0.00401538	6.61475	0.0101138	0.322599	7.76085	5.65283	-0.457241	2L	12404131	12404177	47	-	29	29	18	5	9	7	c("FBtr0305263"	"FBtr0334761"	"FBtr0080390"	"FBtr0080389")
FBgn0017418:E003	FBgn0017418	E003	336.52	0.000967451	6.59977	0.0101992	0.324793	32.1874	34.1915	0.0871406	X	18132152	18132877	726	-	335	316	370	233	466	331	c("FBtr0332850"	"FBtr0332851"	"FBtr0089507"	"FBtr0089506"	"FBtr0306057"	"FBtr0089508")
FBgn0039487:E006	FBgn0039487	E006	238.535	0.00042033	6.5998	0.010199	0.324793	27.4115	28.7744	0.0700059	3R	27111271	27111825	555	-	296	196	246	192	330	200	c("FBtr0085132"	"FBtr0345216")
FBgn0259680:E019	FBgn0259680	E019	139.96	0.00430192	6.60059	0.0101945	0.324793	22.7148	20.2075	-0.168744	X	12453142	12453650	509	+	190	174	158	121	141	77	c("FBtr0299937"	"FBtr0299936"	"FBtr0340086")
FBgn0004914:E007	FBgn0004914	E007	258.24	0.000294188	6.59621	0.0102196	0.325266	29.7137	28.0125	-0.0850558	2L	8689814	8690252	439	-	284	402	272	179	231	208	c("FBtr0336633"	"FBtr0079748"	"FBtr0112846"	"FBtr0079747"	"FBtr0344784")
FBgn0024754:E004	FBgn0024754	E004	1170.51	0.000108227	6.59506	0.0102262	0.3253	59.066	60.6203	0.037473	2R	15567243	15567713	471	-	1143	1407	1122	1131	1236	964	c("FBtr0087351"	"FBtr0087352")
FBgn0039406:E005	FBgn0039406	E005	302.911	0.000197419	6.5935	0.0102352	0.325408	30.3271	32.2457	0.0884995	3R	26059235	26059267	33	-	278	342	254	255	384	303	c("FBtr0084973"	"FBtr0302369"	"FBtr0084972")
FBgn0029863:E005	FBgn0029863	E005	3.79692	0.037729	6.59179	0.010245	0.325544	4.7257	2.59729	-0.863521	X	6306383	6306745	363	+	7	5	6	1	5	1	FBtr0070900
FBgn0002643:E012	FBgn0002643	E012	518.947	0.00121318	6.58744	0.0102701	0.326163	42.3116	39.9492	-0.0828871	2R	14057262	14058697	1436	+	666	422	610	295	678	534	c("FBtr0339956"	"FBtr0087596"	"FBtr0087597")
FBgn0031228+FBgn0031229:E009	FBgn0031228+FBgn0031229	E009	274.909	0.00335388	6.58646	0.0102757	0.326165	31.3832	28.4985	-0.139105	2L	155546	155566	21	+	340	379	303	224	286	158	c("FBtr0301887"	"FBtr0301886"	"FBtr0330638"	"FBtr0330641"	"FBtr0078118"	"FBtr0330642")
FBgn0000114:E013	FBgn0000114	E013	869.094	0.000279189	6.5795	0.010316	0.326813	51.6389	53.4241	0.0490336	2L	12298814	12299111	298	+	1136	859	1199	425	965	823	c("FBtr0300567"	"FBtr0331648"	"FBtr0331646"	"FBtr0331647"	"FBtr0331644"	"FBtr0331645"	"FBtr0080347"	"FBtr0080344"	"FBtr0080345"	"FBtr0331998")
FBgn0001228+FBgn0001223:E007	FBgn0001228+FBgn0001223	E007	5.15305	0.0152149	6.57962	0.0103153	0.326813	4.5266	0.101572	-5.47785	3L	9373492	9373649	158	+	23	11	2	0	0	0	c("FBtr0100655"	"FBtr0100558"	"FBtr0303473")
FBgn0011828+FBgn0267220:E013	FBgn0011828+FBgn0267220	E013	61.0973	0.000900631	6.58196	0.0103018	0.326813	14.9721	12.9555	-0.208712	3L	2629585	2629596	12	-	104	81	72	47	39	36	FBtr0072953
FBgn0030499:E003	FBgn0030499	E003	266.615	0.000961793	6.57907	0.0103185	0.326813	30.3515	28.5898	-0.0862705	X	13606144	13607474	1331	+	254	302	264	247	327	211	c("FBtr0073805"	"FBtr0345128")
FBgn0011224:E032	FBgn0011224	E032	212.473	0.000312149	6.57525	0.0103406	0.327338	27.4695	25.6418	-0.0993314	3R	31979523	31979619	97	-	297	193	304	113	239	181	c("FBtr0112866"	"FBtr0300270"	"FBtr0306693"	"FBtr0306692"	"FBtr0112865"	"FBtr0112864"	"FBtr0300263"	"FBtr0300264"	"FBtr0300266"	"FBtr0346192"	"FBtr0085888"	"FBtr0085879"	"FBtr0085882"	"FBtr0085883"	"FBtr0085881"	"FBtr0085887"	"FBtr0085884"	"FBtr0085878")
FBgn0039808:E003	FBgn0039808	E003	48.8193	0.00123117	6.56883	0.010378	0.328165	11.8504	13.7196	0.211304	3R	30878147	30878581	435	-	93	54	50	18	47	47	c("FBtr0346758"	"FBtr0344715"	"FBtr0344716"	"FBtr0346757")
FBgn0051064:E001	FBgn0051064	E001	194.563	0.0046124	6.56895	0.0103773	0.328165	23.8471	26.6546	0.160568	3R	27229505	27230444	940	-	209	180	183	165	231	201	c("FBtr0085125"	"FBtr0339249")
FBgn0011817:E010	FBgn0011817	E010	71.0672	0.00238322	6.5669	0.0103893	0.328344	14.467	16.5784	0.196535	3L	8048070	8048443	374	+	99	47	83	35	93	83	c("FBtr0076754"	"FBtr0076755"	"FBtr0076757")
FBgn0039848+FBgn0039849:E005	FBgn0039848+FBgn0039849	E005	196.628	0.000445562	6.55758	0.0104438	0.329891	24.7126	26.1371	0.0808487	3R	31460400	31460563	164	-	219	141	236	169	246	180	c("FBtr0085808"	"FBtr0334556"	"FBtr0085809")
FBgn0262103+FBgn0262102:E014	FBgn0262103+FBgn0262102	E014	49.6368	0.00114526	6.55644	0.0104506	0.329925	13.785	11.8106	-0.223019	2R	18699704	18699959	256	+	71	49	79	26	44	41	c("FBtr0344259"	"FBtr0304026"	"FBtr0344258"	"FBtr0304024"	"FBtr0304025"	"FBtr0340388")
FBgn0262213+FBgn0028572:E009	FBgn0262213+FBgn0028572	E009	51.2507	0.00242751	6.55457	0.0104615	0.330093	11.9892	13.9445	0.217963	2L	5068296	5068394	99	+	35	49	53	45	77	48	c("FBtr0302569"	"FBtr0079012"	"FBtr0079013"	"FBtr0339791"	"FBtr0339792"	"FBtr0332212"	"FBtr0100263"	"FBtr0100260"	"FBtr0332213"	"FBtr0332214"	"FBtr0100259"	"FBtr0332215")
FBgn0000024:E002	FBgn0000024	E002	26.6367	0.00552652	6.55062	0.0104848	0.330649	8.29987	10.3507	0.318573	3R	13224625	13228241	3617	-	30	12	24	27	38	28	FBtr0082780
FBgn0031006:E014	FBgn0031006	E014	3.40176	0.0226082	6.54775	0.0105017	0.330826	4.3127	2.21508	-0.961233	X	19259717	19259843	127	-	8	3	8	0	3	1	FBtr0343635
FBgn0050344:E007	FBgn0050344	E007	635.17	0.000191477	6.54825	0.0104987	0.330826	43.9017	45.698	0.0578537	2R	9147550	9147876	327	+	693	785	546	604	632	544	FBtr0088583
FBgn0025866:E005	FBgn0025866	E005	94.734	0.000669048	6.5418	0.0105369	0.331578	16.3808	18.335	0.162599	3L	9893012	9893319	308	+	87	82	64	107	123	94	FBtr0076343
FBgn0039339+FBgn0259991:E001	FBgn0039339+FBgn0259991	E001	81.8605	0.00115328	6.54235	0.0105336	0.331578	17.5135	15.5839	-0.16841	3R	25483098	25483280	183	+	102	87	114	49	95	62	c("FBtr0300440"	"FBtr0343172")
FBgn0019947:E005	FBgn0019947	E005	404.694	0.000185415	6.52965	0.0106091	0.33367	37.2028	35.3472	-0.0738133	3L	20432797	20433006	210	+	480	466	438	301	455	335	c("FBtr0078193"	"FBtr0114517"	"FBtr0078192"	"FBtr0333479"	"FBtr0333478")
FBgn0002121:E011	FBgn0002121	E011	80.9184	0.000810866	6.52725	0.0106234	0.333797	17.4429	15.4549	-0.174572	2L	19880	19884	5	-	118	77	99	56	87	64	c("FBtr0306589"	"FBtr0306591"	"FBtr0306592"	"FBtr0078169"	"FBtr0078168"	"FBtr0330655"	"FBtr0078167")
FBgn0003388:E001	FBgn0003388	E001	17.8934	0.00299652	6.52706	0.0106245	0.333797	6.64962	8.52256	0.358015	3L	14614458	14614930	473	+	18	14	9	16	26	23	c("FBtr0075676"	"FBtr0333031")
FBgn0015033:E004	FBgn0015033	E004	99.7488	0.000680269	6.52478	0.0106382	0.334046	19.1869	17.2894	-0.150235	3L	7496029	7496179	151	-	126	130	75	73	120	86	FBtr0076832
FBgn0051072:E012	FBgn0051072	E012	120.856	0.000785149	6.52071	0.0106626	0.334633	20.9713	18.9913	-0.143077	3R	26861022	26861143	122	-	142	146	142	77	120	113	c("FBtr0300939"	"FBtr0085097"	"FBtr0334310"	"FBtr0085099")
FBgn0030240:E003	FBgn0030240	E003	155.97	0.000576021	6.51349	0.0107059	0.335813	23.471	21.7253	-0.111508	X	10851061	10851641	581	+	203	199	185	102	146	126	FBtr0073380
FBgn0031039+FBgn0031038:E006	FBgn0031039+FBgn0031038	E006	10.7648	0.26419	6.50929	0.0107312	0.33595	8.01501	2.49274	-1.68497	X	19612965	19613307	343	+	55	12	4	1	3	1	c("FBtr0074736"	"FBtr0074737"	"FBtr0074738"	"FBtr0344069"	"FBtr0346617"	"FBtr0346616")
FBgn0050197:E001	FBgn0050197	E001	270.882	0.00031639	6.50896	0.0107332	0.33595	28.5656	30.3991	0.0897477	2R	14514030	14514084	55	+	279	357	160	265	279	266	FBtr0087494
FBgn0053196:E076	FBgn0053196	E076	95.0261	0.000560619	6.51053	0.0107238	0.33595	18.4623	16.438	-0.167549	2L	4555206	4562483	7278	-	209	78	145	40	74	65	c("FBtr0332351"	"FBtr0332347"	"FBtr0332353"	"FBtr0332345"	"FBtr0332355"	"FBtr0332354"	"FBtr0332343"	"FBtr0332344"	"FBtr0332348"	"FBtr0332349"	"FBtr0332346"	"FBtr0332352"	"FBtr0305142"	"FBtr0305141")
FBgn0260388+FBgn0263131:E039	FBgn0260388+FBgn0263131	E039	12.7004	0.00431696	6.51156	0.0107175	0.33595	7.47496	5.49424	-0.444147	3L	16543165	16543370	206	-	18	19	19	4	13	8	c("FBtr0307368"	"FBtr0307367")
FBgn0051635:E014	FBgn0051635	E014	20.5355	0.00539132	6.50452	0.01076	0.336437	9.23329	7.14407	-0.370099	2L	6647951	6647997	47	-	23	36	29	5	18	18	c("FBtr0331187"	"FBtr0331190"	"FBtr0079326"	"FBtr0113410")
FBgn0086071+FBgn0035422+FBgn0086072:E015	FBgn0086071+FBgn0035422+FBgn0086072	E015	1152.41	0.000389562	6.50448	0.0107603	0.336437	58.6409	60.8647	0.0536965	3L	3222927	3222958	32	-	1162	1527	1052	902	1363	981	c("FBtr0073095"	"FBtr0073097"	"FBtr0302301")
FBgn0031992:E003	FBgn0031992	E003	114.421	0.00231149	6.50264	0.0107714	0.336441	20.4958	18.3578	-0.158939	2L	8162311	8162418	108	-	137	159	110	97	119	76	c("FBtr0079640"	"FBtr0346463")
FBgn0261119:E003	FBgn0261119	E003	204.581	0.000393924	6.50257	0.0107719	0.336441	26.9177	25.1012	-0.100794	2R	18450890	18451041	152	-	245	233	258	124	232	172	FBtr0086723
FBgn0260985:E001	FBgn0260985	E001	1773.43	0.000144575	6.49947	0.0107907	0.336847	73.1703	72.2145	-0.0189699	3L	4134860	4135766	907	-	2379	2311	2120	1058	1809	1338	FBtr0073264
FBgn0005624:E005	FBgn0005624	E005	156.865	0.00302683	6.49813	0.0107988	0.336922	21.5819	23.9808	0.152062	2R	12977317	12978221	905	-	226	107	195	144	159	125	c("FBtr0345375"	"FBtr0087798"	"FBtr0345196")
FBgn0032477+FBgn0032478:E006	FBgn0032477+FBgn0032478	E006	29.8043	0.00202067	6.49651	0.0108087	0.337049	10.9068	8.92101	-0.289948	2L	13183450	13183495	46	+	52	38	35	20	29	14	c("FBtr0080436"	"FBtr0080437")
FBgn0029147:E009	FBgn0029147	E009	113.107	0.00345284	6.49504	0.0108176	0.33709	20.3814	18.0464	-0.175539	2R	22129991	22130184	194	+	133	142	140	116	99	56	c("FBtr0308350"	"FBtr0071762")
FBgn0034432:E001	FBgn0034432	E001	2407.93	0.000630614	6.4944	0.0108215	0.33709	83.3053	83.7349	0.00742088	2R	19305172	19307184	2013	+	2612	2840	2311	2080	2848	1902	c("FBtr0345425"	"FBtr0300283")
FBgn0044419+FBgn0260458:E008	FBgn0044419+FBgn0260458	E008	102.999	0.000519183	6.49144	0.0108395	0.337472	17.3004	19.0423	0.138405	3L	5781537	5781550	14	+	98	97	74	107	121	110	c("FBtr0114577"	"FBtr0299940"	"FBtr0091709"	"FBtr0091710")
FBgn0033402:E001	FBgn0033402	E001	101.789	0.00650476	6.48766	0.0108626	0.338011	19.7768	16.9432	-0.223105	2R	9302823	9303677	855	-	163	97	148	64	109	60	FBtr0333000
FBgn0086906:E011	FBgn0086906	E011	105.845	0.000549797	6.48361	0.0108873	0.338601	19.8223	17.8001	-0.155234	3L	2046282	2046533	252	-	172	73	153	71	112	80	c("FBtr0332684"	"FBtr0332676"	"FBtr0332677"	"FBtr0332674"	"FBtr0332675"	"FBtr0332678"	"FBtr0332679"	"FBtr0332683"	"FBtr0332682"	"FBtr0332681"	"FBtr0332680")
FBgn0035574:E010	FBgn0035574	E010	19.5418	0.00350375	6.47935	0.0109135	0.339012	7.07062	8.92911	0.33668	3L	4793921	4794148	228	+	30	6	12	19	26	24	c("FBtr0073345"	"FBtr0332738")
FBgn0036008:E001	FBgn0036008	E001	432.436	0.000444857	6.47905	0.0109153	0.339012	38.1701	36.659	-0.0582764	3L	9506818	9508133	1316	-	510	491	464	324	459	386	c("FBtr0076426"	"FBtr0333863")
FBgn0050047:E008	FBgn0050047	E008	3.88038	0.01499	6.47862	0.0109179	0.339012	4.24124	2.15019	-0.980019	2R	12353884	12354064	181	+	9	7	7	0	2	1	FBtr0087905
FBgn0261556:E014	FBgn0261556	E014	19.636	0.0345264	6.47485	0.0109412	0.339553	9.54474	6.53856	-0.545732	3L	20168476	20169063	588	-	45	24	23	10	21	5	c("FBtr0302714"	"FBtr0302715"	"FBtr0302712"	"FBtr0302713")
FBgn0003612:E019	FBgn0003612	E019	196.697	0.000468315	6.47196	0.010959	0.339746	24.5749	26.5519	0.111631	2R	9121094	9121610	517	+	222	158	248	127	251	199	c("FBtr0343996"	"FBtr0302506")
FBgn0028939:E005	FBgn0028939	E005	90.4556	0.00227164	6.47274	0.0109541	0.339746	16.4113	18.1284	0.143559	2L	13981678	13982952	1275	+	109	79	103	100	98	56	c("FBtr0343689"	"FBtr0080588"	"FBtr0080589")
FBgn0260861:E001	FBgn0260861	E001	49.0623	0.00144474	6.46859	0.0109797	0.340209	13.5575	11.795	-0.200919	2L	8686231	8686492	262	+	64	69	68	29	49	28	FBtr0079730
FBgn0003867:E004	FBgn0003867	E004	6.21121	0.0124066	6.45987	0.0110338	0.341702	3.34202	5.35283	0.67958	3R	21781988	21782483	496	-	3	6	2	11	9	4	c("FBtr0334312"	"FBtr0084164")
FBgn0015903:E002	FBgn0015903	E002	220.342	0.000319857	6.4581	0.0110448	0.341751	25.9002	27.6549	0.0945738	2R	23568058	23568392	335	+	225	184	229	194	271	220	FBtr0072069
FBgn0031194:E002	FBgn0031194	E002	628.802	0.000800883	6.4568	0.0110529	0.341751	43.7739	46.0331	0.0726012	X	22536441	22536994	554	-	703	621	680	508	770	542	c("FBtr0333716"	"FBtr0077364")
FBgn0031449:E006	FBgn0031449	E006	106.388	0.000596526	6.45745	0.0110488	0.341751	19.5787	17.5947	-0.15414	2L	2735814	2736129	316	+	126	163	107	82	86	83	c("FBtr0334158"	"FBtr0334160")
FBgn0011672:E003	FBgn0011672	E003	43.6564	0.00142687	6.45522	0.0110627	0.341822	12.7531	10.7727	-0.243473	3R	21053204	21053618	415	-	64	70	55	23	28	32	FBtr0306351
FBgn0026403:E005	FBgn0026403	E005	3.75735	0.02261	6.45455	0.0110668	0.341822	2.45832	4.43935	0.852674	2R	10318728	10318998	271	+	1	4	2	7	5	2	c("FBtr0339459"	"FBtr0088349")
FBgn0030017+FBgn0030018:E004	FBgn0030017+FBgn0030018	E004	23.4674	0.00218505	6.45241	0.0110802	0.342055	9.93661	7.90594	-0.329817	X	8169490	8170060	571	-	32	24	34	13	27	17	c("FBtr0071185"	"FBtr0340143"	"FBtr0331300")
FBgn0032876:E001	FBgn0032876	E001	752.747	0.00196644	6.45116	0.011088	0.342114	48.4798	49.519	0.0305973	2L	20678921	20681533	2613	-	996	696	864	613	895	558	c("FBtr0081401"	"FBtr0081399")
FBgn0003165:E010	FBgn0003165	E010	83.9119	0.000889963	6.44899	0.0111015	0.342351	15.9031	17.8953	0.17027	3R	9157118	9157950	833	-	112	65	93	42	123	87	c("FBtr0081994"	"FBtr0305197"	"FBtr0333668")
FBgn0026060+FBgn0029840:E006	FBgn0026060+FBgn0029840	E006	1503.74	0.000109955	6.44535	0.0111243	0.342699	68.2961	67.0896	-0.0257146	X	6084791	6088213	3423	-	1896	1346	2078	1043	1621	1271	c("FBtr0345895"	"FBtr0332964")
FBgn0033710:E003	FBgn0033710	E003	76.2682	0.00183212	6.44439	0.0111303	0.342699	14.89	16.7359	0.168596	2R	12307559	12307947	389	+	68	98	80	68	74	68	FBtr0087893
FBgn0262734:E004	FBgn0262734	E004	617.295	0.000139795	6.4451	0.0111259	0.342699	43.4406	45.1458	0.0555473	X	16449877	16450179	303	+	550	513	604	369	928	775	c("FBtr0343632"	"FBtr0074281"	"FBtr0074280"	"FBtr0074279"	"FBtr0343633")
FBgn0000289:E016	FBgn0000289	E016	478.101	0.000800109	6.43912	0.0111634	0.343526	40.4594	38.3415	-0.0775662	2R	14178665	14178829	165	+	622	412	616	325	518	444	c("FBtr0087529"	"FBtr0087528"	"FBtr0339962"	"FBtr0339961"	"FBtr0339960"	"FBtr0290035"	"FBtr0290034"	"FBtr0087527"	"FBtr0087526"	"FBtr0112795"	"FBtr0346946")
FBgn0031145:E001	FBgn0031145	E001	1585.83	0.000162139	6.43824	0.011169	0.343526	68.4652	69.8759	0.0294236	X	21035469	21035721	253	+	1772	1766	1415	1363	1894	1379	c("FBtr0113007"	"FBtr0333760"	"FBtr0077241"	"FBtr0333762")
FBgn0014380:E006	FBgn0014380	E006	139.267	0.000555052	6.43221	0.0112069	0.34415	20.3526	22.2625	0.129404	3R	9502375	9502581	207	-	155	182	121	144	136	97	FBtr0082124
FBgn0025836:E006	FBgn0025836	E006	428.94	0.000199492	6.43396	0.0111959	0.34415	36.4096	38.2614	0.0715711	X	132807	133384	578	+	489	314	478	354	588	387	c("FBtr0340055"	"FBtr0340054"	"FBtr0302200"	"FBtr0112920"	"FBtr0112919"	"FBtr0340053")
FBgn0026737+FBgn0085433:E011	FBgn0026737+FBgn0085433	E011	134.39	0.00551312	6.43272	0.0112037	0.34415	20.0166	22.2792	0.154499	3R	15365960	15366289	330	-	175	114	133	118	181	101	c("FBtr0112667"	"FBtr0112669"	"FBtr0112668")
FBgn0029866:E003	FBgn0029866	E003	2.26973	0.0288362	6.43032	0.0112189	0.344337	3.60186	1.57278	-1.19542	X	6341060	6341137	78	+	6	4	3	1	1	0	c("FBtr0331394"	"FBtr0331395")
FBgn0266186:E005	FBgn0266186	E005	37.1334	0.00143948	6.42916	0.0112262	0.344381	11.9614	9.9857	-0.260449	2R	9842168	9842225	58	-	48	56	46	26	29	24	FBtr0346639
FBgn0035273+FBgn0011573:E006	FBgn0035273+FBgn0011573	E006	12.9591	0.0785324	6.42625	0.0112446	0.344764	8.07291	4.4126	-0.871459	3L	1797308	1798349	1042	+	47	13	12	4	6	5	FBtr0072778
FBgn0000083:E009	FBgn0000083	E009	924.962	7.8257e-05	6.42335	0.0112629	0.344966	54.2974	52.5514	-0.0471519	3R	21070278	21070539	262	+	1182	1467	799	762	798	631	FBtr0089517
FBgn0028494:E005	FBgn0028494	E005	680.663	0.000591619	6.4239	0.0112595	0.344966	45.4655	47.6865	0.0688081	2R	17716494	17717270	777	-	1287	630	654	531	625	501	c("FBtr0340273"	"FBtr0086886")
FBgn0035385:E004	FBgn0035385	E004	7.4626	0.0247274	6.4203	0.0112823	0.34538	NA	NA	NA	3L	3008529	3011860	3332	+	22	15	4	1	2	5	c("FBtr0340706"	"FBtr0332085"	"FBtr0072980")
FBgn0003256:E001	FBgn0003256	E001	4.20231	0.0306563	6.40966	0.0113501	0.346838	2.52241	4.64464	0.880764	2R	1071462	1071573	112	+	1	4	1	2	10	7	FBtr0113703
FBgn0011604:E006	FBgn0011604	E006	822.27	0.000156062	6.40784	0.0113617	0.346838	50.6088	52.2153	0.0450848	2R	12637339	12637593	255	+	1125	697	965	512	1094	712	c("FBtr0087841"	"FBtr0087842"	"FBtr0087843")
FBgn0040001:E003	FBgn0040001	E003	163.375	0.00869746	6.40922	0.011353	0.346838	22.3329	20.2466	-0.141489	3L	25754853	25755202	350	-	355	198	319	65	114	23	FBtr0305959
FBgn0040297:E034	FBgn0040297	E034	244.534	0.00115341	6.40862	0.0113568	0.346838	27.3219	29.5972	0.115403	2L	21132034	21132909	876	+	317	227	216	184	341	215	c("FBtr0299912"	"FBtr0081466"	"FBtr0299910"	"FBtr0299908"	"FBtr0081467"	"FBtr0306016"	"FBtr0334173"	"FBtr0334171")
FBgn0085405:E003	FBgn0085405	E003	208.334	0.00125372	6.40725	0.0113655	0.346838	27.0685	25.259	-0.0998155	3R	22458321	22459421	1101	+	283	224	290	127	219	154	FBtr0112608
FBgn0264817+FBgn0005630:E009	FBgn0264817+FBgn0005630	E009	341.868	0.00597465	6.40807	0.0113603	0.346838	31.5114	35.2825	0.16308	2R	10491260	10492585	1326	-	390	337	327	275	378	354	FBtr0089361
FBgn0264270+FBgn0263563:E018	FBgn0264270+FBgn0263563	E018	146.665	0.000436752	6.40543	0.0113772	0.347014	21.2429	19.389	-0.131737	X	7085955	7085978	24	-	278	250	236	39	85	63	c("FBtr0331255"	"FBtr0331254"	"FBtr0331271"	"FBtr0331264"	"FBtr0336727"	"FBtr0331268"	"FBtr0336729"	"FBtr0331262"	"FBtr0346796")
FBgn0263980:E002	FBgn0263980	E002	151.454	0.0016347	6.40355	0.0113892	0.347149	23.0525	21.7454	-0.0842091	2R	15409566	15410542	977	+	239	136	199	96	158	117	c("FBtr0344206"	"FBtr0344207"	"FBtr0344204"	"FBtr0344205"	"FBtr0344202"	"FBtr0344203"	"FBtr0344200"	"FBtr0344201"	"FBtr0330007"	"FBtr0344208"	"FBtr0330011"	"FBtr0330012"	"FBtr0330013")
FBgn0267624+FBgn0004449:E012	FBgn0267624+FBgn0004449	E012	60.1017	0.000979302	6.40289	0.0113935	0.347149	13.2112	15.1161	0.194325	3L	22340462	22340641	180	-	72	42	66	48	77	60	c("FBtr0306107"	"FBtr0078509"	"FBtr0330159")
FBgn0039056:E005	FBgn0039056	E005	139.917	0.000493956	6.40114	0.0114047	0.347309	20.6007	22.4793	0.125903	3R	23120842	23120985	144	+	149	126	161	103	176	136	FBtr0084368
FBgn0000996:E001	FBgn0000996	E001	975.678	0.00039409	6.39203	0.0114634	0.348567	56.0987	54.8368	-0.0328222	2R	15376619	15378421	1803	-	1299	882	1212	755	1168	702	c("FBtr0339999"	"FBtr0087387")
FBgn0046704:E003	FBgn0046704	E003	14.1203	0.00401321	6.39235	0.0114613	0.348567	7.74711	5.78026	-0.422524	2L	6724178	6724389	212	+	20	18	26	6	13	7	c("FBtr0329941"	"FBtr0329942")
FBgn0261532:E004	FBgn0261532	E004	162.044	0.000410648	6.39196	0.0114639	0.348567	22.3147	24.1709	0.115276	3R	18180685	18180822	138	-	216	161	161	121	203	134	c("FBtr0336472"	"FBtr0083619")
FBgn0037652:E002	FBgn0037652	E002	11.9328	0.00441463	6.38724	0.0114944	0.349313	7.2308	5.25373	-0.460813	3R	9004096	9004138	43	+	15	19	18	7	11	5	FBtr0081964
FBgn0034046:E003	FBgn0034046	E003	528.074	0.000145572	6.38305	0.0115215	0.349594	40.9264	42.0384	0.0386754	2R	15848579	15849679	1101	+	673	379	625	357	701	512	c("FBtr0340013"	"FBtr0308815"	"FBtr0308814"	"FBtr0087287")
FBgn0044419+FBgn0260458:E006	FBgn0044419+FBgn0260458	E006	287.581	0.00126489	6.38395	0.0115157	0.349594	29.4296	31.3513	0.0912571	3L	5780998	5781406	409	+	284	275	228	275	361	290	c("FBtr0347274"	"FBtr0299940"	"FBtr0091709"	"FBtr0091710")
FBgn0262636:E011	FBgn0262636	E011	27.1318	0.0168129	6.38481	0.0115101	0.349594	8.51524	10.6203	0.31871	4	390425	391544	1120	-	28	20	39	23	33	22	c("FBtr0089129"	"FBtr0089128"	"FBtr0307043")
FBgn0265194:E015	FBgn0265194	E015	93.0877	0.00110725	6.38208	0.0115279	0.349605	16.66	18.622	0.160623	2R	15270631	15270821	191	-	142	84	97	69	100	81	c("FBtr0339075"	"FBtr0339074"	"FBtr0339077"	"FBtr0339076"	"FBtr0339079"	"FBtr0339078"	"FBtr0339080"	"FBtr0339081"	"FBtr0339082")
FBgn0041182:E012	FBgn0041182	E012	228.762	0.000283956	6.37927	0.0115461	0.349795	26.1046	27.8	0.0907796	2L	7699379	7700668	1290	-	230	382	316	149	199	135	c("FBtr0079513"	"FBtr0335487"	"FBtr0335488"	"FBtr0079511"	"FBtr0079510")
FBgn0063449:E002	FBgn0063449	E002	67.681	0.00105594	6.37941	0.0115452	0.349795	15.7466	13.9298	-0.176861	2L	9894064	9894132	69	-	88	131	58	40	68	37	c("FBtr0330683"	"FBtr0079906")
FBgn0003082:E005	FBgn0003082	E005	42.5904	0.00134375	6.37357	0.0115832	0.34988	10.7281	12.659	0.238762	2R	7826934	7827319	386	+	31	39	31	35	65	52	c("FBtr0088838"	"FBtr0088839")
FBgn0026088:E004	FBgn0026088	E004	57.2704	0.00134719	6.37457	0.0115767	0.34988	12.5766	14.5423	0.209514	X	1879656	1879774	119	-	43	54	48	59	73	60	FBtr0331385
FBgn0029709:E003	FBgn0029709	E003	878.538	0.000175059	6.37476	0.0115755	0.34988	51.4132	52.9335	0.0420417	X	4541907	4542438	532	+	860	1019	690	854	964	837	c("FBtr0343566"	"FBtr0070675")
FBgn0030082:E004	FBgn0030082	E004	49.974	0.0125405	6.37485	0.0115749	0.34988	13.8815	11.6541	-0.252324	X	9082359	9082746	388	+	57	91	47	39	40	31	FBtr0309871
FBgn0032801:E004	FBgn0032801	E004	113.615	0.00101174	6.37293	0.0115874	0.34988	18.6635	20.3905	0.127678	2L	19528088	19528323	236	-	138	132	86	79	168	96	c("FBtr0303779"	"FBtr0344843"	"FBtr0081277"	"FBtr0303780"	"FBtr0081278")
FBgn0040064:E003	FBgn0040064	E003	1586.06	0.000128913	6.3771	0.0115602	0.34988	68.2956	69.3978	0.0230983	2L	9916052	9916980	929	+	1584	2042	1270	1571	1715	1292	FBtr0079876
FBgn0267487:E006	FBgn0267487	E006	528.436	0.000144249	6.37242	0.0115907	0.34988	41.9538	40.3115	-0.0576132	3L	1345498	1345864	367	-	766	596	708	310	519	397	c("FBtr0072718"	"FBtr0072719"	"FBtr0310161"	"FBtr0072716"	"FBtr0072717")
FBgn0265523+FBgn0264678:E017	FBgn0265523+FBgn0264678	E017	29.5791	0.0091999	6.36717	0.0116251	0.350736	8.62149	10.966	0.34703	X	12741449	12741641	193	-	28	14	24	21	59	34	c("FBtr0333768"	"FBtr0333766")
FBgn0266696:E015	FBgn0266696	E015	169.309	0.0119528	6.36181	0.0116603	0.351617	25.7031	21.3223	-0.26958	3L	2439499	2439830	332	+	278	145	271	101	137	128	c("FBtr0345111"	"FBtr0345100"	"FBtr0345094"	"FBtr0345086"	"FBtr0345093"	"FBtr0345104"	"FBtr0345087"	"FBtr0345110"	"FBtr0345085"	"FBtr0345112"	"FBtr0345102"	"FBtr0345103"	"FBtr0345092"	"FBtr0345101"	"FBtr0345090"	"FBtr0345109"	"FBtr0345099"	"FBtr0345089"	"FBtr0345088")
FBgn0264817+FBgn0005630:E036	FBgn0264817+FBgn0005630	E036	175.189	0.000727364	6.36029	0.0116702	0.351735	23.1749	25.0941	0.114781	2R	10541345	10541670	326	-	212	176	177	112	218	178	c("FBtr0089355"	"FBtr0089345"	"FBtr0089347"	"FBtr0089346"	"FBtr0089366"	"FBtr0089365"	"FBtr0089364"	"FBtr0089361"	"FBtr0089360")
FBgn0025777:E005	FBgn0025777	E005	256.912	0.00068754	6.35461	0.0117076	0.352682	29.8915	27.9022	-0.0993549	2L	6721188	6721454	267	-	321	341	300	192	252	174	c("FBtr0079306"	"FBtr0329892"	"FBtr0329893"	"FBtr0079307"	"FBtr0332330"	"FBtr0333346")
FBgn0264494:E013	FBgn0264494	E013	292.287	0.000302788	6.35188	0.0117257	0.353044	31.7096	29.9556	-0.0820924	2L	1749742	1750612	871	+	404	342	269	276	293	195	c("FBtr0077886"	"FBtr0077885")
FBgn0034046:E008	FBgn0034046	E008	245.11	0.00458912	6.34844	0.0117484	0.353546	30.193	26.9068	-0.166242	2R	15853590	15854981	1392	+	384	174	347	132	310	196	c("FBtr0308815"	"FBtr0308814")
FBgn0010909:E018	FBgn0010909	E018	264.626	0.000477561	6.3469	0.0117587	0.353625	30.2338	28.2558	-0.0976123	3L	2566202	2566375	174	-	392	279	412	120	236	222	c("FBtr0072958"	"FBtr0072959"	"FBtr0072956"	"FBtr0072957"	"FBtr0333365"	"FBtr0333364"	"FBtr0333363"	"FBtr0333362")
FBgn0265598+FBgn0027087:E013	FBgn0265598+FBgn0027087	E013	88.2741	0.0164319	6.34623	0.0117631	0.353625	14.8283	18.6349	0.329647	X	18566306	18566624	319	+	68	45	83	77	140	111	FBtr0340365
FBgn0034083:E002	FBgn0034083	E002	551.824	0.000324084	6.34454	0.0117743	0.353779	41.1211	42.9839	0.0639177	2R	16164087	16165113	1027	+	581	533	648	474	622	478	FBtr0302084
[truncated: 82,933 more rows]
[truncated: 10 more columns]

## Sheet: sig exons 
	groupID	featureID	exonBaseMean	dispersion	stat	pvalue	padj	mCherry	sxlF	log2fold_sxlF_mCherry	genomicData.seqnames	genomicData.start	genomicData.end	genomicData.width	genomicData.strand	countData.1	countData.2	countData.3	countData.4	countData.5	countData.6	transcripts
[truncated: 752 more rows]
