# Supplementary material for: Tudor-domain containing protein 5-like promotes male sexual identity in the Drosophila germline and is repressed in females by Sex lethal
Source: PLoS Genet. 2019 Jul 22;15(7):e1007617. doi: 10.1371/journal.pgen.1007617 (PMC6645463; doi:10.1371/journal.pgen.1007617)
Supplement: S2 Table — (XLSX) [file pgen.1007617.s002.xlsx]

## Sheet: sxl.deseq.csv
	id	baseMean	baseMeanA	baseMeanB	foldChange	log2FoldChange	pval	padj	name
3170	FBgn0029754	3211.13	6070.78	351.485	0.0578978	-4.11035	2.0424e-31	1.00098e-27	CG15930
11677	FBgn0052786	16.9324	30.092	3.77274	0.125373	-2.9957	1.40084e-05	0.00438223	CG32786
6955	FBgn0035641	138.584	232.367	44.8013	0.192804	-2.37479	3.88233e-11	4.39091e-08	CG5568
13234	FBgn0250904	218.12	361.497	74.7433	0.20676	-2.27397	6.76584e-05	0.0155435	CG34434
12653	FBgn0083987	199.145	327.877	70.4135	0.214756	-2.21923	5.63437e-05	0.0133616	snRNA:U11
4377	FBgn0031623	46.4747	75.6766	17.2727	0.228243	-2.13136	3.36639e-06	0.00133773	Taf12L
3245	FBgn0029879	223.132	356.429	89.8355	0.252043	-1.98826	3.70426e-15	1.08927e-11	APC7
12413	FBgn0065046	94.4596	149.866	39.0532	0.260587	-1.94016	1.82056e-05	0.00496458	snoRNA:U3:9B
10286	FBgn0041721	72.8285	113.493	32.1641	0.283402	-1.81908	5.52136e-05	0.0133083	snRNA:U12
4534	FBgn0031849	366.08	563.681	168.48	0.298893	-1.7423	2.51854e-14	6.17169e-11	CG11327
14996	FBgn0263934	34.2092	52.1752	16.2432	0.31132	-1.68353	0.000261305	0.0436588	esn
1073	FBgn0010329	321.826	486.144	157.508	0.323996	-1.62595	2.48453e-12	3.04417e-09	Tbh
1291	FBgn0011761	452.385	675.931	228.839	0.338553	-1.56254	2.09362e-12	2.79841e-09	dhd
13255	FBgn0259150	198.82	295.05	102.59	0.347703	-1.52407	1.18233e-09	1.08648e-06	CG42265
8522	FBgn0037950	118.584	174.147	63.0216	0.361888	-1.46638	4.88003e-07	0.00023917	HisCl1
3350	FBgn0030028	311.981	449.53	174.433	0.388034	-1.36575	3.83326e-09	3.13113e-06	Corp
1118	FBgn0010431	84.494	121.665	47.323	0.388961	-1.3623	2.5337e-05	0.00677327	mtrm
12540	FBgn0082980	94.3388	135.187	53.4911	0.395684	-1.33758	1.09232e-05	0.00349138	snoRNA:Psi28S-2996
13170	FBgn0087040	233.401	333.072	133.73	0.401505	-1.31651	5.78389e-08	3.54335e-05	alphaTub67C
3030	FBgn0029105	74.7126	106.183	43.2426	0.407247	-1.29602	0.000207633	0.0367552	alpha-Catr
3209	FBgn0029825	675.796	955.772	395.82	0.414137	-1.27182	1.04141e-09	1.02079e-06	CG12728
5113	FBgn0032752	360.588	506.468	214.707	0.423929	-1.2381	3.9484e-08	2.63879e-05	CG10702
11395	FBgn0052204	216.4	302.086	130.714	0.432704	-1.20855	1.09136e-06	0.000517622	CG32204
7713	FBgn0036787	169.08	235.796	102.363	0.434118	-1.20384	9.70181e-06	0.0031699	CG4306
3968	FBgn0030994	482.614	663.587	301.64	0.45456	-1.13746	1.05305e-07	5.73447e-05	HP1D3csd
3101	FBgn0029648	327.023	447.797	206.248	0.460584	-1.11846	1.3709e-06	0.000610797	CG3603
7965	FBgn0037130	230.956	312.399	149.514	0.478599	-1.06311	1.69045e-05	0.00478591	Syn1
6956	FBgn0035642	430.12	578.656	281.585	0.486619	-1.03914	1.1596e-06	0.000532799	CG18586
2426	FBgn0026149	1449.4	1947.44	951.357	0.488516	-1.03352	7.9672e-08	4.67628e-05	BCL7-like
3376	FBgn0030066	755.116	1002.38	507.852	0.506646	-0.98095	2.14851e-06	0.000902557	CG1885
9846	FBgn0039896	307.095	406.414	207.775	0.51124	-0.967927	0.000205685	0.0367552	yellow-h
11426	FBgn0052259	193.439	253.899	132.979	0.523749	-0.933053	0.0001721	0.0320303	CG32259
3111	FBgn0029664	604.085	788.634	419.535	0.531977	-0.910564	1.58407e-05	0.00473482	CG10802
15510	FBgn0265089	1689.6	2203.04	1176.16	0.533882	-0.905408	2.90423e-06	0.00118613	eIF4E3
3126	FBgn0029693	1312.25	1709.97	914.535	0.534826	-0.902859	5.61178e-06	0.00206275	CG6379
6007	FBgn0034187	1273.91	1654.4	893.417	0.540024	-0.888904	0.000209487	0.0367552	CG6967
3073	FBgn0029526	351.068	450.591	251.544	0.558254	-0.841006	0.000209987	0.0367552	CR18166
1584	FBgn0014340	1807.39	2310.68	1304.1	0.564376	-0.82527	1.61015e-05	0.00473482	mof
143	FBgn0000427	5647.35	7149.97	4144.73	0.579685	-0.786658	0.000120868	0.0243567	2018-12-01
6853	FBgn0035490	2033.1	2542.4	1523.79	0.599352	-0.738525	0.000198633	0.0365062	CG1136
8790	FBgn0038349	2134.01	1586.59	2681.44	1.69006	0.757077	4.639e-05	0.0113679	AOX3
240	FBgn0001090	716.312	510.318	922.305	1.80731	0.853847	7.05864e-05	0.0157247	bnb
829	FBgn0004512	225.738	160.6	290.876	1.81118	0.856934	0.000269273	0.0439902	Mdr49
8867	FBgn0038462	370.543	259.408	481.678	1.85683	0.892843	9.52014e-05	0.0208917	CG17556
3616	FBgn0030485	251.39	171.907	330.873	1.92472	0.944647	6.97121e-05	0.0157247	CG1998
7297	FBgn0036186	197.159	132.503	261.816	1.97592	0.982527	0.000120931	0.0243567	CG6071
990	FBgn0005660	246.558	162.989	330.128	2.02546	1.01825	2.83444e-05	0.00729508	Ets21C
3503	FBgn0030310	126.362	83.4096	169.314	2.02991	1.02141	0.000226711	0.0392157	PGRP-SA
7625	FBgn0036670	150.29	98.8706	201.709	2.04013	1.02866	0.000268607	0.0439902	CG13029
3782	FBgn0030723	132.379	84.5733	180.184	2.13051	1.0912	0.000134993	0.0261159	dpr18
9979	FBgn0040321	111.264	70.6349	151.893	2.15039	1.1046	0.000133322	0.0261159	GNBP3
6211	FBgn0034493	774.057	472.379	1075.73	2.27727	1.1873	3.52138e-09	3.04558e-06	CG8908
1734	FBgn0015714	515.38	304.748	726.012	2.38233	1.25237	2.7854e-05	0.00729508	Cyp6a17
15012	FBgn0263986	59.6927	34.3172	85.0682	2.47888	1.30969	0.000232747	0.0397916	cd
7119	FBgn0035903	70.2681	39.9152	100.621	2.52087	1.33392	0.000104487	0.0219468	CG6765
319	FBgn0001311	58.8447	33.0023	84.687	2.56609	1.35957	0.000254207	0.0429609	kkv
963	FBgn0005586	51.494	28.8236	74.1644	2.57304	1.36348	0.00031945	0.0499668	Rab3
16938	FBgn0267087	73.6727	40.5366	106.809	2.63488	1.39774	2.87774e-05	0.00729508	CR45531
171	FBgn0000535	109.729	60.0696	159.388	2.65339	1.40784	0.000305072	0.0487552	eag
15051	FBgn0264270	7580.34	4076.69	11084	2.71887	1.44301	1.24727e-13	2.29233e-10	Sxl
1536	FBgn0013811	279.102	149.859	408.345	2.72486	1.44618	1.55349e-07	8.15748e-05	Dhc62B
9183	FBgn0038938	53.0574	28.3037	77.8111	2.74915	1.45899	9.84604e-05	0.0212892	CG7084
6062	FBgn0034276	43.2439	22.1995	64.2882	2.89593	1.53403	0.000149013	0.028089	Sardh
367	FBgn0002306	209.302	107.367	311.236	2.89879	1.53545	8.26928e-08	4.67628e-05	sas
8120	FBgn0037375	48.4212	24.6092	72.2331	2.9352	1.55346	0.000124543	0.0247453	kat-60L1
10656	FBgn0050263	68.0026	33.9229	102.082	3.00925	1.5894	7.74653e-06	0.00264877	stum
6758	FBgn0035331	242.127	119.323	364.931	3.05834	1.61275	2.20768e-10	2.31854e-07	MsR1
8485	FBgn0037896	41.4015	20.0945	62.7084	3.12067	1.64186	0.000106446	0.0220433	ninaG
2910	FBgn0028740	85.5383	40.6581	130.418	3.20768	1.68153	3.00666e-05	0.00749269	CG6362
11471	FBgn0052333	98.7763	46.8084	150.744	3.22045	1.68726	5.33135e-08	3.40812e-05	CG32333
6431	FBgn0034829	109.337	49.7562	168.919	3.39493	1.76338	1.06653e-08	7.8406e-06	CG9899
5269	FBgn0033033	351.394	159.597	543.191	3.40352	1.76703	9.20155e-14	1.93272e-10	scaf
10222	FBgn0041183	31.975	14.3178	49.6322	3.46647	1.79347	0.000291125	0.0470376	Tep1
484	FBgn0003015	39.6402	17.3374	61.9429	3.5728	1.83706	0.000318	0.0499668	osk
14371	FBgn0262719	183.085	79.2417	286.928	3.62092	1.85636	5.47844e-09	4.23945e-06	CG43163
2240	FBgn0024941	33.9698	14.0491	53.8905	3.83587	1.93955	6.71195e-05	0.0155435	RSG7
6657	FBgn0035168	150.351	59.8321	240.869	4.02575	2.00926	7.47249e-13	1.22076e-09	cep290
7987	FBgn0037164	35.9447	14.1056	57.7837	4.09652	2.0344	7.37377e-06	0.00258135	CG11438
725	FBgn0004034	37.1086	13.702	60.5152	4.41654	2.14292	4.10226e-06	0.00158725	y
8750	FBgn0038290	400.758	147.031	654.486	4.45134	2.15424	5.33096e-21	1.95953e-17	CG6912
12041	FBgn0053552	23.4201	8.50831	38.332	4.50524	2.1716	0.000144262	0.0275465	CG33552
10937	FBgn0051262	34.8086	11.497	58.1202	5.05523	2.33778	1.4685e-06	0.000635038	CG31262
14040	FBgn0262111	28.1262	9.01858	47.2338	5.23738	2.38885	9.40421e-06	0.0031425	f
10550	FBgn0050054	35.3616	10.8184	59.9047	5.53728	2.46918	1.69263e-05	0.00478591	CG30054
4995	FBgn0032538	45.71	12.4443	78.9757	6.34632	2.66592	3.56016e-08	2.49262e-05	CG16885
5953	FBgn0034105	18.8467	4.4147	33.2787	7.53815	2.91421	1.51559e-05	0.00464243	CG7755
4910	FBgn0032419	21.5673	3.96204	39.1726	9.88696	3.30553	7.21492e-06	0.00258135	CG17217
12827	FBgn0085395	12.9998	1.69431	24.3052	14.3452	3.8425	1.82335e-05	0.00496458	Shawl
13681	FBgn0261046	101.62	10.7445	192.496	17.9158	4.16316	1.08828e-12	1.6001e-09	Dscam3
3295	FBgn0029950	8.71599	0.726183	16.7058	23.0049	4.52387	0.000100487	0.0214124	CG9657
15603	FBgn0265296	11.2278	0.83656	21.619	25.8428	4.69169	4.3477e-06	0.00163908	Dscam2
10562	FBgn0050076	200.642	12.3284	388.956	31.5496	4.97955	2.77486e-51	4.07987e-47	CG30076
17007	FBgn0267160	86.0788	2.42049	169.737	70.1251	6.13186	3.98869e-36	2.93229e-32	CR45600
8797	FBgn0038358	9.73435	19.4687	0	0	-Inf	1.76672e-07	8.95727e-05	CG4525
8819	FBgn0038395	570.163	838.866	301.46	0.359366	-1.47647	0.000329885	0.0510558	CG10407
61	FBgn0000163	6962.38	8585.4	5339.35	0.62191	-0.685222	0.000341987	0.0523774	baz
8258	FBgn0037570	17.9754	6.16698	29.7838	4.82957	2.27189	0.00036923	0.0554598	CG11693
10287	FBgn0041723	262.982	186.252	339.712	1.82394	0.867055	0.000369657	0.0554598	rho-5
5946	FBgn0034095	69.6558	41.5304	97.7812	2.35445	1.23539	0.000386034	0.0573319	CG15701
11840	FBgn0053282	9.7873	1.13127	18.4433	16.3032	4.02708	0.000391999	0.0576356	CG33282
4480	FBgn0031763	5.31508	0	10.6302	Inf	Inf	0.000437698	0.0637175	CG13996
9890	FBgn0040001	1461.16	829.666	2092.66	2.52229	1.33473	0.000460577	0.0663908	FASN3
10027	FBgn0040384	735.64	918.02	553.261	0.602667	-0.730566	0.000474594	0.0677471	CG32795
6885	FBgn0035539	671.488	839.317	503.658	0.600081	-0.736772	0.000509207	0.0719891	slow
1294	FBgn0011764	7138.93	8761.56	5516.31	0.629603	-0.667486	0.000517587	0.072477	NA
11667	FBgn0052756	538.085	669.119	407.051	0.608338	-0.717054	0.000532395	0.0738472	CG32756
5757	FBgn0033809	169.701	118.795	220.607	1.85704	0.893002	0.000565902	0.0763344	CG4630
12414	FBgn0065047	50.7438	72.4025	29.0852	0.401716	-1.31575	0.000565844	0.0763344	snoRNA:U3:54Ab
12476	FBgn0069354	127.536	72.5644	182.508	2.51511	1.33062	0.000559875	0.0763344	Porin2
3318	FBgn0029986	32.6246	49.3251	15.924	0.322838	-1.63112	0.00057232	0.0764983	CG15332
14960	FBgn0263830	565.3	374.505	756.095	2.01892	1.01358	0.000598732	0.0793077	CG40486
2107	FBgn0023216	768.522	948.686	588.359	0.620183	-0.689235	0.000610856	0.0801911	Parg
7343	FBgn0036250	14.8558	4.57785	25.1338	5.4903	2.45689	0.000642637	0.0828833	Ir68b
7867	FBgn0036995	42.5009	23.1524	61.8494	2.6714	1.4176	0.000640707	0.0828833	atk
3168	FBgn0029752	41.3579	60.711	22.0047	0.362451	-1.46414	0.000651838	0.0833389	TrxT
15908	FBgn0265761	12.961	21.9739	3.94814	0.179674	-2.47655	0.000672983	0.0853006	CR44568
6206	FBgn0034487	50.6781	29.2714	72.0847	2.46263	1.3002	0.00069882	0.0865591	Efhc1.2
6818	FBgn0035434	15.2786	4.48866	26.0686	5.80766	2.53796	0.00069819	0.0865591	Drsl5
13911	FBgn0261804	246.012	177.741	314.284	1.76821	0.822289	0.000700574	0.0865591	CG42750
8326	FBgn0037664	45.2959	23.6987	66.8931	2.82265	1.49705	0.000771612	0.0945418	CG8420
6846	FBgn0035480	146.876	191.381	102.371	0.534909	-0.902636	0.000821954	0.099059	CG14984
7205	FBgn0036031	38.9193	20.8731	56.9655	2.72913	1.44844	0.000820893	0.099059	CG6761
907	FBgn0004859	2996.02	3620.47	2371.57	0.655044	-0.610336	0.000862389	0.102452	ci
8253	FBgn0037562	151.175	195.567	106.782	0.546014	-0.872989	0.000867933	0.102452	CG11671
9997	FBgn0040348	19.0855	6.90915	31.2618	4.5247	2.17782	0.000871011	0.102452	CG3703
6829	FBgn0035452	196.236	143.415	249.057	1.73661	0.796276	0.000884336	0.103194	CG10359
14640	FBgn0263256	1077.94	1327.98	827.897	0.623425	-0.681712	0.00089294	0.103377	CG43394
6353	FBgn0034711	20.0748	5.55117	34.5985	6.23264	2.63984	0.000924488	0.106193	NA
9810	FBgn0039844	65.1222	41.1003	89.1441	2.16894	1.11699	0.00101432	0.115608	CG1607
1530	FBgn0013771	1451.16	1901.7	1000.61	0.526167	-0.926406	0.00107573	0.12158	Cyp6a9
16464	FBgn0266521	9960.52	11994.1	7926.93	0.660902	-0.597492	0.00108325	0.12158	stai
8424	FBgn0037807	269.552	338.314	200.79	0.5935	-0.75268	0.00116349	0.125938	CG6293
8725	FBgn0038248	39.7895	21.1478	58.4312	2.76299	1.46623	0.00116491	0.125938	CG7886
9869	FBgn0039938	232.457	310.179	154.734	0.498855	-1.00331	0.00114142	0.125938	Sox102F
11715	FBgn0052971	520.783	358.562	683.004	1.90484	0.92967	0.00114061	0.125938	CG32971
13243	FBgn0259108	111.711	74.8806	148.542	1.98372	0.988206	0.00115661	0.125938	futsch
4388	FBgn0031636	480.656	591.571	369.74	0.625014	-0.67804	0.00117502	0.126104	CG12194
7974	FBgn0037141	1160.58	1436.7	884.463	0.61562	-0.699887	0.00122756	0.130788	DNApol-eta
3099	FBgn0029646	5.79077	0.431472	11.1501	25.8419	4.69164	0.00125882	0.131899	CG14423
4617	FBgn0031976	15.8637	5.89865	25.8287	4.37875	2.13052	0.00126095	0.131899	CG7367
5799	FBgn0033873	15.5783	1.88384	29.2727	15.5389	3.95781	0.0012713	0.131899	CG6337
11689	FBgn0052815	135.47	72.9157	198.025	2.7158	1.44138	0.00128283	0.131899	CG32815
16587	FBgn0266706	6.78471	0.726183	12.8432	17.686	4.14453	0.00127972	0.131899	CR45196
13882	FBgn0261698	186.75	250.004	123.497	0.49398	-1.01748	0.00132532	0.135321	SLO2
2229	FBgn0024836	647.225	871.63	422.819	0.485091	-1.04367	0.00135795	0.137696	stan
4163	FBgn0031292	11.9582	3.69372	20.2227	5.47488	2.45283	0.00140601	0.141593	CG15824
14591	FBgn0263112	1570.14	1896.43	1243.84	0.655885	-0.608485	0.00141769	0.141798	Mitf
13381	FBgn0259794	11.1778	3.01511	19.3405	6.41454	2.68135	0.00143589	0.142648	sinah
4897	FBgn0032399	348.421	265.911	430.931	1.62058	0.696512	0.00148322	0.145385	CG6785
5194	FBgn0032879	74.6939	48.3919	100.996	2.08704	1.06146	0.00147573	0.145385	CarT
2960	FBgn0028903	4.06481	8.12961	0	0	-Inf	0.00155853	0.151756	CG13243
15762	FBgn0265598	973.882	1260.14	687.627	0.545677	-0.873881	0.0016127	0.155997	Bx
14785	FBgn0263507	169.764	121.439	218.09	1.79588	0.844693	0.00165614	0.158177	CR43496
16591	FBgn0266710	52.0154	71.4682	32.5626	0.455624	-1.13409	0.00165676	0.158177	hog
5472	FBgn0033365	16.0607	6.28219	25.8393	4.1131	2.04022	0.00175788	0.166749	CG8170
2543	FBgn0026737	429.697	314.826	544.569	1.72974	0.790559	0.00182205	0.171729	CG6171
3639	FBgn0030520	28764.7	35073	22456.5	0.64028	-0.643226	0.00199655	0.186976	Pdcd4
12130	FBgn0053801	8.27446	14.7753	1.77365	0.120042	-3.05839	0.00201195	0.187226	His1:CG33801
7815	FBgn0036923	1099.21	1333.99	864.433	0.648008	-0.625917	0.00218103	0.201684	CG17732
12003	FBgn0053497	65.803	41.4951	90.111	2.17161	1.11876	0.00227399	0.208966	Sdic2
9109	FBgn0038828	99.5221	129.899	69.1454	0.532302	-0.909683	0.0023052	0.210043	CG17270
13847	FBgn0261613	10.0926	2.83077	17.3543	6.1306	2.61603	0.00231429	0.210043	NA
3645	FBgn0030529	3307.5	3957.39	2657.6	0.671554	-0.574425	0.0023512	0.212084	Clic
657	FBgn0003710	44.5744	26.0467	63.102	2.42265	1.27658	0.00239289	0.214065	tipE
1808	FBgn0016684	175.532	129.953	221.111	1.70148	0.766787	0.00244595	0.214065	NaPi-T
8484	FBgn0037895	21.6279	9.38241	33.8734	3.6103	1.85212	0.00241747	0.214065	CG6723
8980	FBgn0038631	154.079	196.982	111.177	0.5644	-0.825209	0.00243634	0.214065	CG7695
13428	FBgn0259923	1715.58	2052.3	1378.85	0.671859	-0.57377	0.00242351	0.214065	2018-09-04
5474	FBgn0033367	620.549	756.364	484.735	0.640876	-0.641884	0.00247904	0.215677	PPO2
13424	FBgn0259916	335.54	413.009	258.071	0.624854	-0.678409	0.0025751	0.222716	CG42445
3430	FBgn0030177	1351.15	1620.93	1081.36	0.667125	-0.58397	0.00259987	0.223543	CG2972
4059	FBgn0031117	573.546	699.032	448.06	0.640973	-0.641665	0.00270537	0.231262	GstT3
3720	FBgn0030642	51.857	32.2286	71.4854	2.21808	1.14931	0.00276595	0.232857	CG15642
5724	FBgn0033756	94.8051	61.6405	127.97	2.07607	1.05385	0.00278057	0.232857	CG17760
8834	FBgn0038419	1061.82	1279.52	844.127	0.659721	-0.600071	0.00277232	0.232857	CG14879
15026	FBgn0264005	5.97559	11.0503	0.900846	0.081522	-3.61667	0.00278738	0.232857	Hmx
10943	FBgn0051272	7.7846	1.58913	13.9801	8.79732	3.13706	0.00281592	0.233912	CG31272
1600	FBgn0014465	50.5992	70.2915	30.9068	0.439695	-1.18543	0.00298067	0.246206	Cp7Fb
10036	FBgn0040396	1120.31	1351.92	888.706	0.657365	-0.605232	0.00300614	0.246924	CG3939
6512	FBgn0034957	68.1016	44.1054	92.0977	2.08813	1.06221	0.00311381	0.254346	CG3121
14959	FBgn0263829	144.027	93.7513	194.302	2.07253	1.05139	0.00313222	0.254437	CG34334
658	FBgn0003714	719.221	867.041	571.401	0.659024	-0.601596	0.00318942	0.256286	tko
11691	FBgn0052817	78.4519	104.608	52.2958	0.499922	-1.00023	0.00318984	0.256286	CG32817
2336	FBgn0025643	21.3242	5.36164	37.2868	6.95437	2.79792	0.00321689	0.257054	CG3588
8730	FBgn0038257	113.111	59.77	166.452	2.78488	1.47761	0.00327432	0.260229	smp-30
11396	FBgn0052205	283.319	215.775	350.862	1.62605	0.701373	0.00332857	0.263118	hpRNA:CR32205
9592	FBgn0039530	405.602	320.346	490.857	1.53227	0.615673	0.0034607	0.271171	Tusp
10320	FBgn0042146	104.597	134.713	74.4802	0.55288	-0.854961	0.00346733	0.271171	CG18823
3587	FBgn0030437	40.3317	56.9694	23.694	0.415908	-1.26566	0.00361685	0.281368	hec
11766	FBgn0053137	12.7383	4.5563	20.9203	4.59152	2.19897	0.00365048	0.28249	CG33137
16121	FBgn0266000	3414	2737.77	4090.24	1.49401	0.579185	0.00379068	0.291803	CG44774
10395	FBgn0044011	83.4292	34.3536	132.505	3.85709	1.94751	0.00381255	0.291958	Spn43Ad
4039	FBgn0031091	1872.7	2270.93	1474.46	0.649278	-0.623092	0.00393204	0.296232	Phf7
6766	FBgn0035344	110.213	150.947	69.4804	0.460298	-1.11936	0.00389021	0.296232	Cyp4d20
8693	FBgn0038204	260.238	342.975	177.502	0.517536	-0.95027	0.00394896	0.296232	CG14357
10627	FBgn0050203	38.112	22.094	54.13	2.44999	1.29278	0.00392503	0.296232	CG30203
3919	FBgn0030927	93.2929	64.9113	121.675	1.87448	0.906487	0.00403071	0.298398	CG15046
12937	FBgn0085756	6.6165	1.02089	12.2121	11.9622	3.58041	0.00401718	0.298398	NA
14969	FBgn0263843	34.5078	18.8637	50.152	2.65865	1.41069	0.00403871	0.298398	CR43704
947	FBgn0004959	919.416	1146.53	692.302	0.603824	-0.727801	0.00420957	0.307888	phm
1593	FBgn0014396	3332.01	3965.45	2698.58	0.680523	-0.555285	0.00422998	0.307888	tim
4934	FBgn0032452	261.366	320.54	202.192	0.630788	-0.664774	0.00421205	0.307888	CG15484
8305	FBgn0037635	91.3525	64.0684	118.637	1.85172	0.888865	0.0043834	0.317483	CG9837
79	FBgn0000241	35.5367	21.0051	50.0683	2.38363	1.25316	0.00444436	0.318758	bw
6357	FBgn0034716	27.0753	13.9331	40.2175	2.88647	1.52931	0.00444179	0.318758	Oatp58Dc
9583	FBgn0039519	22.3575	1.15765	43.5573	37.6255	5.23364	0.00454037	0.324063	Cyp6a18
1735	FBgn0015721	33.6015	18.4173	48.7856	2.6489	1.40539	0.00462384	0.328411	ktub
9741	FBgn0039748	176.313	218.821	133.805	0.611483	-0.709615	0.00464596	0.328411	CG15529
5651	FBgn0033653	941.552	1119.18	763.922	0.68257	-0.55095	0.00468897	0.329865	CG13192
13107	FBgn0086669	19.6299	30.2444	9.01534	0.298083	-1.74621	0.00471241	0.329936	snoRNA:Psi18S-841a
6540	FBgn0034998	169.629	226.557	112.701	0.497451	-1.00737	0.00476917	0.33088	CG13577
10000	FBgn0040351	236.961	180.585	293.337	1.62437	0.699882	0.0047709	0.33088	CG11638
6718	FBgn0035260	79.705	43.3258	116.084	2.67933	1.42187	0.0048	0.331335	CG7991
2660	FBgn0027550	66.4024	44.8981	87.9066	1.95791	0.969316	0.00487563	0.331963	CG6495
6265	FBgn0034566	30.6585	17.7004	43.6165	2.46415	1.30109	0.00486749	0.331963	CG9313
16589	FBgn0266708	30.7736	17.3641	44.1831	2.54451	1.34739	0.00487683	0.331963	Cep89
3112	FBgn0029665	772.517	920.158	624.877	0.679097	-0.55831	0.00490614	0.332419	CG14270
2423	FBgn0026144	1612.9	1908.41	1317.39	0.690311	-0.534682	0.00508262	0.338117	CBP
11506	FBgn0052412	587.185	428.938	745.433	1.73786	0.79731	0.00503389	0.338117	QC
11589	FBgn0052581	617.514	491.595	743.432	1.51229	0.596731	0.00510521	0.338117	CG32581
13607	FBgn0260768	3053.01	3612.7	2493.32	0.690153	-0.535013	0.00507237	0.338117	CG42566
16435	FBgn0266437	18.622	8.99775	28.2462	3.13925	1.65042	0.00509242	0.338117	CG45067
1095	FBgn0010389	2533.47	3025.17	2041.77	0.674927	-0.567197	0.00515088	0.338887	htl
6648	FBgn0035158	1448.53	1719.54	1177.51	0.684782	-0.546283	0.00518599	0.338887	CG13895
12813	FBgn0085370	1783.42	1450.64	2116.2	1.45881	0.544793	0.00517384	0.338887	Pde11
4032	FBgn0031081	821.81	986.608	657.012	0.66593	-0.586557	0.00528945	0.343505	Nep3
7112	FBgn0035888	886.033	1056.78	715.288	0.676858	-0.563075	0.00530338	0.343505	CG7120
6647	FBgn0035157	84.3911	57.8758	110.906	1.91628	0.93831	0.0054464	0.349865	CG13894
15986	FBgn0265855	14.771	23.6251	5.91681	0.250446	-1.99743	0.00544917	0.349865	CR44644
8518	FBgn0037942	582.891	698.673	467.109	0.668566	-0.580858	0.00560994	0.358621	CG14721
6802	FBgn0035414	486.908	386.781	587.034	1.51774	0.601926	0.00568028	0.361546	CG14965
5122	FBgn0032772	98.9351	133.837	64.0336	0.478446	-1.06357	0.00571524	0.362203	CG17350
619	FBgn0003475	1441.49	1170.91	1712.08	1.46217	0.548112	0.0057783	0.364058	spir
14031	FBgn0262101	260.503	378.72	142.286	0.375704	-1.41233	0.00579402	0.364058	CG42854
6868	FBgn0035515	629.271	757.533	501.008	0.661368	-0.596476	0.00582561	0.364485	CG14997
8565	FBgn0038014	56.7375	37.8637	75.6112	1.99693	0.997784	0.00587258	0.365867	CG10041
202	FBgn0000615	937.444	754.139	1120.75	1.48613	0.57156	0.00609846	0.377265	exu
1043	FBgn0010228	3107.18	3648.49	2565.87	0.703269	-0.507851	0.00613252	0.377265	HmgZ
11098	FBgn0051619	95.7738	67.9454	123.602	1.81914	0.863257	0.00612149	0.377265	nolo
12259	FBgn0053978	126.238	92.523	159.954	1.7288	0.789771	0.0064961	0.397967	CG33978
2183	FBgn0024277	5757.87	4733.34	6782.4	1.4329	0.518939	0.00657167	0.39927	trio
3217	FBgn0029835	217.083	265.318	168.849	0.636401	-0.651992	0.00657133	0.39927	CG5921
787	FBgn0004372	314.634	378.874	250.394	0.66089	-0.597517	0.00660915	0.399895	aly
1788	FBgn0016054	504.969	378.783	631.154	1.66627	0.736622	0.00664229	0.400253	phr6-4
10237	FBgn0041233	26.8896	15.4955	38.2838	2.47064	1.30488	0.00689033	0.413504	Gr59e
5715	FBgn0033744	274.219	334.582	213.857	0.639175	-0.645718	0.0069524	0.414087	Dh44-R2
7012	FBgn0035727	1274.99	1500.15	1049.84	0.699822	-0.514939	0.00695637	0.414087	CG10063
4947	FBgn0032473	56.2218	26.0244	86.4192	3.3207	1.73149	0.00703695	0.415519	kmg
8994	FBgn0038653	174.392	221.977	126.807	0.57126	-0.807779	0.0070145	0.415519	CG18208
3695	FBgn0030603	1488.12	1762.72	1213.52	0.688432	-0.538614	0.00718342	0.422472	CG5541
8732	FBgn0038260	260.774	334.178	187.371	0.560693	-0.834717	0.00721658	0.42273	CG14855
170	FBgn0000533	118.14	88.2339	148.046	1.67788	0.746638	0.00731183	0.424924	ea
9577	FBgn0039507	1608.66	1323.13	1894.19	1.43161	0.517635	0.00730926	0.424924	mrt
802	FBgn0004400	1054.39	851.391	1257.39	1.47687	0.562543	0.00737865	0.427119	rhi
4014	FBgn0031054	1349.86	1587.31	1112.42	0.70082	-0.512885	0.00775827	0.444817	Ssu72
4584	FBgn0031918	842.088	558.344	1125.83	2.01638	1.01176	0.00777515	0.444817	CG6055
14917	FBgn0263665	70.1913	47.7721	92.6106	1.93859	0.955011	0.00774948	0.444817	CR43656
8800	FBgn0038361	29.8955	16.1849	43.6062	2.69425	1.42988	0.00790248	0.448611	CG9589
11864	FBgn0053319	70.1714	48.6506	91.6923	1.88471	0.914343	0.00787971	0.448611	CR33319
11680	FBgn0052793	13.2333	3.28343	23.1832	7.06066	2.8198	0.00800551	0.452712	CG32793
3309	FBgn0029969	1092.55	1290.66	894.433	0.693002	-0.529068	0.0080655	0.454357	CG10932
15240	FBgn0264574	472.795	568.118	377.472	0.664425	-0.589821	0.00810433	0.454801	Glut1
11475	FBgn0052351	166.244	126.057	206.431	1.6376	0.711581	0.00817909	0.455669	S-Lap2
13260	FBgn0259164	38.782	24.8768	52.6873	2.11793	1.08265	0.00818178	0.455669	CG42269
6823	FBgn0035439	503.317	325.415	681.22	2.09339	1.06584	0.00835569	0.463599	CG14961
1853	FBgn0017558	1947.36	1624.17	2270.55	1.39797	0.483338	0.00845924	0.465765	Pdk
1929	FBgn0020378	9.15151	17.9992	0.303794	0.0168782	-5.8887	0.00854936	0.465765	Sp1
3668	FBgn0030570	53.8947	72.5971	35.1922	0.48476	-1.04466	0.00846435	0.465765	CG12540
4812	FBgn0032264	569.879	690.676	449.081	0.650205	-0.621033	0.00855313	0.465765	Lip4
6052	FBgn0034264	47.4104	30.8189	64.0019	2.07671	1.0543	0.00850038	0.465765	Dlish
10373	FBgn0043535	726.654	1034.89	418.418	0.404312	-1.30646	0.00861358	0.467327	Obp57a
2681	FBgn0027578	801.959	1011.76	592.158	0.585275	-0.772814	0.00871206	0.469686	CG14526
6882	FBgn0035534	554.409	662.363	446.455	0.674034	-0.569107	0.00875291	0.469686	mRpS6
11595	FBgn0052598	10.4052	3.33101	17.4794	5.24749	2.39163	0.00874937	0.469686	betaNACtes6
2696	FBgn0027596	3131.04	3692.12	2569.97	0.696068	-0.522699	0.00884088	0.472682	Kank
4190	FBgn0031327	1099.67	904.863	1294.48	1.43058	0.516596	0.00892745	0.475465	CG5397
10024	FBgn0040377	161.278	199.525	123.031	0.616621	-0.697544	0.00895761	0.475465	Vha36-3
6756	FBgn0035325	19.3307	10.129	28.5325	2.8169	1.49411	0.00909612	0.48108	CG13806
1480	FBgn0013680	552.439	685.063	419.814	0.612812	-0.706485	0.00927345	0.485574	mt:ND2
8376	FBgn0037730	97.0233	66.6465	127.4	1.91158	0.934765	0.00928018	0.485574	CG9444
9455	FBgn0039325	14.075	6.49811	21.6518	3.33202	1.7364	0.00923361	0.485574	CG10560
10814	FBgn0051021	17.0247	8.07684	25.9725	3.21568	1.68512	0.00938593	0.489366	CG31021
1893	FBgn0019985	417.578	254.761	580.394	2.27819	1.18789	0.00949086	0.493089	mGluR
250	FBgn0001120	969.514	1148.75	790.273	0.687939	-0.539647	0.00958725	0.494601	gnu
8956	FBgn0038592	18.4425	9.15534	27.7296	3.02879	1.59874	0.00957708	0.494601	CG18599
5314	FBgn0033113	237.172	184.564	289.781	1.57008	0.650842	0.00965981	0.496602	Spn42Dc
3097	FBgn0029644	5.89007	1.13127	10.6489	9.41319	3.23468	0.00980054	0.500614	CG14421
9254	FBgn0039044	679.152	796.308	561.996	0.705752	-0.502766	0.00984	0.500614	p53
17266	FBgn0267495	71.5969	48.9505	94.2432	1.92527	0.945064	0.00983366	0.500614	CR45185
4528	FBgn0031835	241.534	292.805	190.263	0.649796	-0.621942	0.0100371	0.508883	CG11319
10016	FBgn0040367	725.571	595.91	855.232	1.43517	0.521221	0.0100848	0.50954	CG11382
4600	FBgn0031948	103.2	130.703	75.6972	0.579153	-0.787984	0.0101597	0.511566	CG7149
12595	FBgn0083044	21.1361	30.9866	11.2857	0.364212	-1.45715	0.0102206	0.51288	snoRNA:Psi18S-1397
726	FBgn0004045	10049.9	8391.42	11708.3	1.39527	0.480546	0.0102749	0.51385	Yp1
7598	FBgn0036620	49.2949	32.4389	66.1508	2.03924	1.02803	0.0103141	0.514061	CG4842
2612	FBgn0027359	1321.63	1547.96	1095.3	0.70758	-0.499036	0.0104516	0.517819	Tim8
5490	FBgn0033388	195.183	152.772	237.595	1.55523	0.637126	0.0104599	0.517819	CG8046
13230	FBgn0250871	466.646	380.001	553.29	1.45602	0.542031	0.0105032	0.518219	pot
7796	FBgn0036895	40.802	26.1456	55.4585	2.12114	1.08484	0.0105936	0.52093	ms(3)76Cc
1779	FBgn0016013	88.5708	65.6088	111.533	1.69996	0.765505	0.0107545	0.527078	Faa
9194	FBgn0038952	46.3822	31.7387	61.0257	1.92275	0.943172	0.0108075	0.527915	CG7069
11597	FBgn0052601	41.2052	55.5286	26.8818	0.484107	-1.0466	0.0108726	0.529337	betaNACtes3
2210	FBgn0024510	563.215	462.627	663.803	1.43486	0.520905	0.01095	0.531344	dlt
2731	FBgn0027795	183.455	143.426	223.484	1.55819	0.639869	0.0109972	0.53188	CG14785
9429	FBgn0039293	844.46	990.341	698.58	0.705394	-0.5035	0.0110551	0.532927	CG11851
6313	FBgn0034647	143.01	78.553	207.468	2.64112	1.40115	0.011122	0.534399	pirk
14650	FBgn0263316	1632.24	1228.79	2035.68	1.65665	0.728266	0.0111589	0.534426	Mrp4
11649	FBgn0052706	62.5436	80.968	44.1192	0.544896	-0.875946	0.0112509	0.536179	CG32706
13277	FBgn0259188	12.4798	5.41925	19.5403	3.60572	1.85029	0.0112684	0.536179	Ir7f
4588	FBgn0031929	5.37183	0.431472	10.3122	23.9	4.57894	0.011529	0.545237	CG18585
7927	FBgn0037076	751.52	616.257	886.783	1.43898	0.52505	0.0116314	0.545237	ebd2
13165	FBgn0087012	318.529	382.015	255.044	0.66763	-0.58288	0.0115795	0.545237	5-HT2A
15739	FBgn0265575	472.4	343.306	601.494	1.75207	0.809057	0.011635	0.545237	yin
15987	FBgn0265856	23.3449	34.2217	12.4681	0.364332	-1.45667	0.0116442	0.545237	CR44645
10223	FBgn0041184	1426.96	1178.17	1675.75	1.42233	0.508261	0.0117209	0.545355	Socs36E
16095	FBgn0265966	13.4025	5.87191	20.933	3.56494	1.83388	0.0117081	0.545355	CR44753
10837	FBgn0051075	1227.45	1446.26	1008.64	0.697414	-0.519912	0.0117821	0.546474	CG31075
6660	FBgn0035171	17.7697	8.88218	26.6573	3.00121	1.58554	0.0118527	0.54802	CG12502
10338	FBgn0042207	56.7076	39.1047	74.3106	1.9003	0.926227	0.0120085	0.553482	CG18530
3721	FBgn0030643	23.7121	13.1337	34.2904	2.61087	1.38453	0.0120501	0.553666	CG15641
6360	FBgn0034720	297.909	357.266	238.553	0.667719	-0.582686	0.0122027	0.558929	Liprin-gamma
1104	FBgn0010407	118.718	85.9468	151.489	1.76259	0.817697	0.0122792	0.558952	Ror
14281	FBgn0262526	9027.9	7103.75	10952	1.54173	0.624547	0.0122489	0.558952	NA
7255	FBgn0036125	98.7634	72.9666	124.56	1.70709	0.771536	0.01236	0.56089	Iyd
103	FBgn0000303	12.6455	4.7986	20.4924	4.27049	2.0944	0.0124243	0.562077	ChAT
7989	FBgn0037166	82.7328	56.1264	109.339	1.94809	0.962058	0.0124901	0.563319	CG11426
13284	FBgn0259196	168.328	203.257	133.399	0.656307	-0.607557	0.0125707	0.565219	CG42300
1840	FBgn0017414	314.349	376.626	252.072	0.669289	-0.5793	0.0126258	0.565965	cag
2263	FBgn0024995	56.8962	37.7786	76.0137	2.01208	1.00869	0.0126707	0.566252	CG2680
8406	FBgn0037772	30.8421	18.5957	43.0885	2.31712	1.21233	0.0127329	0.567307	Spn85F
3794	FBgn0030742	83.9279	60.5059	107.35	1.77421	0.827174	0.0127749	0.567459	CG9919
1537	FBgn0013812	33.5604	20.3424	46.7784	2.29955	1.20135	0.0128411	0.568685	Dhc93AB
7050	FBgn0035790	49.9387	29.4554	70.4219	2.3908	1.25749	0.013068	0.5736	Cyp316a1
12727	FBgn0085261	91.2371	67.709	114.765	1.69498	0.761266	0.0130692	0.5736	CG34232
14254	FBgn0262473	1249.86	1039.15	1460.56	1.40553	0.491114	0.0130104	0.5736	Tl
15259	FBgn0264678	56.9547	74.9817	38.9278	0.519165	-0.945736	0.0131471	0.575305	CR43963
3117	FBgn0029676	1361.89	1580.32	1143.47	0.723568	-0.466799	0.0134316	0.580099	HIP-R
3993	FBgn0031031	62.1378	43.1518	81.1237	1.87996	0.910702	0.0133585	0.580099	CG14218
6580	FBgn0035049	778.503	647.894	909.112	1.40318	0.4887	0.0133138	0.580099	Mmp1
11504	FBgn0052407	243.237	317.818	168.657	0.530671	-0.91411	0.013454	0.580099	CG32407
11608	FBgn0052641	181.853	143.41	220.296	1.53613	0.619303	0.0133899	0.580099	CG32641
6572	FBgn0035039	403.936	476.443	331.428	0.69563	-0.523608	0.0135066	0.580664	Adck
5214	FBgn0032908	19.8965	10.6029	29.1901	2.75304	1.46102	0.0135999	0.581278	CG9270
12823	FBgn0085386	23.8337	13.2278	34.4397	2.60359	1.3805	0.0135606	0.581278	CG34357
5654	FBgn0033657	57.0381	38.8731	75.203	1.93458	0.952017	0.013643	0.581429	Sln
11172	FBgn0051760	45.9992	30.4759	61.5225	2.01872	1.01344	0.0141606	0.601744	CG31760
5677	FBgn0033696	56.8897	30.9434	82.8359	2.67701	1.42062	0.014252	0.603882	Cyp6g2
1869	FBgn0019661	31.2644	42.7055	19.8234	0.464188	-1.10722	0.0145961	0.606234	roX1
3287	FBgn0029942	272.124	326.944	217.304	0.664653	-0.589326	0.0144326	0.606234	CG2059
4523	FBgn0031829	379.039	308.782	449.296	1.45506	0.54108	0.0145104	0.606234	IFT52
5957	FBgn0034113	534.08	623.439	444.72	0.713334	-0.48735	0.0145308	0.606234	CG8060
6752	FBgn0035317	440.1	269.999	610.201	2.26001	1.17633	0.0144808	0.606234	Oseg2
9406	FBgn0039255	21.1124	11.1079	31.1169	2.80132	1.48611	0.0145604	0.606234	NA
9991	FBgn0040342	48.2335	30.7591	65.7079	2.13621	1.09505	0.0144437	0.606234	CG3706
3282	FBgn0029936	973.613	1130.53	816.693	0.722397	-0.469136	0.0146973	0.608715	CG4617
5105	FBgn0032740	218.465	261.771	175.16	0.669134	-0.579633	0.0147675	0.609905	CG15172
2835	FBgn0028525	453.085	366.248	539.922	1.4742	0.559929	0.0149035	0.610381	c(2)M
3410	FBgn0030120	43.5895	29.8185	57.3605	1.92366	0.943852	0.0148643	0.610381	CG17440
16480	FBgn0266569	528.523	623.719	433.326	0.694745	-0.525444	0.0148991	0.610381	CG42259
8756	FBgn0038299	65.8136	33.9597	97.6675	2.87599	1.52406	0.0150516	0.613156	Spn88Eb
9757	FBgn0039768	22.8876	12.9758	32.7995	2.52775	1.33785	0.0150547	0.613156	CG15533
10219	FBgn0041180	16169.1	13808.9	18529.3	1.34184	0.42421	0.0152685	0.618439	Tep4
10749	FBgn0050418	1603.59	1868.94	1338.24	0.716045	-0.481878	0.0152462	0.618439	nord
4941	FBgn0032464	36.8592	24.2937	49.4247	2.03447	1.02465	0.0153859	0.621482	Vha68-3
3247	FBgn0029881	850.644	996.49	704.798	0.707281	-0.499645	0.0155203	0.623956	pigs
12328	FBgn0058469	249.859	153.667	346.051	2.25196	1.17118	0.015532	0.623956	CR40469
10221	FBgn0041182	1133.16	815.259	1451.07	1.77989	0.831788	0.0156745	0.626255	Tep2
14789	FBgn0263512	20.9915	30.14	11.843	0.392932	-1.34765	0.0156673	0.626255	Vsx2
10099	FBgn0040682	21.3969	12.0917	30.7022	2.53912	1.34433	0.0157712	0.628411	CG14664
14356	FBgn0262679	15.3056	23.0365	7.57472	0.328814	-1.60465	0.0160965	0.637916	CG43149
15803	FBgn0265656	21.8069	11.9497	31.6641	2.64978	1.40587	0.0160603	0.637916	CR44463
2606	FBgn0027341	89.6946	112.898	66.4907	0.588942	-0.763802	0.0162623	0.641029	Gfat1
4452	FBgn0031726	42.2576	28.4445	56.0707	1.97123	0.979094	0.0162363	0.641029	Cyp6a16
8767	FBgn0038313	53.5564	69.8299	37.2829	0.53391	-0.905331	0.0163366	0.642238	CG4338
12250	FBgn0053958	34.5285	22.4362	46.6207	2.07792	1.05514	0.016451	0.645012	CG33958
4587	FBgn0031926	188.203	231.414	144.992	0.626546	-0.674508	0.016559	0.645863	CG6739
16879	FBgn0267028	49.9384	33.9916	65.8852	1.93828	0.954775	0.0165606	0.645863	CR45472
10414	FBgn0044810	20.5855	9.98706	31.184	3.12244	1.64267	0.0166323	0.646943	TotX
4871	FBgn0032364	45.9089	30.5499	61.2678	2.0055	1.00396	0.0167183	0.648574	CG4970
225	FBgn0000826	194.545	233.53	155.561	0.666127	-0.58613	0.0168516	0.652023	png
8076	FBgn0037304	35.5683	22.515	48.6216	2.15952	1.11071	0.0170566	0.658225	CG1113
1903	FBgn0020255	16416.9	18836.4	13997.4	0.743104	-0.428364	0.0175575	0.66884	Ran
3071	FBgn0029524	247.508	294.779	200.237	0.679278	-0.557926	0.0175914	0.66884	CG3176
4396	FBgn0031646	187.391	225.6	149.182	0.661268	-0.596693	0.0176047	0.66884	CG2837
6985	FBgn0035691	170.613	203.821	137.405	0.674145	-0.568868	0.0174928	0.66884	CG7386
7982	FBgn0037151	344.617	246.549	442.684	1.79552	0.844403	0.0174152	0.66884	CG7130
14932	FBgn0263746	49.6485	65.183	34.1141	0.523359	-0.934127	0.0174462	0.66884	CR43671
5883	FBgn0033997	29.5443	40.3589	18.7296	0.464076	-1.10757	0.0176938	0.670494	Ir51a
12715	FBgn0085245	82.1118	55.4483	108.775	1.96174	0.972136	0.0178766	0.672225	CG34216
13677	FBgn0261016	176.257	139.686	212.828	1.52362	0.607504	0.0178216	0.672225	clos
17557	FBgn0267793	16.228	7.8297	24.6262	3.14523	1.65316	0.0178534	0.672225	CR45232
2099	FBgn0023179	15.5302	23.6831	7.37732	0.311502	-1.68269	0.0179738	0.672469	amon
14527	FBgn0263001	77.6516	55.8552	99.4481	1.78046	0.832252	0.0179746	0.672469	CR43309
16668	FBgn0266805	16.111	8.16083	24.0611	2.94836	1.55991	0.0181545	0.677476	CR45267
692	FBgn0003920	5.14392	9.09254	1.19529	0.131459	-2.92732	0.018322	0.679125	snRNA:U2:14B
5611	FBgn0033589	25.0007	12.0649	37.9366	3.14437	1.65277	0.0183178	0.679125	CG13227
9343	FBgn0039167	170.381	128.251	212.511	1.65699	0.728563	0.0183834	0.679125	CG17786
10959	FBgn0051321	32.1847	20.9047	43.4646	2.07918	1.05601	0.018364	0.679125	CG31321
14582	FBgn0263095	8.64587	14.3906	2.90113	0.201599	-2.31044	0.0184624	0.680331	CR43363
3288	FBgn0029943	482.363	564.722	400.004	0.708319	-0.497528	0.0185418	0.681551	Atg5
13232	FBgn0250876	4533.59	5366.22	3700.97	0.68968	-0.536001	0.0186111	0.682392	NA
10247	FBgn0041243	24.647	14.2022	35.0919	2.47087	1.30502	0.0187345	0.683505	Gr43a
13391	FBgn0259834	1326.93	1547.29	1106.57	0.715165	-0.483651	0.018691	0.683505	out
2781	FBgn0028400	344.717	275.44	413.995	1.50303	0.587875	0.0188291	0.683762	Syt4
13870	FBgn0261649	240.032	178.538	301.527	1.68886	0.756052	0.0188345	0.683762	tinc
7759	FBgn0036844	1534.4	1295.7	1773.11	1.36845	0.452546	0.0189911	0.687202	Mkp3
9442	FBgn0039307	4.73921	0.431472	9.04695	20.9676	4.39009	0.0190227	0.687202	CR13656
13736	FBgn0261341	194.43	130.251	258.608	1.98545	0.989468	0.0191199	0.68902	verm
6336	FBgn0034687	100.094	77.0368	123.151	1.5986	0.676806	0.0192682	0.692666	CG11475
13814	FBgn0261561	84.8917	64.4151	105.368	1.63577	0.709968	0.0193182	0.692769	CG42675
7067	FBgn0035816	76.5272	56.6483	96.4062	1.70184	0.767094	0.0194303	0.694991	CG13685
12536	FBgn0082975	2.50206	5.00413	0	0	-Inf	0.019522	0.694991	snoRNA:Psi28S-3305b
16506	FBgn0266616	8.40023	2.7152	14.0853	5.18756	2.37506	0.0195212	0.694991	CR45123
4535	FBgn0031850	161.764	194.714	128.815	0.66156	-0.596056	0.0197221	0.70042	Tsp
700	FBgn0003935	11.0312	17.2322	4.83029	0.280306	-1.83492	0.0197975	0.701404	snRNA:U5:34A
3323	FBgn0029993	49.3519	34.5175	64.1864	1.85953	0.894939	0.0198565	0.701803	CG1571
8160	FBgn0037429	250.64	295.53	205.75	0.696205	-0.522416	0.0199865	0.704703	Osi19
7886	FBgn0037016	2189.63	2508.3	1870.96	0.74591	-0.422927	0.0200735	0.70509	CG13252
9832	FBgn0039872	54.4465	37.2598	71.6331	1.92253	0.943005	0.0200934	0.70509	salt
2251	FBgn0024977	323.957	381.963	265.951	0.696275	-0.522272	0.0202989	0.706628	NA
7714	FBgn0036789	8.151	13.4021	2.89994	0.21638	-2.20836	0.0203227	0.706628	AstC-R2
9069	FBgn0038762	24.7092	13.4073	36.0111	2.68594	1.42543	0.0203294	0.706628	NA
12397	FBgn0063670	1182.55	1369.37	995.727	0.727144	-0.459687	0.0203151	0.706628	CG40228
3224	FBgn0029848	30.7198	12.4707	48.9688	3.92671	1.97332	0.0204884	0.70714	Btnd
5671	FBgn0033687	42.9121	25.8048	60.0195	2.32591	1.21779	0.0204489	0.70714	CG8407
13347	FBgn0259712	16.98	9.21331	24.7468	2.68598	1.42545	0.0204468	0.70714	CG42366
5972	FBgn0034136	43.2706	19.4895	67.0516	3.4404	1.78258	0.0205703	0.708301	DAT
388	FBgn0002563	162.19	111.086	213.294	1.92009	0.941174	0.0208434	0.710356	Lsp1beta
4259	FBgn0031446	470.23	386.493	553.968	1.43332	0.519363	0.0209198	0.710356	CG15398
4414	FBgn0031675	98.127	75.8694	120.385	1.58673	0.66606	0.020712	0.710356	CG9121
7061	FBgn0035806	21.7483	12.5492	30.9475	2.4661	1.30223	0.0209074	0.710356	PGRP-SD
11675	FBgn0052783	103.511	127.335	79.6867	0.625806	-0.676214	0.0208972	0.710356	CG32783
14633	FBgn0263241	699.966	591.978	807.954	1.36484	0.448729	0.0207275	0.710356	Mocs1
113	FBgn0000337	18.066	9.71354	26.4186	2.71976	1.44348	0.0210714	0.713854	cn
3688	FBgn0030594	37.8986	20.4483	55.349	2.70677	1.43657	0.0212308	0.715955	CG9509
11294	FBgn0052006	9.34393	3.44138	15.2465	4.43033	2.14742	0.0211871	0.715955	CG32006
4333	FBgn0031547	28.6662	18.0691	39.2633	2.17295	1.11966	0.0213539	0.717805	Sr-CIV
16090	FBgn0265961	15.0259	7.28786	22.7639	3.12354	1.64318	0.0213833	0.717805	CR44748
1100	FBgn0010399	34.879	22.7518	47.0062	2.06605	1.04687	0.02181	0.728477	Nmdar1
5734	FBgn0033773	250.459	296.487	204.432	0.689514	-0.536349	0.0218071	0.728477	Mos
11484	FBgn0052364	370.281	435.014	305.547	0.702384	-0.509667	0.0218498	0.728477	tut
1230	FBgn0011569	11.3342	4.62023	18.0482	3.90634	1.96582	0.0220052	0.731998	can
3383	FBgn0030081	850.293	982.047	718.538	0.731674	-0.450727	0.0221988	0.733765	CG7246
8894	FBgn0038498	19.3812	27.9194	10.843	0.388366	-1.36451	0.0221312	0.733765	beat-IIa
8930	FBgn0038550	562.04	653.922	470.159	0.718982	-0.475972	0.0222081	0.733765	CG17801
10468	FBgn0046253	21.7114	12.9018	30.521	2.36563	1.24223	0.0223157	0.735667	CG3502
560	FBgn0003292	168.572	130.841	206.303	1.57674	0.656948	0.0225632	0.736762	rt
1826	FBgn0016797	5676.63	6542.55	4810.71	0.735296	-0.443604	0.0227403	0.736762	fz2
3122	FBgn0029687	8514.07	9680.31	7347.82	0.759048	-0.397737	0.0226858	0.736762	Vap33
7787	FBgn0036882	130.293	103.22	157.367	1.52457	0.608405	0.0227498	0.736762	CG9279
11299	FBgn0052017	206.035	163.592	248.477	1.51889	0.603016	0.0227234	0.736762	CG32017
13483	FBgn0260005	407.538	337.159	477.917	1.41748	0.50333	0.0226131	0.736762	wtrw
14860	FBgn0263589	33.2984	49.0041	17.5928	0.359007	-1.47792	0.0226933	0.736762	CR43614
14936	FBgn0263755	336.027	275.987	396.067	1.43509	0.521143	0.0225504	0.736762	Su(var)3-9
7117	FBgn0035901	987.859	1139.58	836.134	0.733719	-0.4467	0.0228707	0.73905	CG6745
9833	FBgn0039873	34.1879	9.75516	58.6206	6.00919	2.58717	0.0230718	0.743915	Smvt
5411	FBgn0033268	34.7468	23.1933	46.3003	1.99628	0.997314	0.0231691	0.744403	Obp44a
9499	FBgn0039396	15.7993	23.5939	8.00479	0.339274	-1.55948	0.0231882	0.744403	CCAP-R
2126	FBgn0023511	1256.16	1444.71	1067.61	0.738977	-0.436398	0.0232422	0.744508	Edem1
3917	FBgn0030925	42.2375	28.4821	55.9929	1.9659	0.975189	0.0236169	0.745149	Hayan
4023	FBgn0031065	17.1112	9.48164	24.7408	2.60933	1.38368	0.0234737	0.745149	CG14234
6370	FBgn0034730	11.4512	3.53057	19.3719	5.4869	2.45599	0.0234467	0.745149	ppk12
7240	FBgn0036102	11.6236	17.9848	5.26248	0.292608	-1.77296	0.0234471	0.745149	CG12523
7308	FBgn0036202	100.168	123.016	77.3194	0.628533	-0.669941	0.0235593	0.745149	CG6024
11119	FBgn0051660	28.2413	18.1579	38.3247	2.11063	1.07768	0.0235738	0.745149	smog
13060	FBgn0086367	584.79	458.255	711.324	1.55225	0.634357	0.0235182	0.745149	t
764	FBgn0004187	33.8702	45.5136	22.2269	0.488357	-1.03399	0.0236756	0.7454	snRNA:U1:95Cc
4467	FBgn0031745	1491.61	1725.14	1258.09	0.729267	-0.45548	0.0238504	0.748064	rau
9640	FBgn0039613	108.148	133.75	82.5471	0.617176	-0.696246	0.0238619	0.748064	CG14527
4614	FBgn0031973	689.724	457.963	921.485	2.01214	1.00873	0.0240775	0.753216	Spn28Dc
6154	FBgn0034422	379.345	440.211	318.479	0.72347	-0.466994	0.0242087	0.755712	CG7137
993	FBgn0005670	51.3471	36.2809	66.4134	1.83053	0.872262	0.0242992	0.756597	Cyp4d1
4515	FBgn0031816	300.823	249.932	351.714	1.40724	0.492866	0.02434	0.756597	Rchy1
8615	FBgn0038095	45.0093	31.8436	58.175	1.8269	0.869397	0.0245517	0.759966	Cyp304a1
16273	FBgn0266219	2.65053	0	5.30106	Inf	Inf	0.0245246	0.759966	CR44914
6729	FBgn0035273	13.3974	3.04633	23.7486	7.79579	2.9627	0.0246322	0.760855	CG12020
2455	FBgn0026263	617.972	718.228	517.717	0.720826	-0.472276	0.0247493	0.762871	bip1
1704	FBgn0015558	415.691	506.968	324.413	0.639908	-0.644064	0.0249286	0.765511	tty
2334	FBgn0025641	2210.07	2684.1	1736.04	0.646789	-0.628634	0.0250763	0.765511	DAAM
5275	FBgn0033048	53.7345	38.4313	69.0378	1.7964	0.845106	0.0250045	0.765511	CG7881
9672	FBgn0039655	74.5861	55.375	93.7973	1.69385	0.76031	0.0250953	0.765511	CG14507
12246	FBgn0053926	38.9676	26.0831	51.8521	1.98796	0.991286	0.0249929	0.765511	CG33926
10812	FBgn0051017	10.7031	4.27275	17.1335	4.00995	2.00358	0.0253399	0.770008	PH4alphaNE3
14956	FBgn0263780	73.2423	90.9733	55.5113	0.610193	-0.712662	0.0253475	0.770008	CG17684
7683	FBgn0036752	527.711	616.517	438.904	0.71191	-0.490233	0.025438	0.771166	Adgf-A
4003	FBgn0031042	196.127	160.839	231.416	1.43881	0.524872	0.0259139	0.783974	CG14221
9758	FBgn0039769	35.8792	24.6248	47.1337	1.91407	0.936645	0.0259906	0.784681	CG15534
110	FBgn0000320	3395.86	3924.41	2867.31	0.730636	-0.452776	0.026516	0.785373	eya
476	FBgn0002962	3830.02	4353.9	3306.15	0.759354	-0.397155	0.0268857	0.785373	nos
896	FBgn0004832	903.695	1042.01	765.382	0.734525	-0.445116	0.0263248	0.785373	Xpac
1014	FBgn0010038	84.8321	21.7561	147.908	6.79845	2.76521	0.0266105	0.785373	GstD2
1943	FBgn0020416	569.612	451.479	687.746	1.52332	0.607215	0.0270252	0.785373	Idgf1
2804	FBgn0028471	1840.11	1561.49	2118.72	1.35685	0.440262	0.0267907	0.785373	Nab2
2812	FBgn0028482	1105.23	1282.32	928.139	0.723794	-0.466349	0.026825	0.785373	bdl
2914	FBgn0028746	217.129	259.145	175.114	0.67574	-0.56546	0.0262651	0.785373	CG18508
3009	FBgn0028988	451.451	376.98	525.922	1.39509	0.480363	0.0265883	0.785373	Spn42Dd
4148	FBgn0031270	148.934	180.496	117.371	0.65027	-0.620889	0.0261249	0.785373	CG13689
4174	FBgn0031307	62.3318	45.9454	78.7183	1.7133	0.776777	0.0264188	0.785373	MFS3
4325	FBgn0031535	462.978	384.466	541.49	1.40842	0.494079	0.0261679	0.785373	CG12795
4984	FBgn0032519	40.5632	27.4463	53.6801	1.95582	0.967774	0.0265242	0.785373	CG16957
6249	FBgn0034540	37.1102	26.1664	48.0541	1.83648	0.876945	0.0270143	0.785373	Lrt
6738	FBgn0035290	42.4573	54.8607	30.0539	0.547822	-0.868221	0.0267269	0.785373	dsb
9342	FBgn0039165	611.068	702.006	520.129	0.740918	-0.432615	0.0262692	0.785373	CG6204
9943	FBgn0040235	1698.85	1948.06	1449.64	0.744147	-0.42634	0.0268864	0.785373	c12.1
14681	FBgn0263354	26.4172	36.6005	16.2338	0.443541	-1.17286	0.0265324	0.785373	CG42784
16485	FBgn0266577	13.7721	6.67205	20.8722	3.1283	1.64538	0.0270284	0.785373	CR45108
1098	FBgn0010397	3068.26	2388.6	3747.93	1.56909	0.649929	0.0271732	0.788023	LamC
8373	FBgn0037726	23.8256	32.5237	15.1274	0.46512	-1.10432	0.0273265	0.79091	CG9492
8596	FBgn0038068	30.3664	20.0945	40.6383	2.02235	1.01603	0.0275243	0.795069	CG11600
207	FBgn0000633	167.192	200.255	134.128	0.669787	-0.578226	0.0278279	0.796345	CG17716
1867	FBgn0019650	59.5378	43.4157	75.6598	1.74268	0.801312	0.0277987	0.796345	toy
5990	FBgn0034160	5.84653	9.87149	1.82158	0.184529	-2.43808	0.0278393	0.796345	CG5550
6963	FBgn0035656	694.767	806.076	583.457	0.723824	-0.46629	0.0277319	0.796345	CG10479
11662	FBgn0052745	70.7674	40.6109	100.924	2.48514	1.31333	0.0277018	0.796345	CR32745
2158	FBgn0024177	4685.64	5320.22	4051.05	0.761445	-0.393189	0.0279136	0.796921	zpg
10014	FBgn0040365	43.8072	56.565	31.0493	0.548913	-0.865349	0.0280008	0.79786	CG14628
431	FBgn0002775	853.753	978.999	728.506	0.744133	-0.426367	0.0281367	0.798636	msl-3
10155	FBgn0040823	104.396	127.477	81.3142	0.637875	-0.648655	0.0281263	0.798636	dpr6
3552	FBgn0030373	336.189	278.787	393.591	1.4118	0.497531	0.0285348	0.802893	CG12721
6393	FBgn0034766	3.50332	0.405087	6.60156	16.2966	4.0265	0.02855	0.802893	Obp59a
6889	FBgn0035543	7.99619	3.0991	12.8933	4.16033	2.0567	0.0285013	0.802893	CG15020
13109	FBgn0086671	24.7337	33.7921	15.6754	0.463877	-1.10819	0.0284265	0.802893	snoRNA:Psi28S-2876
13744	FBgn0261362	560.835	647.591	474.08	0.732067	-0.449952	0.0285597	0.802893	NA
3577	FBgn0030418	1355.86	1153.73	1558	1.35041	0.433395	0.028819	0.807353	CG4004
3887	FBgn0030876	70.4848	88.7193	52.2502	0.588939	-0.763809	0.0288621	0.807353	CG6762
13433	FBgn0259935	156.884	127.481	186.288	1.4613	0.547254	0.0288831	0.807353	CG42458
3385	FBgn0030085	128.656	156.662	100.649	0.64246	-0.638321	0.0291259	0.812595	CG6999
7482	FBgn0036463	163.655	196.191	131.119	0.668321	-0.581387	0.0294252	0.81658	Reck
11084	FBgn0051601	10.7051	4.7358	16.6744	3.52093	1.81596	0.0294353	0.81658	CG31601
11309	FBgn0052039	607.117	711.232	503.003	0.707228	-0.499752	0.0293944	0.81658	CG32039
4637	FBgn0032004	69.8684	46.9875	92.7494	1.97392	0.981061	0.0294936	0.816655	CG8292
6530	FBgn0034978	20.0653	10.9136	29.2169	2.67712	1.42068	0.0295697	0.817224	CG3257
4785	FBgn0032225	118.342	92.6817	144.003	1.55374	0.635741	0.0297171	0.81912	CG5022
8893	FBgn0038494	68.786	90.4184	47.1536	0.521505	-0.939246	0.0298054	0.81912	beat-IIb
11805	FBgn0053222	17.3718	9.74996	24.9936	2.56345	1.35809	0.0297979	0.81912	CR33222
3628	FBgn0030505	2460.37	2849.8	2070.93	0.726691	-0.460585	0.0300874	0.822258	NFAT
4124	FBgn0031239	149.281	95.7979	202.765	2.11659	1.08174	0.0300166	0.822258	CG17075
8089	FBgn0037326	7.35015	2.64124	12.0591	4.56568	2.19083	0.0300639	0.822258	CG14669
7225	FBgn0036072	179.027	144.842	213.212	1.47204	0.557815	0.0301874	0.823461	CG6628
12928	FBgn0085736	284.207	333.675	234.739	0.703496	-0.507386	0.0302896	0.824718	CG40472
6079	FBgn0034296	31.6384	55.9904	7.28631	0.130135	-2.94192	0.0306293	0.83086	CG10912
6401	FBgn0034784	64.6444	85.8992	43.3897	0.505123	-0.985294	0.0306102	0.83086	CG9826
10677	FBgn0050291	1399.25	1599.71	1198.78	0.749371	-0.416249	0.0306847	0.83086	CG30291
3983	FBgn0031011	1183.06	1007.29	1358.82	1.34899	0.431874	0.0307729	0.831716	CG8034
2602	FBgn0027334	713.711	818.729	608.693	0.743461	-0.427671	0.0311949	0.832722	l(1)G0004
3479	FBgn0030272	123.509	98.8799	148.139	1.49817	0.583203	0.0310485	0.832722	CG15201
5060	FBgn0032671	292.992	342.889	243.095	0.708962	-0.496221	0.0312065	0.832722	CG7200
7838	FBgn0036951	2.76912	0	5.53823	Inf	Inf	0.0312055	0.832722	CG7017
11688	FBgn0052814	1509.84	1279.76	1739.93	1.35958	0.443164	0.0311284	0.832722	CG32814
11745	FBgn0053099	277.082	326.967	227.197	0.694863	-0.525199	0.0311994	0.832722	CG33099
13062	FBgn0086370	1515.63	1290.97	1740.3	1.34806	0.430885	0.0309743	0.832722	sra
4985	FBgn0032520	287.136	235.883	338.389	1.43456	0.520608	0.0314845	0.838618	CG10859
2141	FBgn0023526	1083.97	1427.65	740.295	0.518542	-0.947467	0.0317574	0.842462	CG2865
7528	FBgn0036522	3861.69	3234.64	4488.73	1.3877	0.472701	0.0318008	0.842462	CG7372
11463	FBgn0052313	94.1761	115.398	72.9545	0.6322	-0.661547	0.0317044	0.842462	CG32313
7495	FBgn0036482	16.8097	9.73361	23.8857	2.45394	1.2951	0.0320082	0.846433	CG13457
2064	FBgn0022935	1135.29	967.144	1303.43	1.34771	0.430513	0.0324703	0.855576	D19A
3340	FBgn0030012	600.303	506.386	694.22	1.37093	0.455156	0.0324167	0.855576	CG18262
3716	FBgn0030634	183.531	217.083	149.978	0.690881	-0.533492	0.0326016	0.856006	CG9164
12766	FBgn0085313	5.01869	1.15765	8.87972	7.67044	2.93931	0.0326548	0.856006	CG34284
15149	FBgn0264443	168.597	222.665	114.53	0.514359	-0.959153	0.0326613	0.856006	CG43861
81	FBgn0000246	3787.92	3212.49	4363.35	1.35824	0.441744	0.0329479	0.857404	c(3)G
505	FBgn0003082	1140.17	1299.94	980.388	0.754178	-0.407024	0.0328705	0.857404	phr
1094	FBgn0010388	408.485	128.956	688.014	5.33526	2.41556	0.0328601	0.857404	Dro
5732	FBgn0033769	234.558	191.494	277.622	1.44977	0.535823	0.03289	0.857404	CG8768
2825	FBgn0028509	1107.32	946.653	1267.99	1.33945	0.421638	0.0332206	0.859497	CenG1A
3220	FBgn0029838	267.018	313.345	220.692	0.704309	-0.50572	0.0333684	0.859497	CG4666
3259	FBgn0029897	37492.3	42741.6	32243	0.754371	-0.406653	0.033496	0.859497	RpL17
7036	FBgn0035770	3928.02	4483.06	3372.99	0.752386	-0.410454	0.0331876	0.859497	pst
8680	FBgn0038189	11.5788	4.08841	19.0693	4.66422	2.22164	0.0334817	0.859497	Art6
9854	FBgn0039911	126.126	99.8417	152.411	1.52653	0.610252	0.0333181	0.859497	CG1909
11129	FBgn0051676	1110.14	907.543	1312.73	1.44646	0.53253	0.0334289	0.859497	CG31676
16785	FBgn0266929	55.3693	36.1118	74.6268	2.06655	1.04722	0.0333673	0.859497	CR45380
3524	FBgn0030339	5.37666	1.28922	9.46411	7.34096	2.87597	0.033635	0.86156	Cyp28c1
227	FBgn0000928	1936.88	2204.62	1669.14	0.757107	-0.40143	0.0337825	0.863833	fs(1)Yb
1681	FBgn0015380	2155.26	2642.27	1668.24	0.631366	-0.663452	0.0338475	0.863992	drl
1012	FBgn0010015	107.414	132.228	82.6001	0.624679	-0.678814	0.033922	0.864394	CanA1
9795	FBgn0039818	7.61791	13.9926	1.24322	0.0888484	-3.49251	0.0339825	0.864436	CG11318
2180	FBgn0024250	456.157	526.378	385.936	0.733193	-0.447736	0.0340904	0.865102	brk
6356	FBgn0034715	5.11252	0.431472	9.79357	22.698	4.5045	0.0341296	0.865102	Oatp58Db
7779	FBgn0036874	17.3968	9.90791	24.8857	2.5117	1.32867	0.0341851	0.865102	brv1
7990	FBgn0037167	3.37048	0.431472	6.30949	14.6232	3.87018	0.0343498	0.867775	CG11425
9996	FBgn0040347	72.2035	54.887	89.52	1.63099	0.705744	0.0345061	0.870228	mus81
1659	FBgn0015286	2447.75	2779.18	2116.32	0.761491	-0.393101	0.034727	0.870567	Rala
3421	FBgn0030159	15.1096	8.57112	21.6482	2.52571	1.33669	0.0348657	0.870567	CG9689
6914	FBgn0035581	3.34675	0.405087	6.28842	15.5236	3.95639	0.0348748	0.870567	Dnah3
11055	FBgn0051528	54.0558	38.0596	70.052	1.84059	0.880165	0.0346812	0.870567	CG31528
11418	FBgn0052243	2175.78	1863.47	2488.1	1.3352	0.417057	0.0345831	0.870567	CG32243
12926	FBgn0085732	204.815	241.475	168.155	0.696367	-0.52208	0.0348522	0.870567	CR40190
4043	FBgn0031097	19.8624	11.6074	28.1174	2.42237	1.27642	0.0351959	0.877095	obst-A
4846	FBgn0032318	322.878	394.028	251.729	0.638861	-0.646426	0.0355204	0.883683	CG14072
2246	FBgn0024957	2459.46	2808.14	2110.79	0.751669	-0.411831	0.0358651	0.890752	Irp-1B
2757	FBgn0028327	5648.65	6415.53	4881.76	0.760928	-0.394168	0.0360583	0.891891	l(1)G0320
3848	FBgn0030814	22.5394	14.1911	30.8878	2.17657	1.12205	0.0361042	0.891891	CG4955
4850	FBgn0032330	1142.04	1371.34	912.745	0.665586	-0.587303	0.0360579	0.891891	Samuel
11827	FBgn0053258	71.2041	7.78213	134.626	17.2994	4.11265	0.0361536	0.891891	CG33258
10915	FBgn0051217	361.829	431.743	291.914	0.67613	-0.564628	0.0362228	0.8921	modSP
1137	FBgn0010549	41.9895	57.8301	26.1488	0.452166	-1.14507	0.0367023	0.894958	l(2)03659
5379	FBgn0033215	29.0897	19.164	39.0155	2.03588	1.02565	0.036704	0.894958	CG1942
8682	FBgn0038191	5256.31	4480.47	6032.15	1.34632	0.429023	0.0365906	0.894958	CG9925
10597	FBgn0050147	620.948	531.47	710.427	1.33672	0.418698	0.0366463	0.894958	Hil
11538	FBgn0052476	245.623	285.685	205.561	0.719538	-0.474857	0.0364288	0.894958	mthl14
12480	FBgn0069969	235.367	193.164	277.571	1.43697	0.523032	0.0366288	0.894958	CG40498
1164	FBgn0010812	2221.44	1917.08	2525.8	1.31753	0.397832	0.03681	0.895101	unc-45
2153	FBgn0023542	1460.01	1662.39	1257.62	0.756515	-0.402559	0.0368317	0.895101	Nmd3
1263	FBgn0011692	4709.93	4012.98	5406.88	1.34735	0.430121	0.0370305	0.896967	pav
4072	FBgn0031142	242.965	197.316	288.614	1.4627	0.548634	0.0369983	0.896967	r-cup
13531	FBgn0260446	19.2784	10.5925	27.9644	2.64002	1.40055	0.0371511	0.898409	GABA-B-R1
286	FBgn0001222	3378.24	2916.46	3840.03	1.31668	0.3969	0.0375857	0.900297	Hsf
2440	FBgn0026192	1325.7	1507.19	1144.21	0.759166	-0.397513	0.0375966	0.900297	par-6
2729	FBgn0027793	141.259	113.896	168.622	1.48048	0.566068	0.0374652	0.900297	CG14787
3178	FBgn0029768	585.764	754.163	417.364	0.553414	-0.85357	0.0374936	0.900297	SPR
3207	FBgn0029823	4263.18	4835.05	3691.3	0.763446	-0.389401	0.0375218	0.900297	Shmt
6902	FBgn0035558	1466.93	1250.52	1683.33	1.3461	0.428785	0.0375928	0.900297	CG11357
2137	FBgn0023522	1439.04	1634.59	1243.5	0.760743	-0.394518	0.0377751	0.900635	CG11596
10906	FBgn0051202	30.4615	20.5208	40.4023	1.96884	0.977348	0.0377227	0.900635	alpha-Man-Ic
13139	FBgn0086779	1211.92	1035.18	1388.65	1.34145	0.423794	0.0377945	0.900635	step
6663	FBgn0035179	9.76916	15.1592	4.37914	0.288877	-1.79147	0.0378682	0.900933	CG12038
6469	FBgn0034893	478.69	552.671	404.709	0.732278	-0.449536	0.0380038	0.902698	mRpL43
6070	FBgn0034286	14.8108	21.5993	8.0223	0.371414	-1.4289	0.0380908	0.903306	dpr13
3982	FBgn0031010	8.25939	3.58334	12.9354	3.60988	1.85195	0.0383281	0.907469	CG8028
6263	FBgn0034564	687.176	784.863	589.49	0.751074	-0.412973	0.0384105	0.907958	CG9344
2161	FBgn0024183	2941.02	3329.57	2552.47	0.766605	-0.383445	0.0388123	0.910937	vig
3360	FBgn0030041	448.165	351.209	545.12	1.55212	0.634242	0.0386401	0.910937	CG12116
4382	FBgn0031630	402.82	473.304	332.335	0.70216	-0.510128	0.038792	0.910937	CG15629
9197	FBgn0038957	62.3933	46.5248	78.2618	1.68215	0.750307	0.0388463	0.910937	CG7059
13304	FBgn0259224	50.1045	36.7704	63.4386	1.72527	0.786818	0.0387145	0.910937	CG42324
3847	FBgn0030813	1048.38	891.004	1205.76	1.35326	0.436439	0.0389373	0.911616	CG4949
5501	FBgn0033405	39.1009	50.4884	27.7134	0.548906	-0.86537	0.0391271	0.914605	CG13954
11693	FBgn0052820	7.48842	2.82558	12.1513	4.30045	2.10449	0.0393218	0.917419	CG32820
13103	FBgn0086665	8.56435	13.2601	3.8686	0.291747	-1.77721	0.0393723	0.917419	snoRNA:Psi18S-1377a
10600	FBgn0050154	119.877	143.205	96.5485	0.674196	-0.56876	0.0395683	0.91921	CG30154
13124	FBgn0086693	119.02	84.3877	153.653	1.8208	0.864569	0.0395742	0.91921	iav
5743	FBgn0033785	1076.1	1222.28	929.922	0.760811	-0.39439	0.0399547	0.926583	Sans
9121	FBgn0038846	33.7949	22.7425	44.8474	1.97197	0.979635	0.0403064	0.931801	CG5697
15036	FBgn0264087	106.321	84.0734	128.57	1.52925	0.612827	0.0402851	0.931801	Slob
5678	FBgn0033697	41.8039	27.0877	56.5201	2.08656	1.06113	0.0409218	0.940115	Cyp6t3
6606	FBgn0035092	13.3708	7.24548	19.496	2.69079	1.42803	0.0408307	0.940115	Nplp1
7438	FBgn0036391	42.1882	53.7607	30.6157	0.569481	-0.81228	0.0408987	0.940115	CG17364
9412	FBgn0039264	5.13157	1.3156	8.94753	6.80108	2.76576	0.0408254	0.940115	CG11786
620	FBgn0003479	645.313	736.246	554.381	0.752984	-0.409309	0.0411896	0.94479	spn-A
5278	FBgn0033052	2185.96	2478.95	1892.96	0.763613	-0.389086	0.041267	0.945092	SCAP
6692	FBgn0035231	143.351	105.875	180.827	1.70794	0.772255	0.0415272	0.945161	Pcyt2
13104	FBgn0086666	57.5344	74.4071	40.6617	0.546476	-0.87177	0.041455	0.945161	snoRNA:Psi28S-2179
13114	FBgn0086676	3261.75	2850.22	3673.27	1.28877	0.365991	0.0415167	0.945161	spin
14375	FBgn0262728	32.8577	23.3571	42.3582	1.8135	0.858777	0.0414607	0.945161	Pal2
2378	FBgn0025815	5855.07	6602.64	5107.49	0.773554	-0.370427	0.0420238	0.948384	Mcm6
3252	FBgn0029890	40.8852	30.3176	51.4528	1.69713	0.763095	0.0420293	0.948384	CG4095
5368	FBgn0033202	12.1155	6.02502	18.2061	3.02175	1.59538	0.0420558	0.948384	CG1339
6825	FBgn0035443	485.372	409.265	561.478	1.37192	0.456194	0.0419489	0.948384	CG12010
9751	FBgn0039760	17.0858	28.4371	5.73445	0.201654	-2.31005	0.0419667	0.948384	CG9682
12481	FBgn0069973	13.7429	7.35066	20.1352	2.73924	1.45378	0.0420422	0.948384	CG40485
1468	FBgn0013469	129.595	173.863	85.3271	0.490773	-1.02687	0.0423244	0.952979	klu
5503	FBgn0033412	64.9278	49.4444	80.4112	1.62629	0.701589	0.0424894	0.955232	CG13955
3188	FBgn0029798	1088.55	1236.75	940.353	0.760341	-0.395282	0.0428467	0.957975	CG4078
6862	FBgn0035505	20.3579	12.5492	28.1666	2.2445	1.1664	0.0426979	0.957975	Teh2
7988	FBgn0037165	20.761	12.5127	29.0093	2.31838	1.21312	0.0428546	0.957975	CG11437
9260	FBgn0039052	10.0609	4.57265	15.5491	3.40045	1.76573	0.0429163	0.957975	CG6733
13117	FBgn0086680	121.64	145.149	98.1303	0.676064	-0.564768	0.0429372	0.957975	vvl
11651	FBgn0052708	405.309	469.431	341.186	0.726808	-0.460354	0.043017	0.958301	CG32708
4	FBgn0000015	314.457	365.92	262.995	0.718722	-0.476495	0.0438137	0.965806	Abd-B
1762	FBgn0015818	1451.12	1635.58	1266.67	0.774443	-0.368768	0.0438058	0.965806	Spx
4860	FBgn0032345	58.8592	43.4941	74.2243	1.70654	0.771072	0.0434854	0.965806	CG14921
11127	FBgn0051674	225.673	264.583	186.762	0.705872	-0.502521	0.043567	0.965806	CG31674
11786	FBgn0053181	789.024	941.764	636.284	0.67563	-0.565694	0.0436978	0.965806	CG33181
13246	FBgn0259112	166.669	136.012	197.326	1.4508	0.53685	0.0437052	0.965806	CR42254
15570	FBgn0265192	1969.5	2238.34	1700.65	0.759785	-0.396337	0.0437129	0.965806	Snp
3783	FBgn0030724	2368.82	2684.68	2052.96	0.764694	-0.387045	0.0439957	0.96692	Nipsnap
5787	FBgn0033860	7.38564	2.82558	11.9457	4.2277	2.07987	0.0439839	0.96692	S-Lap5
4244	FBgn0031424	101.31	160.96	41.6591	0.258816	-1.95	0.0444107	0.970395	VGlut
4509	FBgn0031805	417.744	512.6	322.888	0.629902	-0.6668	0.0444179	0.970395	CG9505
10757	FBgn0050431	25.5284	16.5852	34.4716	2.07846	1.05552	0.0443544	0.970395	CG30431
14034	FBgn0262104	261.909	313.109	210.71	0.672962	-0.571403	0.0443242	0.970395	CG42857
11653	FBgn0052713	3.12038	0.294711	5.94604	20.1758	4.33456	0.0445087	0.970937	CG32713
234	FBgn0001083	16.3242	9.9183	22.7302	2.29174	1.19644	0.0447018	0.971244	fw
834	FBgn0004554	26.9771	8.49196	45.4623	5.35357	2.4205	0.0446383	0.971244	Edg91
1175	FBgn0011204	2917.02	3365.87	2468.18	0.733296	-0.447532	0.04503	0.971244	cue
9002	FBgn0038665	25.5426	17.3366	33.7485	1.94666	0.961004	0.0450151	0.971244	euc
9092	FBgn0038803	1695.27	1393.81	1996.73	1.43257	0.518606	0.0448475	0.971244	CG5191
9334	FBgn0039155	4484.01	5148.71	3819.31	0.741801	-0.430896	0.0449738	0.971244	Kal1
10736	FBgn0050401	79.3232	96.4932	62.1533	0.64412	-0.634598	0.0450513	0.971244	dany
13435	FBgn0259937	7344.43	8242.95	6445.91	0.781991	-0.354776	0.045035	0.971244	Nop60B
2670	FBgn0027563	31.6978	18.6953	44.7003	2.39099	1.25761	0.0451463	0.971868	CG9631
4643	FBgn0032014	605.766	691.943	519.588	0.750913	-0.413283	0.045363	0.972969	CG7840
8977	FBgn0038627	86.2146	68.8332	103.596	1.50503	0.589793	0.0453686	0.972969	CG7694
15572	FBgn0265194	1850.43	1591.54	2109.31	1.32532	0.406346	0.045396	0.972969	Trpm
5602	FBgn0033574	86.1182	66.72	105.516	1.58148	0.661275	0.0456409	0.976796	Spn47C
3842	FBgn0030806	835.394	946.911	723.878	0.764462	-0.387483	0.0458973	0.979431	CG13001
10972	FBgn0051347	21.1758	13.4437	28.908	2.1503	1.10454	0.0458499	0.979431	CG31347
10042	FBgn0040475	2079.31	1804.76	2353.87	1.30426	0.383227	0.0459934	0.98006	SH3PX1
12457	FBgn0066365	3.05783	0.294711	5.82095	19.7514	4.30388	0.0463552	0.986339	dyl
534	FBgn0003189	3635.12	4141.53	3128.72	0.75545	-0.404591	0.0465128	0.988262	r
559	FBgn0003285	688.283	793.241	583.325	0.73537	-0.443458	0.046582	0.988306	rst
17038	FBgn0267191	5.08527	8.67146	1.49909	0.172876	-2.53219	0.0466723	0.988794	CR45631
2621	FBgn0027491	82.4274	65.1294	99.7254	1.53119	0.614651	0.0467613	0.989255	Cdk5alpha
3104	FBgn0029657	9.06299	14.0015	4.12447	0.294573	-1.7633	0.0470101	0.991507	CG12535
5632	FBgn0033623	18.2856	10.9024	25.6687	2.3544	1.23536	0.0470931	0.991507	CG13202
9994	FBgn0040345	51.9422	38.9735	64.911	1.66552	0.73597	0.047126	0.991507	CG3708
14153	FBgn0262364	133.241	108.235	158.246	1.46206	0.548002	0.0471376	0.991507	CG43062
8228	FBgn0037531	910.503	1044.24	776.764	0.743856	-0.426906	0.0473597	0.994065	CG10445
15473	FBgn0265048	924.29	796.553	1052.03	1.32072	0.401329	0.0473944	0.994065	cv-d
7195	FBgn0036017	296.351	216.701	376.001	1.73511	0.795027	0.0476124	0.995796	NA
14770	FBgn0263492	120.386	57.2332	183.54	3.20687	1.68117	0.0475495	0.995796	CR43481
10310	FBgn0042126	36.0589	26.3819	45.7359	1.73361	0.793776	0.0476814	0.995823	CG18788
11590	FBgn0052582	73.7892	91.5556	56.0227	0.611899	-0.708635	0.0477699	0.996256	CR32582
4136	FBgn0031255	43.451	32.1238	54.7783	1.70523	0.769965	0.0478476	0.996463	BBS8
4774	FBgn0032211	43.1314	31.913	54.3497	1.70306	0.768126	0.0480099	0.998429	CG13138
288	FBgn0001224	23845.4	6981.47	40709.3	5.83105	2.54376	0.0485135	0.99901	Hsp23
1050	FBgn0010258	21.5903	29.0511	14.1295	0.486369	-1.03988	0.0482469	0.99901	Rbp4
3627	FBgn0030504	5661.24	6354.92	4967.56	0.781686	-0.355338	0.048211	0.99901	CG2691
7271	FBgn0036147	5638.72	6330.61	4946.82	0.781413	-0.355844	0.0484807	0.99901	Plod
10759	FBgn0050438	124.204	149.446	98.9617	0.662192	-0.594678	0.0483212	0.99901	CG30438
10780	FBgn0050471	5.15392	1.72589	8.58196	4.97249	2.31397	0.0483582	0.99901	CG30471
16199	FBgn0266129	6.20235	2.09939	10.3053	4.9087	2.29534	0.048467	0.99901	lov
84	FBgn0000251	94.8453	64.8849	124.806	1.92349	0.94373	0.0486008	0.99941	cad
1	FBgn0000003	0.215736	0.431472	0	0	-Inf	0.963208	1	7SLRNA:CR32864
2	FBgn0000008	691.084	695.034	687.134	0.988634	-0.016491	0.988865	1	a
3	FBgn0000014	2863.08	3098.7	2627.46	0.847923	-0.237995	0.312043	1	abd-A
5	FBgn0000017	2975.37	2806.3	3144.44	1.12049	0.164135	0.463049	1	Abl
6	FBgn0000018	590.319	574.679	605.958	1.05443	0.0764626	0.780571	1	abo
7	FBgn0000022	1.1193	0.83656	1.40204	1.67596	0.74499	0.837549	1	ac
8	FBgn0000024	326.002	353.973	298.03	0.841958	-0.24818	0.376937	1	Ace
9	FBgn0000028	34.9173	37.8753	31.9593	0.843802	-0.245023	0.512014	1	acj6
10	FBgn0000032	1154.56	1178.31	1130.8	0.959679	-0.0593762	0.763781	1	Acph-1
11	FBgn0000036	4.63285	5.09331	4.17239	0.81919	-0.28773	0.937255	1	nAChRalpha1
12	FBgn0000037	11.0564	14.2647	7.84809	0.550178	-0.862031	0.260199	1	mAChR-A
13	FBgn0000038	11.2804	8.01404	14.5467	1.81515	0.86009	0.323273	1	nAChRbeta1
14	FBgn0000039	0.156571	0	0.313142	Inf	Inf	1	1	nAChRalpha2
15	FBgn0000042	88167.8	94791.6	81544	0.860245	-0.21718	0.254122	1	Act5C
16	FBgn0000043	25428	24505.8	26350.1	1.07526	0.104684	0.543377	1	Act42A
17	FBgn0000044	89956.2	90611.7	89300.7	0.985532	-0.0210258	0.918307	1	Act57B
18	FBgn0000045	24.1859	17.5428	30.8289	1.75735	0.8134	0.488854	1	Act79B
19	FBgn0000046	5318.44	5093.59	5543.28	1.08829	0.122058	0.599808	1	Act87E
20	FBgn0000047	81.508	60.8589	102.157	1.67859	0.747251	0.559484	1	Act88F
21	FBgn0000052	2888.51	2859.5	2917.52	1.02029	0.0289777	0.919489	1	ade2
22	FBgn0000053	1598.51	1661.02	1535.99	0.924725	-0.112904	0.5776	1	ade3
23	FBgn0000054	1653.19	1713.05	1593.33	0.930114	-0.104521	0.597402	1	NA
24	FBgn0000055	7.71768	9.50802	5.92735	0.623405	-0.681758	0.525393	1	Adh
26	FBgn0000057	1116.63	1152.52	1080.74	0.937719	-0.0927731	0.603036	1	adp
27	FBgn0000061	0.910002	1.24165	0.578356	0.465798	-1.10222	0.91253	1	al
28	FBgn0000063	619.328	566.917	671.739	1.1849	0.244764	0.396616	1	Mps1
29	FBgn0000064	6704.79	6817.44	6592.14	0.966953	-0.0484828	0.957602	1	Ald
30	FBgn0000071	7.56043	6.32493	8.79593	1.39068	0.475787	0.658617	1	Ama
31	FBgn0000075	341.309	319.456	363.162	1.13681	0.184995	0.571026	1	amd
32	FBgn0000077	251.121	259.093	243.149	0.938461	-0.0916312	0.737688	1	amx
33	FBgn0000078	31.5629	22.4585	40.6673	1.81077	0.856605	0.504643	1	Amy-d
34	FBgn0000079	45.3868	39.8918	50.8818	1.2755	0.351058	0.822671	1	Amy-p
35	FBgn0000083	13484.8	12598.8	14370.8	1.14065	0.189851	0.459066	1	AnxB9
36	FBgn0000084	1814.01	1896.85	1731.16	0.912647	-0.131871	0.561729	1	AnxB10
37	FBgn0000092	18.1212	15.9694	20.273	1.26949	0.344253	0.557564	1	CG2650
39	FBgn0000097	2722.82	2939.55	2506.08	0.852537	-0.230165	0.195879	1	aop
40	FBgn0000099	42.6875	32.4605	52.9146	1.63012	0.704982	0.0910408	1	NA
41	FBgn0000100	51606.1	52383.4	50828.8	0.970323	-0.0434636	0.813767	1	RpLP0
42	FBgn0000108	146.42	133.124	159.716	1.19975	0.262734	0.567728	1	Appl
43	FBgn0000109	305.695	321.987	289.403	0.898803	-0.153923	0.544701	1	Aprt
44	FBgn0000114	5864.23	5156.48	6571.99	1.27451	0.349942	0.211464	1	bru1
45	FBgn0000115	1113.47	1145.46	1081.48	0.944148	-0.0829149	0.713703	1	Arl1
46	FBgn0000116	29124.2	28136.9	30111.5	1.07018	0.09785	0.529499	1	Argk
47	FBgn0000117	22163.9	22938.5	21389.4	0.932468	-0.100874	0.578225	1	arm
48	FBgn0000119	1354.84	1325.57	1384.11	1.04416	0.0623496	0.733997	1	arr
49	FBgn0000120	0.774935	0.726183	0.823686	1.13427	0.181762	1	1	Arr1
50	FBgn0000121	1.69103	1.94145	1.44062	0.742036	-0.430439	0.989492	1	Arr2
51	FBgn0000137	0.716628	0.884133	0.549124	0.621088	-0.68713	0.909016	1	ase
52	FBgn0000139	1527.01	1458.39	1595.64	1.09411	0.129763	0.487852	1	ash2
53	FBgn0000140	2046.67	2073.05	2020.3	0.974551	-0.0371909	0.847019	1	asp
54	FBgn0000146	7665.28	7348.8	7981.77	1.08613	0.1192	0.630593	1	aub
55	FBgn0000147	1506.53	1407.1	1605.97	1.14134	0.190724	0.371375	1	aurA
56	FBgn0000150	19091	20791.2	17390.7	0.836447	-0.257655	0.170505	1	awd
57	FBgn0000152	366.968	379.266	354.67	0.935148	-0.0967328	0.665272	1	Axs
58	FBgn0000153	112.748	107.683	117.813	1.09407	0.129705	0.655804	1	b
59	FBgn0000157	7.22585	6.76124	7.69046	1.13743	0.185782	0.866509	1	Dll
60	FBgn0000158	135.02	159.098	110.941	0.697313	-0.520121	0.0496426	1	bam
62	FBgn0000166	252.792	206.108	299.475	1.453	0.539033	0.268055	1	bcd
63	FBgn0000173	3560.69	3954.75	3166.63	0.800715	-0.32064	0.083014	1	ben
64	FBgn0000179	3.51736	3.77251	3.2622	0.864728	-0.209681	0.979125	1	bi
65	FBgn0000180	1104.09	1095.65	1112.54	1.01542	0.0220779	0.911648	1	bib
66	FBgn0000181	23815.2	23502.7	24127.7	1.02659	0.0378656	0.841855	1	bic
67	FBgn0000182	0.202544	0.405087	0	0	-Inf	0.963206	1	BicC
68	FBgn0000183	3576.33	3360.23	3792.44	1.12862	0.174563	0.365443	1	BicD
69	FBgn0000206	0.639077	0.699798	0.578356	0.826462	-0.27498	1	1	boss
70	FBgn0000210	536.85	586.927	486.773	0.82936	-0.26993	0.512575	1	NA
71	FBgn0000212	2961.02	3103.36	2818.69	0.908269	-0.138808	0.435462	1	brm
72	FBgn0000216	0.303926	0.294711	0.313142	1.06254	0.0875164	1	1	Brd
73	FBgn0000221	257.205	255.398	259.012	1.01415	0.0202723	0.910573	1	brn
74	FBgn0000227	0.308468	0	0.616936	Inf	Inf	0.85893	1	Bsg25A
75	FBgn0000228	1196.59	1154.81	1238.38	1.07237	0.100805	0.636484	1	Bsg25D
76	FBgn0000229	1635.13	1545.92	1724.34	1.11541	0.157577	0.431521	1	bsk
77	FBgn0000233	7.27295	9.38165	5.16425	0.550463	-0.861283	0.627257	1	btd
78	FBgn0000239	3665.25	3780	3550.49	0.939284	-0.0903673	0.590808	1	bur
80	FBgn0000244	3801.91	3871.51	3732.32	0.964046	-0.0528265	0.935199	1	by
82	FBgn0000247	1754.56	1718.83	1790.29	1.04158	0.0587704	0.826234	1	ca
83	FBgn0000250	4188.84	4055.5	4322.17	1.06575	0.0918743	0.549677	1	cact
85	FBgn0000253	11354.1	11616	11092.2	0.954906	-0.0665694	0.666315	1	Cam
86	FBgn0000256	1246.7	1213.86	1279.53	1.0541	0.0760112	0.612836	1	capu
87	FBgn0000257	1335.13	1240.73	1429.53	1.15217	0.204351	0.302673	1	car
88	FBgn0000259	3624.83	3815.17	3434.49	0.900218	-0.151654	0.374708	1	CkIIbeta
89	FBgn0000261	7614.3	7627.08	7601.52	0.996648	-0.00484378	0.926319	1	Cat
90	FBgn0000273	3205.08	2986.61	3423.54	1.1463	0.19698	0.582926	1	Pka-C1
91	FBgn0000274	15.6854	7.80332	23.5675	3.02019	1.59464	0.15493	1	Pka-C2
92	FBgn0000276	10.9534	4.7986	17.1082	3.56524	1.834	0.0567032	1	CecA1
93	FBgn0000277	11.6765	4.741	18.612	3.92576	1.97297	0.162095	1	CecA2
94	FBgn0000278	10.2049	5.44563	14.9641	2.74791	1.45833	0.101921	1	CecB
95	FBgn0000279	52.7593	24.5252	80.9934	3.30245	1.72354	0.0668409	1	CecC
97	FBgn0000281	0.293852	0	0.587704	Inf	Inf	0.864892	1	Cec2
98	FBgn0000283	4051.19	4095.2	4007.19	0.978508	-0.0313446	0.822219	1	Cp190
99	FBgn0000286	661.223	683.802	638.644	0.93396	-0.098567	0.553646	1	Cf2
100	FBgn0000287	9.85865	7.72936	11.9879	1.55096	0.633162	0.471219	1	salr
101	FBgn0000289	5523.46	5803.16	5243.77	0.903606	-0.146234	0.413755	1	cg
102	FBgn0000299	31191.3	34148.8	28233.7	0.826786	-0.274414	0.167433	1	Col4a1
104	FBgn0000307	2449.97	2295.78	2604.16	1.13433	0.181838	0.57673	1	chif
105	FBgn0000308	21794.1	21793.3	21794.8	1.00007	0.000105292	0.920465	1	chic
106	FBgn0000316	2082.94	2168.28	1997.6	0.921286	-0.118279	0.516183	1	cin
107	FBgn0000317	1083.85	1090.29	1077.41	0.988185	-0.0171473	0.921079	1	ck
108	FBgn0000318	1711.29	1765.12	1657.46	0.939009	-0.0907889	0.660634	1	cl
109	FBgn0000319	18452.8	18537.6	18368	0.990849	-0.0132625	0.92993	1	Chc
111	FBgn0000326	917.255	889.311	945.198	1.06284	0.0879291	0.67404	1	clt
112	FBgn0000330	677.796	759.582	596.009	0.784654	-0.349871	0.100609	1	cm
114	FBgn0000339	968.08	1039.52	896.643	0.862558	-0.213307	0.40707	1	cni
115	FBgn0000346	344.804	378.417	311.192	0.822351	-0.282173	0.167597	1	comt
116	FBgn0000351	191.366	199.902	182.831	0.914604	-0.12878	0.573743	1	cort
117	FBgn0000352	1462.77	1417.42	1508.11	1.06398	0.0894655	0.754465	1	cos
118	FBgn0000355	8.01662	7.64537	8.38787	1.09712	0.133718	0.915173	1	Cp15
119	FBgn0000356	11.21	13.8276	8.59249	0.621403	-0.6864	0.477397	1	Cp16
120	FBgn0000357	61.3538	47.5349	75.1727	1.58142	0.661221	0.383282	1	Cp18
121	FBgn0000358	2.8503	2.28893	3.41167	1.49051	0.575809	0.733124	1	Cp19
122	FBgn0000359	17.5071	22.5834	12.4307	0.550433	-0.861361	0.14803	1	Cp36
123	FBgn0000360	10.2838	7.69294	12.8746	1.67356	0.742919	0.410285	1	Cp38
124	FBgn0000370	16163.1	16883.5	15442.8	0.914668	-0.12868	0.55229	1	crc
125	FBgn0000376	1620.61	1532.85	1708.37	1.1145	0.156402	0.47154	1	crm
126	FBgn0000377	2330.82	2369.86	2291.79	0.967055	-0.04833	0.760578	1	crn
127	FBgn0000382	1974.16	1992.72	1955.6	0.98137	-0.0271303	0.912561	1	csw
128	FBgn0000384	898.297	944.457	852.138	0.902252	-0.148398	0.403737	1	cta
130	FBgn0000394	383.48	398.496	368.465	0.92464	-0.113036	0.694043	1	cv
131	FBgn0000395	1015.35	1029.07	1001.64	0.97335	-0.0389701	0.997841	1	cv-2
132	FBgn0000404	4477.84	4023.48	4932.19	1.22585	0.293783	0.167889	1	CycA
133	FBgn0000405	4429.06	4480.22	4377.91	0.977165	-0.0333259	0.769423	1	CycB
134	FBgn0000406	514.021	459.94	568.102	1.23517	0.304706	0.576094	1	Cyt-b5-r
135	FBgn0000409	4141.16	4204.88	4077.44	0.969693	-0.0444001	0.867346	1	NA
136	FBgn0000411	31.8428	35.2478	28.4379	0.806799	-0.309718	0.648013	1	D
137	FBgn0000412	9437.03	9540.14	9333.92	0.978384	-0.0315272	0.813042	1	D1
138	FBgn0000413	2568.25	2559	2577.5	1.00723	0.0103967	0.988679	1	NA
139	FBgn0000414	2878.11	2884.1	2872.11	0.995842	-0.00601187	0.953746	1	Dab
140	FBgn0000416	29666.2	30021.7	29310.7	0.976314	-0.0345824	0.828297	1	Sap-r
141	FBgn0000422	116.782	119.118	114.447	0.960786	-0.0577127	0.927658	1	Ddc
142	FBgn0000426	1420.84	1435.02	1406.67	0.980247	-0.0287832	0.830174	1	SmF
144	FBgn0000439	0.303926	0.294711	0.313142	1.06254	0.0875164	1	1	Dfd
145	FBgn0000442	2.20369	1.69431	2.71307	1.60129	0.679233	0.857406	1	Pkg21D
146	FBgn0000447	1477.43	1460.96	1493.89	1.02254	0.0321578	0.8821	1	Dhod
147	FBgn0000448	48.3826	39.3529	57.4124	1.45891	0.544891	0.195151	1	Hr3
148	FBgn0000449	40.9022	21.0798	60.7247	2.88071	1.52642	0.0793635	1	dib
149	FBgn0000451	279.274	286.772	271.776	0.94771	-0.0774828	0.818044	1	ect
150	FBgn0000454	7036.19	7238.94	6833.45	0.943985	-0.0831641	0.866957	1	Dip-B
151	FBgn0000455	1855.5	1934.3	1776.7	0.918526	-0.122607	0.536086	1	Dip-C
152	FBgn0000459	209.965	225.432	194.497	0.862778	-0.212939	0.396653	1	disco
153	FBgn0000463	211.218	237.541	184.895	0.778372	-0.361468	0.214265	1	Dl
154	FBgn0000464	1491.17	1467.41	1514.93	1.03238	0.0459768	0.928337	1	Lar
155	FBgn0000473	307.653	378.192	237.113	0.626964	-0.673546	0.26074	1	Cyp6a2
156	FBgn0000477	37.8284	31.3927	44.2641	1.41001	0.495706	0.442838	1	DNaseII
157	FBgn0000479	1062.3	1173.81	950.796	0.810011	-0.303986	0.324047	1	dnc
158	FBgn0000482	1375.83	1314.75	1436.92	1.09292	0.128187	0.542267	1	dor
159	FBgn0000489	2393.47	2362.38	2424.56	1.02632	0.0374823	0.799996	1	Pka-C3
160	FBgn0000490	697.163	729.705	664.622	0.91081	-0.134778	0.667493	1	dpp
161	FBgn0000492	9.94956	10.297	9.60211	0.932515	-0.100801	1	1	Dr
162	FBgn0000497	282.026	307.634	256.418	0.833516	-0.262719	0.509025	1	NA
163	FBgn0000499	1768.44	1655.47	1881.42	1.13649	0.18458	0.327166	1	dsh
164	FBgn0000500	4.86733	3.39381	6.34085	1.86836	0.901769	0.444187	1	Dsk
165	FBgn0000504	1350.1	1439.9	1260.3	0.875269	-0.192202	0.351512	1	dsx
166	FBgn0000520	1107.24	1086.02	1128.47	1.0391	0.0553292	0.77145	1	dwg
167	FBgn0000524	1584.06	1513.3	1654.83	1.09353	0.128989	0.571094	1	dx
168	FBgn0000527	12.9513	5.04055	20.8621	4.13886	2.04923	0.0738778	1	e
169	FBgn0000529	0.873199	0.884133	0.862266	0.975268	-0.0361295	1	1	bsh
172	FBgn0000536	1859.84	1834.58	1885.11	1.02755	0.0392034	0.775754	1	eas
173	FBgn0000541	5520.9	5777.74	5264.07	0.911094	-0.134328	0.625933	1	E(bx)
174	FBgn0000542	1340.64	1509.92	1171.36	0.775774	-0.366291	0.138995	1	ec
175	FBgn0000543	1594.89	1599.74	1590.05	0.993942	-0.0087659	0.955786	1	ecd
176	FBgn0000546	778.861	861.518	696.203	0.808112	-0.307373	0.150652	1	EcR
177	FBgn0000547	5717.87	6070.88	5364.86	0.883704	-0.178365	0.46302	1	ed
178	FBgn0000551	2.63356	2.63121	2.63592	1.00179	0.00257804	1	1	Edg78E
180	FBgn0000556	299517	303632	295401	0.972891	-0.0396494	0.831985	1	NA
181	FBgn0000557	261.05	278.15	243.95	0.877045	-0.189278	0.460013	1	eEF1alpha2
182	FBgn0000559	117430	118578	116282	0.980638	-0.0282071	0.851696	1	eEF2
183	FBgn0000560	4.19914	4.1828	4.21548	1.00781	0.0112273	0.901384	1	eg
184	FBgn0000562	1810.69	1834.79	1786.6	0.973734	-0.0384008	0.905248	1	egl
186	FBgn0000565	852.942	896.818	809.065	0.902151	-0.148559	0.519507	1	Eip71CD
187	FBgn0000566	1860.47	2049.02	1671.93	0.815965	-0.293421	0.131054	1	Eip55E
188	FBgn0000567	507.454	488.472	526.436	1.07772	0.107983	0.622407	1	Eip74EF
189	FBgn0000568	4445.63	4739.25	4152.02	0.876092	-0.190846	0.310086	1	Eip75B
190	FBgn0000575	1837.84	2002.35	1673.33	0.835687	-0.258966	0.194639	1	emc
191	FBgn0000576	4.67955	5.79311	3.56599	0.615557	-0.700035	0.649117	1	ems
192	FBgn0000577	18.4242	22.8789	13.9695	0.610587	-0.711732	0.245274	1	en
193	FBgn0000578	4957.12	5070.87	4843.37	0.955137	-0.0662209	0.743559	1	ena
194	FBgn0000579	12280.4	12538.2	12022.6	0.958874	-0.0605865	0.850219	1	Eno
195	FBgn0000581	4425.41	4474.44	4376.39	0.978086	-0.0319666	0.822287	1	E(Pc)
196	FBgn0000588	913.16	913.976	912.344	0.998214	-0.00257857	0.934882	1	esc
197	FBgn0000591	4.06969	2.58364	5.55574	2.15036	1.10458	0.427197	1	E(spl)m8-HLH
198	FBgn0000592	406.836	412.876	400.795	0.970738	-0.0428461	0.895882	1	Est-6
200	FBgn0000606	0.995212	0.862944	1.12748	1.30655	0.385764	0.953866	1	eve
201	FBgn0000611	5565.09	5888.59	5241.58	0.890125	-0.16792	0.357856	1	exd
203	FBgn0000617	1134.67	1138.83	1130.51	0.992695	-0.0105781	0.943052	1	e(y)1
204	FBgn0000618	471.025	521.712	420.339	0.805692	-0.311699	0.176055	1	e(y)2
205	FBgn0000625	1.29049	0.83656	1.74442	2.08523	1.0602	0.728078	1	eyg
206	FBgn0000629	1820.52	1748.61	1892.42	1.08224	0.114021	0.593382	1	E(z)
208	FBgn0000635	11343.9	12554.8	10133	0.807107	-0.309168	0.199692	1	Fas2
209	FBgn0000636	14035	14936.6	13133.5	0.879285	-0.185597	0.363969	1	Fas3
210	FBgn0000639	375.751	292.738	458.764	1.56715	0.648145	0.201568	1	Fbp1
211	FBgn0000640	269.882	228.67	311.093	1.36045	0.444079	0.44936	1	Fbp2
212	FBgn0000644	54.046	47.4138	60.6782	1.27976	0.355873	0.364804	1	Fcp3C
213	FBgn0000658	114.231	136.225	92.2373	0.677097	-0.562566	0.332257	1	fj
214	FBgn0000659	5.93064	7.11987	4.7414	0.665939	-0.586538	0.527438	1	fkh
215	FBgn0000662	2285.72	2314.42	2257.03	0.975203	-0.0362257	0.819234	1	fl(2)d
216	FBgn0000667	9364.24	9850.64	8877.84	0.901245	-0.150008	0.513547	1	Actn
217	FBgn0000709	1500.73	1448.97	1552.49	1.07144	0.0995546	0.661245	1	fliI
218	FBgn0000711	2380.69	2322.06	2439.33	1.0505	0.0710807	0.744379	1	flw
219	FBgn0000715	0.578356	0	1.15671	Inf	Inf	0.573053	1	FMRFa
220	FBgn0000719	2278.95	2433.46	2124.44	0.873014	-0.195924	0.349319	1	fog
221	FBgn0000721	4782.55	4537.57	5027.52	1.10798	0.147926	0.380032	1	for
222	FBgn0000723	1507.39	1441.61	1573.17	1.09126	0.125995	0.515627	1	FER
223	FBgn0000808	201.072	174.823	227.321	1.30029	0.378837	0.130714	1	gd
224	FBgn0000810	667.133	691.979	642.287	0.928189	-0.10751	0.550545	1	fs(1)K10
226	FBgn0000927	455.453	473.994	436.911	0.921765	-0.117529	0.585913	1	fs(1)Ya
228	FBgn0000964	3815.08	4348.48	3281.68	0.754674	-0.406075	0.085588	1	tj
229	FBgn0000996	1459.51	1460.1	1458.92	0.999191	-0.00116802	0.958544	1	dup
230	FBgn0001075	43.433	22.7625	64.1034	2.81618	1.49374	0.119805	1	ft
231	FBgn0001077	0.56374	0	1.12748	Inf	Inf	0.579231	1	ftz
232	FBgn0001078	1211.09	1184.27	1237.9	1.04528	0.0638916	0.917438	1	ftz-f1
233	FBgn0001079	839.098	812.12	866.075	1.06644	0.0927985	0.702071	1	fu
235	FBgn0001084	159.561	162.448	156.675	0.964459	-0.0522077	0.802014	1	fy
236	FBgn0001085	833.253	897.943	768.563	0.855915	-0.22446	0.321955	1	fz
237	FBgn0001086	2882.18	2812.56	2951.8	1.0495	0.069708	0.788873	1	fzy
238	FBgn0001087	1545.29	1621.75	1468.82	0.905701	-0.142893	0.433602	1	g
239	FBgn0001089	166.173	220.415	111.931	0.507817	-0.97762	0.257154	1	Gal
241	FBgn0001091	7792.85	8116.89	7468.81	0.920156	-0.12005	0.605376	1	Gapdh1
242	FBgn0001092	16147.1	16263.7	16030.5	0.985658	-0.0208412	0.965963	1	Gapdh2
243	FBgn0001098	8189.68	8455.66	7923.69	0.937087	-0.0937453	0.644699	1	Gdh
244	FBgn0001099	12.6121	12.839	12.3851	0.964646	-0.0519278	0.98947	1	gdl
245	FBgn0001104	3667.34	3255.93	4078.74	1.25271	0.325056	0.102449	1	Galphai
246	FBgn0001105	9175.08	9389.74	8960.43	0.954278	-0.0675178	0.618218	1	Gbeta13F
247	FBgn0001108	2431.88	2426.6	2437.15	1.00435	0.00625621	0.97839	1	DCTN1-p150
248	FBgn0001112	37.6056	33.1172	42.0939	1.27106	0.346032	0.430635	1	Gld
249	FBgn0001114	2598.06	2798.75	2397.37	0.856584	-0.223333	0.54474	1	Glt
251	FBgn0001122	4233.69	4356.95	4110.44	0.943421	-0.0840259	0.600172	1	Galphao
252	FBgn0001123	1730.15	1773	1687.3	0.95166	-0.0714817	0.7797	1	Galphas
253	FBgn0001124	3204.02	3371.63	3036.42	0.900578	-0.151077	0.504319	1	Got1
254	FBgn0001125	3412.85	3595.6	3230.1	0.898349	-0.154652	0.516119	1	Got2
255	FBgn0001128	2239.82	2274.29	2205.35	0.969688	-0.0444082	0.984347	1	Gpdh
256	FBgn0001133	982.349	974.657	990.04	1.01578	0.0225934	0.925448	1	grau
257	FBgn0001134	22.2084	22.5362	21.8806	0.970908	-0.0425941	1	1	Grd
258	FBgn0001137	618.264	655.701	580.827	0.885811	-0.17493	0.459178	1	grk
259	FBgn0001138	1.5852	1.42598	1.74442	1.22331	0.29079	1	1	grn
260	FBgn0001139	5065.34	4744.66	5386.01	1.13517	0.182912	0.474676	1	gro
261	FBgn0001142	430.821	422.604	439.037	1.03888	0.0550359	0.765318	1	Gs1
262	FBgn0001145	2845.3	3035.79	2654.8	0.874502	-0.193466	0.785664	1	Gs2
263	FBgn0001147	4.90096	5.45083	4.3511	0.798246	-0.325096	1	1	gsb-n
264	FBgn0001148	1.90322	1.99421	1.81223	0.908743	-0.138055	1	1	gsb
265	FBgn0001149	8389.16	7634.94	9143.39	1.19757	0.260112	0.483178	1	GstD1
266	FBgn0001150	58.5665	63.3515	53.7815	0.848937	-0.236271	0.618591	1	gt
267	FBgn0001168	1728.81	1732.74	1724.89	0.995469	-0.00655156	0.875324	1	h
268	FBgn0001169	1724.95	1619.23	1830.68	1.13059	0.177074	0.755283	1	H
269	FBgn0001170	10.2358	10.8812	9.59038	0.881369	-0.182181	0.87933	1	H2.0
270	FBgn0001174	0.372307	0.431472	0.313142	0.725752	-0.462451	1	1	halo
271	FBgn0001179	1555.89	1501.99	1609.79	1.07178	0.100002	0.662526	1	hay
272	FBgn0001180	457.276	516.246	398.306	0.771544	-0.37418	0.381373	1	hb
273	FBgn0001185	572.912	601.929	543.895	0.903587	-0.146264	0.464569	1	her
274	FBgn0001186	4408.51	4533.7	4283.32	0.944774	-0.0819594	0.665629	1	Hex-A
275	FBgn0001187	156.721	148.527	164.916	1.11034	0.151008	0.642359	1	Hex-C
276	FBgn0001189	1330.37	1356.93	1303.82	0.960856	-0.0576075	0.775907	1	hfw
277	FBgn0001197	9060.02	9132.95	8987.09	0.984029	-0.0232269	0.833104	1	His2Av
278	FBgn0001202	1254.18	1267.31	1241.05	0.97928	-0.0302068	0.889414	1	hook
279	FBgn0001206	1288.95	1341.9	1236.01	0.92109	-0.118585	0.632248	1	Hmr
280	FBgn0001208	207.58	192.091	223.07	1.16127	0.215708	0.557241	1	Hn
281	FBgn0001215	7055.36	7105.98	7004.73	0.98575	-0.0207057	0.868079	1	Hrb98DE
282	FBgn0001216	84.1877	89.6818	78.6935	0.877475	-0.18857	0.661184	1	Hsc70-1
283	FBgn0001217	707.288	424.831	989.746	2.32974	1.22017	0.0768302	1	Hsc70-2
284	FBgn0001218	20077.3	18425.6	21729	1.17928	0.237909	0.513479	1	Hsc70-3
285	FBgn0001220	11436.9	11113.1	11760.8	1.05828	0.0817232	0.671448	1	Hsc70-5
289	FBgn0001225	33647.3	11229.5	56065.2	4.99269	2.31982	0.116778	1	Hsp26
290	FBgn0001226	23129.7	13138.2	33121.1	2.52098	1.33399	0.1056	1	Hsp27
291	FBgn0001227	115.689	102.853	128.525	1.2496	0.321464	0.63043	1	Hsp67Ba
292	FBgn0001228	1.90275	0.83656	2.96894	3.54899	1.82741	0.405828	1	CG4456
293	FBgn0001229	1754.1	309.577	3198.63	10.3323	3.36908	0.0839536	1	Hsp67Bc
294	FBgn0001230	25940.2	11200.4	40679.9	3.632	1.86077	0.262083	1	Hsp68
295	FBgn0001233	117307	98086.8	136527	1.39189	0.47705	0.326385	1	Hsp83
296	FBgn0001234	2338.56	1385.37	3291.76	2.3761	1.24859	0.108853	1	Hsromega
297	FBgn0001235	177.858	194.867	160.848	0.825422	-0.276796	0.285911	1	hth
298	FBgn0001247	2785.97	2848.6	2723.34	0.956029	-0.0648736	0.677033	1	Ide
299	FBgn0001248	8458.52	9378.47	7538.56	0.803815	-0.315064	0.116165	1	Idh
300	FBgn0001250	3576.01	3648.4	3503.62	0.960316	-0.0584182	0.87505	1	if
301	FBgn0001253	8.31663	6.08263	10.5506	1.73455	0.794562	0.410497	1	ImpE1
302	FBgn0001254	0.137281	0	0.274562	Inf	Inf	1	1	ImpE2
303	FBgn0001255	126.768	114.88	138.656	1.20696	0.271373	0.319557	1	ImpE3
304	FBgn0001256	10.402	6.4513	14.3526	2.22476	1.15365	0.198229	1	ImpL1
305	FBgn0001257	595.873	559.72	632.025	1.12918	0.175276	0.685473	1	ImpL2
306	FBgn0001258	290.527	304.707	276.346	0.906924	-0.140946	0.729986	1	ImpL3
307	FBgn0001259	41.2527	26.1456	56.3598	2.15561	1.1081	0.0904515	1	in
308	FBgn0001263	41.2852	48.1362	34.4342	0.715349	-0.48328	0.218337	1	inaD
309	FBgn0001269	37.0385	38.174	35.9029	0.940505	-0.088492	0.999261	1	inv
310	FBgn0001276	217.918	219.287	216.55	0.987517	-0.018122	0.940583	1	ix
311	FBgn0001280	1475.54	1485.73	1465.35	0.98628	-0.019931	0.888762	1	janA
312	FBgn0001281	1.83787	2.50968	1.16606	0.464625	-1.10586	0.755564	1	janB
313	FBgn0001285	4.04082	5.15128	2.93036	0.568861	-0.813852	0.815729	1	Jon44E
314	FBgn0001291	1455.39	1235.25	1675.53	1.35642	0.439806	0.196744	1	Jra
315	FBgn0001296	3276.2	3376.07	3176.33	0.940836	-0.0879842	0.679314	1	kar
316	FBgn0001297	4906.62	4935.55	4877.68	0.988275	-0.0170148	0.960989	1	kay
317	FBgn0001301	2429.66	2203.95	2655.36	1.20482	0.268817	0.163581	1	kel
318	FBgn0001308	6223.65	6173.58	6273.72	1.01622	0.0232146	0.896718	1	Khc
321	FBgn0001316	7680.72	7685.06	7676.37	0.99887	-0.00163123	0.98345	1	klar
322	FBgn0001319	3.64564	3.44138	3.8499	1.11871	0.161833	1	1	kn
323	FBgn0001320	45.2325	51.6969	38.7682	0.749913	-0.415205	0.499778	1	kni
324	FBgn0001321	5.78137	3.4202	8.14254	2.38072	1.2514	0.244483	1	knk
325	FBgn0001323	28.8805	34.6758	23.0852	0.665744	-0.58696	0.27189	1	knrl
326	FBgn0001324	3497.65	3292.7	3702.59	1.12449	0.169266	0.560372	1	kto
327	FBgn0001325	7.72972	9.06132	6.39812	0.706092	-0.502072	0.570309	1	Kr
328	FBgn0001330	931.264	983.995	878.533	0.892823	-0.163553	0.401818	1	kz
329	FBgn0001332	4591.87	4505.92	4677.81	1.03815	0.0540126	0.800937	1	NA
330	FBgn0001341	1709.66	1919.34	1499.97	0.781502	-0.355679	0.0532725	1	l(1)1Bi
331	FBgn0001404	1930.1	1903.57	1956.63	1.02788	0.0396686	0.902257	1	egh
332	FBgn0001491	1325.93	1312.35	1339.51	1.02069	0.0295486	0.909391	1	l(1)10Bb
333	FBgn0001565	4332.53	4199.08	4465.98	1.06356	0.0889058	0.63723	1	Hlc
334	FBgn0001612	1706.6	1719.21	1693.99	0.985329	-0.0213233	0.850117	1	Grip91
335	FBgn0001624	6613.19	7221.16	6005.21	0.831612	-0.266017	0.126478	1	dlg1
336	FBgn0001941	6757.46	6468.64	7046.29	1.0893	0.1234	0.480439	1	ifc
337	FBgn0001942	55637.2	54083.1	57191.3	1.05747	0.0806181	0.655909	1	eIF4A
338	FBgn0001961	3939.43	3894.35	3984.51	1.02315	0.0330171	0.837815	1	Arpc1
339	FBgn0001965	2088.17	1919.02	2257.32	1.17629	0.234243	0.27351	1	Sos
341	FBgn0001970	1.01735	0.810175	1.22452	1.51143	0.595917	0.951956	1	Pgant35A
342	FBgn0001974	353.288	357.833	348.743	0.974597	-0.0371224	0.824809	1	l(2)35Bd
343	FBgn0001977	866.163	847.694	884.632	1.04357	0.0615339	0.772536	1	CIAPIN1
344	FBgn0001978	3284.68	3111.79	3457.57	1.11112	0.152015	0.43652	1	stc
345	FBgn0001981	131.903	126.775	137.031	1.0809	0.112236	0.691583	1	esg
346	FBgn0001983	0.441207	0.294711	0.587704	1.99417	0.99579	1	1	wor
347	FBgn0001986	2244.5	2308.68	2180.33	0.944408	-0.0825185	0.604396	1	Mtr4
348	FBgn0001987	1384.16	1263.64	1504.68	1.19075	0.251867	0.184434	1	Gli
349	FBgn0001989	1979.82	2060.77	1898.87	0.921436	-0.118044	0.544742	1	ND-B17
350	FBgn0001990	618.355	625.004	611.707	0.978725	-0.0310239	0.847447	1	wek
351	FBgn0001991	1122.85	1147.58	1098.12	0.956899	-0.0635612	0.783699	1	Ca-alpha1D
352	FBgn0001992	72.5917	74.3959	70.7876	0.951498	-0.0717275	0.899278	1	Cyp303a1
353	FBgn0001994	3590.23	3829.01	3351.44	0.875275	-0.192191	0.462616	1	crp
354	FBgn0001995	832.561	850.145	814.977	0.958633	-0.0609496	0.784506	1	mRpL4
355	FBgn0002021	905.482	936.808	874.156	0.933122	-0.0998621	0.626165	1	l(2)37Bb
356	FBgn0002022	1772.05	1835.93	1708.17	0.930414	-0.104055	0.585646	1	Catsup
357	FBgn0002023	9.45363	8.8506	10.0567	1.13627	0.184304	0.961309	1	Lim3
358	FBgn0002031	4814.11	5064.34	4563.88	0.90118	-0.150112	0.427801	1	l(2)37Cc
359	FBgn0002036	217.272	227.928	206.617	0.906503	-0.141616	0.535363	1	CG10561
360	FBgn0002044	3448.24	3163.83	3732.64	1.17978	0.238521	0.239061	1	swm
361	FBgn0002069	968.115	1008.06	928.173	0.920753	-0.119114	0.581716	1	AspRS
362	FBgn0002121	5368.24	5644.76	5091.72	0.902025	-0.14876	0.404791	1	l(2)gl
363	FBgn0002174	1751.38	1819.88	1682.87	0.924711	-0.112926	0.543389	1	l(2)tid
364	FBgn0002183	11255.1	10957.1	11553.2	1.0544	0.0764264	0.773829	1	dre4
365	FBgn0002283	649.423	651.824	647.021	0.992632	-0.010669	0.977392	1	l(3)73Ah
366	FBgn0002284	3623.37	3749.29	3497.45	0.932829	-0.100316	0.566171	1	Prosbeta6
368	FBgn0002354	322.586	306.913	338.259	1.10213	0.1403	0.581348	1	l(3)87Df
369	FBgn0002413	6012.84	5967.12	6058.56	1.01532	0.0219405	0.963828	1	dco
370	FBgn0002431	10519.9	10001.9	11038	1.10359	0.142204	0.684398	1	hyd
371	FBgn0002440	0.667583	0.405087	0.930078	2.29599	1.19912	0.910905	1	l(3)mbn
372	FBgn0002441	3616.36	3395.52	3837.19	1.13007	0.176417	0.497408	1	l(3)mbt
373	FBgn0002466	3868.87	3901.03	3836.7	0.983509	-0.0239892	0.833495	1	sti
374	FBgn0002521	1567.77	1551.11	1584.42	1.02148	0.030656	0.956708	1	pho
375	FBgn0002522	7.07737	6.60925	7.54549	1.14166	0.191128	1	1	lab
376	FBgn0002524	1678.72	1746.51	1610.93	0.922372	-0.11658	0.542237	1	lace
377	FBgn0002525	7757.73	7758.65	7756.81	0.999764	-0.000340943	0.932824	1	Lam
378	FBgn0002526	18861.1	19367.6	18354.6	0.947694	-0.0775069	0.687394	1	LanA
379	FBgn0002531	6.92162	7.67175	6.17149	0.804443	-0.313939	0.793757	1	Lcp1
380	FBgn0002533	18.3238	22.343	14.3047	0.640232	-0.643334	0.277709	1	Lcp2
381	FBgn0002534	6.61748	5.35644	7.87851	1.47085	0.556648	0.631594	1	Lcp3
382	FBgn0002535	2.93239	1.42598	4.4388	3.1128	1.63821	0.361571	1	Lcp4
383	FBgn0002542	2985.21	3108.27	2862.14	0.920814	-0.119018	0.456716	1	lds
384	FBgn0002543	456.273	457.418	455.128	0.994993	-0.00724111	0.979725	1	robo2
385	FBgn0002552	627.428	625.304	629.552	1.00679	0.00976871	1	1	lin
386	FBgn0002561	1.45156	0.884133	2.01898	2.28357	1.19129	0.797512	1	l(1)sc
387	FBgn0002562	67.137	49.1043	85.1697	1.73446	0.79449	0.107365	1	Lsp1alpha
389	FBgn0002564	71.061	53.6342	88.4879	1.64984	0.722325	0.127327	1	Lsp1gamma
390	FBgn0002565	29.5509	15.7753	43.3265	2.74647	1.45758	0.0950351	1	Lsp2
391	FBgn0002566	2842.75	2909.95	2775.54	0.953809	-0.0682273	0.70975	1	lt
392	FBgn0002567	880.757	848.719	912.795	1.0755	0.105004	0.567416	1	Rab32
393	FBgn0002569	53.8154	93.0084	14.6223	0.157215	-2.66919	0.440858	1	Mal-A2
394	FBgn0002570	1092.69	2103.75	81.6216	0.0387981	-4.68787	0.245567	1	Mal-A1
395	FBgn0002571	49.8718	52.1078	47.6357	0.914176	-0.129456	0.943328	1	Mal-A3
396	FBgn0002573	0.289178	0	0.578356	Inf	Inf	0.866846	1	sens
397	FBgn0002576	11.1903	10.7445	11.6362	1.083	0.115028	0.918413	1	lz
398	FBgn0002577	21.3985	24.6936	18.1033	0.733119	-0.44788	0.466793	1	m
399	FBgn0002578	14.9862	24.8886	5.08378	0.204261	-2.29151	0.484588	1	Kaz-m1
400	FBgn0002579	38546.4	39918.6	37174.3	0.931253	-0.102756	0.716813	1	RpL36
401	FBgn0002590	50345.1	51093.4	49596.9	0.97071	-0.042888	0.846124	1	RpS5a
402	FBgn0002592	375.389	352.101	398.677	1.13228	0.179233	0.914696	1	E(spl)m2-BFM
403	FBgn0002593	39578.3	41016.6	38139.9	0.929866	-0.104905	0.634751	1	RpLP1
404	FBgn0002607	48118.4	49525.3	46711.6	0.943187	-0.0843843	0.679596	1	NA
405	FBgn0002609	2088.8	1980.05	2197.54	1.10984	0.15035	0.903386	1	E(spl)m3-HLH
406	FBgn0002622	46291	47167	45415	0.962855	-0.0546095	0.802582	1	RpS3
407	FBgn0002626	34917.7	35661.1	34174.4	0.95831	-0.0614354	0.801182	1	RpL32
408	FBgn0002629	0.215736	0.431472	0	0	-Inf	0.963208	1	E(spl)m4-BFM
409	FBgn0002631	1.72715	1.42598	2.02833	1.42241	0.508335	0.91678	1	E(spl)m5-HLH
410	FBgn0002632	2.04201	2.60482	1.4792	0.56787	-0.816367	0.657344	1	E(spl)m6-BFM
411	FBgn0002633	222.406	200.019	244.793	1.22385	0.291422	0.814264	1	E(spl)m7-HLH
412	FBgn0002638	3220.45	3310.02	3130.88	0.945879	-0.0802732	0.609473	1	Rcc1
413	FBgn0002641	972.512	975.706	969.318	0.993452	-0.00947748	0.958318	1	mal
414	FBgn0002643	2636.15	2910.45	2361.85	0.811505	-0.301329	0.317226	1	mam
415	FBgn0002645	7583.93	7488.19	7679.66	1.02557	0.0364246	0.851272	1	Map205
416	FBgn0002673	523.54	532.935	514.145	0.964744	-0.051782	0.679402	1	twe
417	FBgn0002707	1218.69	1177.69	1259.7	1.06963	0.0971141	0.682341	1	mei-9
418	FBgn0002709	48.6827	51.8746	45.4909	0.87694	-0.18945	0.661661	1	mei-218
419	FBgn0002715	279.845	276.025	283.665	1.02768	0.0393909	0.915568	1	mei-S332
420	FBgn0002716	81.1514	67.3563	94.9464	1.40961	0.4953	0.137564	1	mei-W68
421	FBgn0002719	11880.1	12093.9	11666.3	0.964636	-0.051943	0.961328	1	Men
422	FBgn0002723	700.535	705.406	695.663	0.986189	-0.0200634	0.817112	1	Met
423	FBgn0002732	46.2418	28.9203	63.5634	2.19788	1.13611	0.343338	1	E(spl)malpha-BFM
424	FBgn0002733	1208.84	1130.47	1287.21	1.13864	0.187314	0.868826	1	E(spl)mbeta-HLH
425	FBgn0002734	13.6196	12.6495	14.5898	1.15339	0.205878	0.803799	1	E(spl)mdelta-HLH
426	FBgn0002735	4.75085	4.00442	5.49728	1.3728	0.457123	0.829748	1	E(spl)mgamma-HLH
427	FBgn0002736	1415.27	1436.38	1394.16	0.970606	-0.0430429	0.726243	1	mago
428	FBgn0002772	11031.5	11193.5	10869.5	0.971057	-0.0423728	0.971255	1	Mlc1
429	FBgn0002773	39070.1	40160	37980.3	0.945723	-0.0805108	0.935707	1	Mlc2
430	FBgn0002774	2099.39	2016.16	2182.63	1.08257	0.114455	0.620121	1	mle
432	FBgn0002778	140.92	166.76	115.08	0.690094	-0.535136	0.0578074	1	mnd
433	FBgn0002780	10866.2	11271.9	10460.5	0.928014	-0.107781	0.497448	1	mod
434	FBgn0002781	7935.1	7934.42	7935.79	1.00017	0.000250688	0.96589	1	mod(mdg4)
435	FBgn0002783	7201.55	6756.68	7646.41	1.13168	0.178467	0.376333	1	mor
436	FBgn0002787	5001.66	5182.45	4820.86	0.930228	-0.104344	0.541072	1	Rpn8
437	FBgn0002789	16744.7	16783.6	16705.8	0.995365	-0.00670243	0.900892	1	Mp20
438	FBgn0002791	2057.39	1949.21	2165.57	1.111	0.151856	0.488863	1	mr
439	FBgn0002838	24.2637	22.4623	26.065	1.16039	0.214613	0.684981	1	ms(3)K81
440	FBgn0002842	4.35268	3.53057	5.17479	1.46571	0.551597	0.631786	1	sa
441	FBgn0002855	6.60943	6.48772	6.73115	1.03752	0.0531421	1	1	Acp26Aa
442	FBgn0002856	2.00547	1.62035	2.39059	1.47535	0.561059	0.813642	1	Acp26Ab
443	FBgn0002862	1.19918	1.24165	1.15671	0.931596	-0.102224	1	1	Mst87F
445	FBgn0002865	0.202544	0.405087	0	0	-Inf	0.963206	1	Mst98Ca
446	FBgn0002868	8494.05	9399.08	7589.03	0.807422	-0.308605	0.489187	1	MtnA
447	FBgn0002869	5.87254	6.99314	4.75194	0.679514	-0.557425	0.580701	1	MtnB
448	FBgn0002872	974.568	857.693	1091.44	1.27253	0.347704	0.194841	1	mu2
449	FBgn0002873	3250.83	3757.81	2743.86	0.730175	-0.453686	0.182944	1	mud
450	FBgn0002878	1373.76	1457.73	1289.79	0.884797	-0.176582	0.372431	1	mus101
451	FBgn0002887	518.606	595.608	441.603	0.741432	-0.431614	0.0528973	1	mus201
452	FBgn0002891	866.087	851.142	881.031	1.03512	0.0497929	0.919308	1	mus205
453	FBgn0002899	544.574	582.426	506.721	0.870019	-0.200881	0.307731	1	mus301
454	FBgn0002901	593.837	564.109	623.564	1.1054	0.144562	0.497237	1	mus304
455	FBgn0002905	1116.96	1071.58	1162.34	1.0847	0.117302	0.8546	1	mus308
456	FBgn0002906	944.852	893.257	996.447	1.11552	0.157717	0.677298	1	Blm
458	FBgn0002914	3579.88	3621.02	3538.74	0.977276	-0.0331613	0.899168	1	Myb
459	FBgn0002917	31.4513	30.3288	32.5738	1.07402	0.103025	0.951691	1	na
460	FBgn0002921	22638.7	23548.7	21728.7	0.922715	-0.116042	0.58196	1	Atpalpha
461	FBgn0002922	10.7889	15.6118	5.96593	0.382141	-1.38782	0.0753463	1	nau
462	FBgn0002924	2637.68	2545.41	2729.96	1.07251	0.100987	0.65189	1	ncd
463	FBgn0002926	1440.39	1478.42	1402.37	0.948562	-0.0761857	0.725572	1	ndl
464	FBgn0002930	1614.71	1456.93	1772.49	1.21659	0.282847	0.217162	1	nec
465	FBgn0002931	26.0139	25.561	26.4667	1.03543	0.0502357	0.910967	1	net
466	FBgn0002932	612.999	600.603	625.395	1.04128	0.0583543	0.829612	1	neur
467	FBgn0002933	0.363091	0.726183	0	0	-Inf	0.73799	1	ng1
469	FBgn0002937	9.3215	4.93537	13.7076	2.77743	1.47375	0.05998	1	ninaB
470	FBgn0002938	7.8371	9.19772	6.47647	0.704139	-0.506068	0.523883	1	ninaC
471	FBgn0002939	278.888	338.586	219.19	0.647369	-0.627339	0.264115	1	ninaD
472	FBgn0002940	9.1291	10.1238	8.13438	0.803489	-0.31565	0.801285	1	ninaE
473	FBgn0002941	2.30084	1.42598	3.17569	2.22702	1.15512	0.59212	1	slou
474	FBgn0002945	430.923	446.347	415.499	0.930888	-0.103321	0.80218	1	nkd
475	FBgn0002948	400.813	391.599	410.028	1.04706	0.0663454	0.864289	1	nod
477	FBgn0002973	1545.1	1609.96	1480.24	0.919424	-0.121198	0.537009	1	numb
478	FBgn0002985	38.5865	50.8862	26.2868	0.51658	-0.952935	0.629006	1	odd
479	FBgn0002989	971.642	941.009	1002.28	1.06511	0.0910004	0.727462	1	okr
480	FBgn0003002	2.33578	1.96783	2.70373	1.37396	0.458344	0.848065	1	opa
481	FBgn0003008	813.014	822.503	803.525	0.976926	-0.0336788	0.843616	1	or
482	FBgn0003009	3016.03	2747.24	3284.83	1.19568	0.257833	0.225046	1	ord
483	FBgn0003011	1.29413	0.294711	2.29354	7.78234	2.9602	0.418505	1	ort
485	FBgn0003016	4133.24	4161.05	4105.43	0.986635	-0.0194118	0.955047	1	osp
486	FBgn0003023	1768.55	1816.12	1720.98	0.947617	-0.0776236	0.655229	1	otu
487	FBgn0003028	7009.07	6510.91	7507.23	1.15302	0.205421	0.53217	1	ovo
488	FBgn0003034	0.156571	0	0.313142	Inf	Inf	1	1	SP
489	FBgn0003041	2791.72	2834.35	2749.09	0.969918	-0.0440654	0.790852	1	pbl
490	FBgn0003042	387.742	382.471	393.013	1.02756	0.0392248	0.885887	1	Pc
491	FBgn0003044	3961	3483.17	4438.83	1.27436	0.349777	0.265963	1	Pcl
492	FBgn0003046	20.4093	27.181	13.6377	0.501737	-0.994997	0.213663	1	Pcp
493	FBgn0003048	1913.36	1885.57	1941.15	1.02948	0.0419157	0.950435	1	pcx
494	FBgn0003053	656.98	600.182	713.778	1.18927	0.250076	0.413844	1	peb
497	FBgn0003062	5463.73	5952.69	4974.77	0.835718	-0.258911	0.139501	1	Fib
498	FBgn0003065	10.1245	6.87197	13.377	1.9466	0.960956	0.188574	1	CG2150
500	FBgn0003068	775.936	860.997	690.875	0.802412	-0.317584	0.123303	1	per
501	FBgn0003071	2063.09	2098.39	2027.79	0.966354	-0.0493762	0.899355	1	Pfk
502	FBgn0003074	4839.12	4577.36	5100.89	1.11437	0.156234	0.370181	1	Pgi
503	FBgn0003076	1965.44	1846.29	2084.58	1.12907	0.17513	0.327129	1	Pgm
504	FBgn0003079	1296.36	1331.38	1261.34	0.947389	-0.0779707	0.62193	1	Raf
507	FBgn0003087	481.47	468.268	494.672	1.05639	0.0791374	0.784276	1	pim
508	FBgn0003089	62.5637	72.1133	53.014	0.735149	-0.443891	0.211273	1	pip
509	FBgn0003090	1530.39	1568.91	1491.86	0.950894	-0.0726441	0.918721	1	pk
510	FBgn0003091	1944.48	2007.82	1881.14	0.936908	-0.0940208	0.785926	1	Pkc53E
511	FBgn0003093	1026.75	1111.77	941.725	0.847052	-0.239477	0.32421	1	Pkc98E
512	FBgn0003114	108.506	97.949	119.062	1.21556	0.281616	0.387732	1	plu
513	FBgn0003116	601.72	612.062	591.379	0.966208	-0.0495944	0.800626	1	pn
514	FBgn0003117	99.7723	115.081	84.4636	0.733949	-0.446249	0.310628	1	pnr
515	FBgn0003118	929.835	894.407	965.264	1.07922	0.109992	0.631648	1	pnt
516	FBgn0003124	6830.29	6450.24	7210.34	1.11784	0.160713	0.454744	1	polo
517	FBgn0003129	691.002	751.199	630.804	0.839729	-0.252004	0.299001	1	Poxm
518	FBgn0003130	1.21528	0.431472	1.99909	4.6332	2.21201	0.480738	1	Poxn
519	FBgn0003132	6.99833	4.51505	9.48161	2.1	1.07039	0.334457	1	Pp1-13C
520	FBgn0003134	2155.51	2282.47	2028.55	0.88875	-0.17015	0.339748	1	Pp1alpha-96A
521	FBgn0003137	27974	28925.1	27022.9	0.934238	-0.0981382	0.694887	1	Ppn
522	FBgn0003139	3183.32	3314.59	3052.06	0.920794	-0.11905	0.518704	1	PpV
524	FBgn0003141	1301.63	1368.11	1235.16	0.902817	-0.147494	0.449966	1	pr
525	FBgn0003145	1.05801	0	2.11602	Inf	Inf	0.286288	1	prd
526	FBgn0003149	17610.6	17743.2	17478	0.985057	-0.0217203	0.906295	1	Prm
527	FBgn0003159	2490.89	2707.42	2274.36	0.840047	-0.251458	0.307331	1	CG2841
528	FBgn0003162	90.3751	74.6392	106.111	1.42165	0.507567	0.24335	1	Pu
529	FBgn0003165	3795.76	3589.52	4002.01	1.11491	0.156933	0.69592	1	pum
530	FBgn0003169	2717.69	2740.68	2694.71	0.983227	-0.0244036	0.896865	1	put
531	FBgn0003174	50.2156	42.9575	57.4738	1.33792	0.419996	0.297593	1	pwn
532	FBgn0003175	1893.95	1731.4	2056.49	1.18776	0.248241	0.271088	1	px
533	FBgn0003187	1532	1426.99	1637.02	1.14718	0.198098	0.395212	1	qua
535	FBgn0003204	3182.56	3397.5	2967.61	0.87347	-0.19517	0.294932	1	ras
536	FBgn0003205	2853.65	2942.08	2765.22	0.939887	-0.089441	0.646782	1	Ras85D
537	FBgn0003206	4375.64	4487.63	4263.65	0.950091	-0.0738627	0.802402	1	Ras64B
538	FBgn0003209	2237.22	2203.84	2270.59	1.03029	0.0430478	0.738648	1	raw
539	FBgn0003210	1702.62	1693.66	1711.58	1.01058	0.0151821	0.975972	1	rb
540	FBgn0003218	1821.07	2040.69	1601.46	0.784761	-0.349675	0.0634166	1	rdgB
541	FBgn0003227	836.314	735.177	937.451	1.27514	0.350652	0.0995495	1	rec
542	FBgn0003231	8655.54	6679.31	10631.8	1.59174	0.670609	0.0584612	1	ref(2)P
543	FBgn0003248	7.81742	5.49321	10.1416	1.84621	0.88457	0.344209	1	Rh2
545	FBgn0003250	101.204	93.9947	108.413	1.1534	0.205889	0.461729	1	Rh4
546	FBgn0003254	14.1492	11.9021	16.3963	1.3776	0.462152	0.508744	1	rib
547	FBgn0003255	207.893	215.524	200.262	0.929188	-0.105957	0.64673	1	rk
548	FBgn0003256	2122.08	2259.77	1984.4	0.878142	-0.187473	0.324635	1	rl
549	FBgn0003257	1161.02	1264.09	1057.95	0.836931	-0.25682	0.191358	1	r-l
550	FBgn0003261	27426.9	27522.9	27331	0.993027	-0.0100954	0.90747	1	Rm62
551	FBgn0003267	4.98289	3.44138	6.5244	1.89586	0.922856	0.518025	1	ro
552	FBgn0003268	2957.47	2987.82	2927.12	0.979683	-0.0296137	0.850982	1	rod
553	FBgn0003270	2.41514	3.39901	1.43128	0.421086	-1.24781	0.649138	1	amos
554	FBgn0003274	44780.3	45185.3	44375.3	0.982073	-0.0260972	0.949394	1	RpLP2
555	FBgn0003275	1405.5	1411.24	1399.76	0.991865	-0.0117847	0.95697	1	RpII18
556	FBgn0003277	6319.94	6467.91	6171.96	0.954244	-0.0675695	0.719474	1	RpII215
557	FBgn0003278	1938.16	2024.84	1851.48	0.914382	-0.129131	0.434982	1	RpI135
558	FBgn0003279	56545.4	56695.3	56395.5	0.994711	-0.00765133	0.976811	1	RpL4
561	FBgn0003295	4.77177	4.54627	4.99727	1.0992	0.136456	1	1	ru
562	FBgn0003300	1.40848	0.83656	1.9804	2.36731	1.24325	0.637769	1	run
563	FBgn0003301	1858.98	1757.02	1960.94	1.11606	0.158413	0.408093	1	rut
564	FBgn0003302	272.741	247.638	297.845	1.20275	0.266333	0.256064	1	rux
565	FBgn0003308	63.1458	56.4598	69.8319	1.23684	0.306663	0.50345	1	ry
566	FBgn0003310	1754.72	1569.07	1940.37	1.23663	0.306416	0.367419	1	S
567	FBgn0003312	190.254	183.345	197.163	1.07537	0.10483	0.727177	1	sad
569	FBgn0003317	2706.49	2415.2	2997.77	1.24121	0.311752	0.118522	1	sax
570	FBgn0003319	3.3689	1.85745	4.88034	2.62744	1.39366	0.361152	1	Sb
571	FBgn0003321	2675.3	2703.22	2647.38	0.979344	-0.0301123	0.821034	1	sbr
572	FBgn0003326	125.07	103.228	146.912	1.42319	0.509126	0.224409	1	sca
573	FBgn0003328	4209.38	3831.09	4587.68	1.19749	0.26001	0.127743	1	scb
574	FBgn0003330	1268.58	1198.43	1338.74	1.11708	0.159728	0.421764	1	Sce
575	FBgn0003334	970.221	998.686	941.757	0.942997	-0.0846755	0.633046	1	Scm
576	FBgn0003339	0.455692	0	0.911383	Inf	Inf	0.698383	1	Scr
577	FBgn0003345	4569.22	4749.12	4389.31	0.924237	-0.113666	0.535139	1	sd
578	FBgn0003346	4124.97	4118.99	4130.96	1.00291	0.0041873	0.97167	1	RanGAP
579	FBgn0003353	596.349	585.08	607.618	1.03852	0.0545311	0.893831	1	sei
580	FBgn0003356	32.5532	42.3059	22.8006	0.538948	-0.891783	0.653515	1	Jon99Cii
581	FBgn0003357	38.8578	58.7847	18.9308	0.322037	-1.6347	0.49174	1	Jon99Ciii
582	FBgn0003358	42.2518	59.8011	24.7024	0.413077	-1.27552	0.62884	1	Jon99Ci
583	FBgn0003360	37409.8	40518.7	34300.9	0.846545	-0.240341	0.210578	1	sesB
584	FBgn0003366	1665.79	1459.12	1872.47	1.28329	0.359844	0.146906	1	sev
585	FBgn0003371	3814.9	4050.33	3579.46	0.883746	-0.178296	0.424	1	sgg
586	FBgn0003372	5.66217	2.82558	8.49876	3.0078	1.58871	0.278118	1	Sgs1
587	FBgn0003373	2.51138	2.13098	2.89178	1.35702	0.440445	0.763577	1	Sgs3
588	FBgn0003374	0.202544	0.405087	0	0	-Inf	0.963206	1	Sgs4
590	FBgn0003377	0.931506	0.726183	1.13683	1.56548	0.646609	0.959609	1	Sgs7
591	FBgn0003378	4.06248	5.4984	2.62657	0.477697	-1.06583	0.511462	1	Sgs8
592	FBgn0003380	33.3732	38.8259	27.9204	0.719116	-0.475704	0.28383	1	Sh
593	FBgn0003382	0.56374	0	1.12748	Inf	Inf	0.579231	1	sha
594	FBgn0003386	469.316	441.409	497.224	1.12645	0.17178	0.456854	1	Shaw
595	FBgn0003388	105.32	114.543	96.0978	0.83897	-0.253309	0.422907	1	shd
596	FBgn0003390	649.368	630.407	668.33	1.06016	0.0842768	0.645049	1	shf
597	FBgn0003391	7378.14	8284.31	6471.97	0.781232	-0.356177	0.0522722	1	shg
598	FBgn0003392	3819.07	3823.18	3814.96	0.997851	-0.0031041	0.941457	1	shi
599	FBgn0003396	2148.64	2065.39	2231.89	1.08062	0.111853	0.744721	1	shn
600	FBgn0003401	4007.06	4195.45	3818.66	0.91019	-0.13576	0.417397	1	shu
601	FBgn0003410	2149.5	2030.57	2268.43	1.11714	0.159811	0.61881	1	sina
602	FBgn0003411	1.56833	0.726183	2.41047	3.31937	1.73091	0.551565	1	sisA
603	FBgn0003415	2737.89	2536.85	2938.93	1.1585	0.212252	0.486512	1	skd
604	FBgn0003416	1494.13	1547.1	1441.16	0.931527	-0.102331	0.559926	1	sl
605	FBgn0003423	4716.67	4767.15	4666.18	0.978819	-0.0308855	0.856721	1	slgA
606	FBgn0003429	1001.92	1118.88	884.962	0.790937	-0.338365	0.223621	1	slo
607	FBgn0003430	7.41234	7.68215	7.14252	0.929756	-0.105076	1	1	slp1
608	FBgn0003435	1034.39	1049.94	1018.84	0.970379	-0.0433797	0.820565	1	sm
609	FBgn0003444	952.152	979.985	924.319	0.943197	-0.0843685	0.684131	1	smo
610	FBgn0003447	829.819	767.761	891.877	1.16166	0.216187	0.356252	1	sn
611	FBgn0003448	0.460365	0	0.920731	Inf	Inf	0.696342	1	sna
612	FBgn0003449	3755.41	3822.29	3688.52	0.965004	-0.0513933	0.786085	1	snf
613	FBgn0003450	2.05873	0.83656	3.28089	3.92189	1.97155	0.347546	1	snk
614	FBgn0003459	1720.46	1805.59	1635.33	0.9057	-0.142895	0.387191	1	stwl
615	FBgn0003460	1099.83	1221.4	978.255	0.800929	-0.320254	0.143333	1	so
616	FBgn0003462	5758.53	5654.66	5862.4	1.03674	0.0520525	0.721252	1	Sod1
617	FBgn0003463	685.688	677.528	693.849	1.02409	0.0343411	0.860461	1	sog
618	FBgn0003464	3892.5	3649.63	4135.37	1.13309	0.180265	0.356238	1	sol
621	FBgn0003480	161.2	160.185	162.214	1.01267	0.0181646	1	1	spn-B
622	FBgn0003482	111.239	112.15	110.328	0.983753	-0.0236316	0.975485	1	spn-D
623	FBgn0003483	9546.2	8723.25	10369.1	1.18868	0.24936	0.327529	1	spn-E
624	FBgn0003486	240.205	251.496	228.914	0.910211	-0.135728	0.452018	1	spo
625	FBgn0003495	140.649	122.825	158.472	1.29023	0.367624	0.241819	1	spz
626	FBgn0003499	129.466	143.851	115.082	0.800007	-0.321916	0.311615	1	sr
627	FBgn0003502	2969.23	2960.77	2977.69	1.00572	0.00822351	0.984248	1	Btk29A
628	FBgn0003507	1045.4	1122	968.804	0.86346	-0.211798	0.351797	1	srp
631	FBgn0003512	964.474	895.482	1033.47	1.15409	0.206754	0.264373	1	Sry-delta
632	FBgn0003513	5.7353	8.20841	3.2622	0.397422	-1.33126	0.217865	1	ss
633	FBgn0003514	7308.75	7609.23	7008.27	0.921023	-0.118691	0.580819	1	sqh
634	FBgn0003515	47.7786	41.7113	53.8459	1.29092	0.368396	0.370361	1	st
635	FBgn0003517	76001.3	80920.8	71081.9	0.878412	-0.18703	0.32641	1	sta
636	FBgn0003520	3389.41	2952.15	3826.68	1.29623	0.374324	0.239257	1	stau
637	FBgn0003525	1338.69	1369.39	1307.98	0.955159	-0.0661865	0.84779	1	stg
638	FBgn0003527	877.167	829.35	924.983	1.11531	0.157447	0.470476	1	stil
639	FBgn0003545	1009.86	974.744	1044.98	1.07205	0.100379	0.653121	1	sub
640	FBgn0003557	3071.63	2804.05	3339.22	1.19086	0.251998	0.199246	1	Su(dx)
641	FBgn0003559	2419.77	2570.94	2268.6	0.882401	-0.180494	0.297864	1	su(f)
642	FBgn0003567	2067.43	2158.6	1976.27	0.915532	-0.127318	0.537343	1	su(Hw)
643	FBgn0003575	2751.83	2839.18	2664.48	0.938467	-0.0916218	0.707562	1	su(sable)
644	FBgn0003598	1897.53	1792.25	2002.8	1.11748	0.160251	0.532177	1	Su(var)3-7
645	FBgn0003607	5150.03	5199.47	5100.59	0.980981	-0.0277025	0.893523	1	Su(var)205
646	FBgn0003612	3563.77	3501.4	3626.14	1.03563	0.0505055	0.910653	1	Su(var)2-10
647	FBgn0003638	3913.17	4276.06	3550.29	0.83027	-0.268347	0.178264	1	su(w[a])
648	FBgn0003651	31.9607	29.5026	34.4188	1.16664	0.222357	0.510962	1	svp
649	FBgn0003654	2037.55	1945.16	2129.94	1.095	0.130926	0.511707	1	sw
650	FBgn0003655	256.237	258.571	253.904	0.981948	-0.0262808	0.867346	1	swa
651	FBgn0003656	2734.63	2922.13	2547.13	0.871668	-0.19815	0.271781	1	sws
652	FBgn0003660	4262.08	4217.6	4306.57	1.02109	0.0301161	0.797896	1	Syb
653	FBgn0003676	9984.18	10479.4	9488.97	0.905488	-0.143232	0.424893	1	CCT1
654	FBgn0003683	6.63886	5.24607	8.03164	1.53098	0.614459	0.630669	1	term
655	FBgn0003687	823.71	796.697	850.722	1.06781	0.0946573	0.659625	1	Tbp
656	FBgn0003701	1574.06	1478.74	1669.39	1.12893	0.174954	0.579591	1	thr
659	FBgn0003716	3675.22	3987.71	3362.72	0.84327	-0.245933	0.252245	1	tkv
660	FBgn0003719	162.032	148.747	175.317	1.17862	0.237102	0.370598	1	tld
662	FBgn0003721	23296.4	23212.8	23380	1.0072	0.0103558	0.859349	1	Tm1
663	FBgn0003731	2638	2956.56	2319.45	0.784509	-0.350138	0.14721	1	Egfr
664	FBgn0003732	13320.8	13687.1	12954.4	0.946469	-0.0793725	0.688916	1	NA
665	FBgn0003733	535.079	511.096	559.062	1.09385	0.129414	0.724802	1	tor
666	FBgn0003741	515.212	477.547	552.877	1.15774	0.211316	0.298781	1	tra
667	FBgn0003742	898.503	906.595	890.41	0.982148	-0.0259879	0.853865	1	tra2
668	FBgn0003744	2171.14	2082.69	2259.58	1.08493	0.117605	0.541836	1	trc
669	FBgn0003747	2.52039	1.26803	3.77274	2.97528	1.57302	0.355522	1	Gr5a
670	FBgn0003748	16452.6	18109.6	14795.6	0.817008	-0.291579	0.318583	1	Treh
671	FBgn0003751	92.1482	78.5638	105.733	1.34582	0.428483	0.156123	1	trk
672	FBgn0003861	0.9902	0	1.9804	Inf	Inf	0.302418	1	trp
673	FBgn0003862	2103.22	1951.32	2255.11	1.15568	0.208746	0.538208	1	trx
674	FBgn0003863	2061.36	3868.53	254.185	0.0657057	-3.92784	0.295085	1	alphaTry
675	FBgn0003865	0.504914	0.431472	0.578356	1.34043	0.422692	1	1	tsg
676	FBgn0003866	635.356	538.745	731.968	1.35866	0.44218	0.28464	1	tsh
677	FBgn0003867	165.081	167.797	162.365	0.967626	-0.0474785	0.924678	1	tsl
678	FBgn0003870	3175.39	2947.41	3403.37	1.1547	0.20752	0.37551	1	ttk
679	FBgn0003882	1760.43	1773.56	1747.31	0.985196	-0.021517	0.844777	1	tub
680	FBgn0003884	96519.8	101619	91420.3	0.899635	-0.152589	0.430908	1	alphaTub84B
681	FBgn0003885	7365.65	7552.71	7178.58	0.950464	-0.0732961	0.621721	1	alphaTub84D
682	FBgn0003886	7.30531	6.88277	7.72785	1.12278	0.167078	1	1	alphaTub85E
683	FBgn0003887	79687.3	86644.5	72730.1	0.839407	-0.252557	0.178148	1	NA
684	FBgn0003888	15222.6	14942.5	15502.6	1.03749	0.0530909	0.72946	1	betaTub60D
685	FBgn0003889	22.5739	21.1942	23.9535	1.13019	0.176567	0.739504	1	betaTub85D
686	FBgn0003890	1152.07	1207.86	1096.29	0.907635	-0.139816	0.543597	1	betaTub97EF
687	FBgn0003891	9052.67	8623.14	9482.21	1.09962	0.13701	0.635993	1	tud
688	FBgn0003892	1339.21	1304.05	1374.37	1.05392	0.0757704	0.682424	1	ptc
689	FBgn0003896	1.81711	2.12578	1.50843	0.709591	-0.49494	0.86471	1	tup
690	FBgn0003900	1.29408	1.72589	0.862266	0.499607	-1.00113	0.895661	1	twi
691	FBgn0003916	1.53645	2.15216	0.920731	0.427816	-1.22494	0.64269	1	snRNA:U1:21D
693	FBgn0003922	7.87299	10.397	5.34899	0.514475	-0.958828	0.318062	1	snRNA:U2:38ABa
694	FBgn0003923	0.702916	1.13127	0.274562	0.242702	-2.04274	0.754655	1	snRNA:U2:38ABb
696	FBgn0003930	22.469	20.0741	24.864	1.23861	0.308721	0.658587	1	snRNA:U4:39B
697	FBgn0003931	2.27426	3.31466	1.23387	0.372247	-1.42567	0.468796	1	snRNA:U4:38AB
698	FBgn0003933	1.05891	1.80468	0.313142	0.173516	-2.52686	0.482779	1	snRNA:U5:14B
699	FBgn0003934	4.55978	6.71962	2.39993	0.357153	-1.48539	0.194978	1	snRNA:U5:23D
701	FBgn0003936	2.67235	3.90408	1.44062	0.369004	-1.43829	0.417695	1	snRNA:U5:35D
702	FBgn0003938	11.4085	14.1859	8.63107	0.608428	-0.716841	0.342977	1	snRNA:U5:63BC
703	FBgn0003941	31175.5	31834.7	30516.2	0.958584	-0.0610227	0.757967	1	RpL40
704	FBgn0003942	38308.3	38631.3	37985.2	0.983274	-0.0243343	0.925913	1	RpS27A
705	FBgn0003943	13632.2	12559.8	14704.7	1.17077	0.227457	0.528897	1	Ubi-p63E
706	FBgn0003944	9.36914	8.01923	10.7191	1.33667	0.418641	0.666168	1	Ubx
707	FBgn0003950	357.374	328.102	386.646	1.17843	0.236868	0.342033	1	unc
708	FBgn0003961	20.8197	9.36642	32.2729	3.4456	1.78475	0.213024	1	Uro
709	FBgn0003963	2709.6	2626.91	2792.29	1.06296	0.0880819	0.648156	1	ush
710	FBgn0003964	1375.56	1438.08	1313.04	0.91305	-0.131234	0.517755	1	usp
711	FBgn0003965	73.0381	62.2221	83.8542	1.34766	0.430457	0.23307	1	v
712	FBgn0003969	4047.84	3921.48	4174.2	1.06445	0.0901014	0.647945	1	vap
713	FBgn0003975	4.11318	5.60914	2.61722	0.466599	-1.09974	0.763963	1	vg
714	FBgn0003977	2134.43	2061.25	2207.61	1.07101	0.0989718	0.670705	1	vir
715	FBgn0003978	935.722	926.486	944.958	1.01994	0.0284815	0.886703	1	vls
716	FBgn0003979	11036.5	11273.2	10799.9	0.958021	-0.0618711	0.703293	1	Vm26Aa
717	FBgn0003980	5289.12	5740.33	4837.9	0.842792	-0.246752	0.367612	1	Vm26Ab
718	FBgn0003983	6856.1	7048.14	6664.06	0.945506	-0.0808412	0.651551	1	Vm34Ca
719	FBgn0003984	285.098	287.616	282.579	0.982488	-0.0254882	0.832651	1	vn
720	FBgn0003996	1485.41	1630	1340.83	0.822595	-0.281746	0.143128	1	w
721	FBgn0003997	477.42	555.156	399.683	0.719948	-0.474035	0.173248	1	hid
722	FBgn0004003	172.776	147.308	198.243	1.34578	0.428438	0.355151	1	wbl
723	FBgn0004009	3.96125	3.15187	4.77063	1.51359	0.597973	0.655061	1	NA
724	FBgn0004028	19798.7	20161.7	19435.6	0.963984	-0.0529196	0.990115	1	NA
727	FBgn0004047	21521.2	18730.6	24311.7	1.29797	0.376255	0.246617	1	Yp3
728	FBgn0004049	1659.11	1622.47	1695.75	1.04516	0.0637262	0.786874	1	yrt
729	FBgn0004050	859.602	857.873	861.331	1.00403	0.00580253	0.978578	1	z
730	FBgn0004052	3.34197	3.37262	3.31132	0.981822	-0.0264662	0.997661	1	Z600
731	FBgn0004053	123.802	96.455	151.15	1.56705	0.648053	0.194126	1	zen
732	FBgn0004054	0.289178	0	0.578356	Inf	Inf	0.866846	1	zen2
733	FBgn0004055	1688.57	1829.09	1548.05	0.84635	-0.240675	0.244932	1	uzip
734	FBgn0004057	663.287	744.205	582.369	0.782538	-0.353768	0.106048	1	Zw
735	FBgn0004066	5898.98	6209.86	5588.11	0.899877	-0.152201	0.432242	1	Prosalpha4
736	FBgn0004087	684.272	687.567	680.976	0.990415	-0.013895	0.996714	1	Dhfr
737	FBgn0004101	714.315	698.643	729.987	1.04486	0.0633139	0.792386	1	bs
738	FBgn0004102	1.33192	1.53636	1.12748	0.733866	-0.446412	1	1	oc
739	FBgn0004103	16080.6	16483.6	15677.6	0.9511	-0.0723305	0.646758	1	Pp1-87B
740	FBgn0004106	2839.04	2794.64	2883.43	1.03177	0.0451228	0.881294	1	Cdk1
741	FBgn0004107	751.984	823.977	679.992	0.825257	-0.277085	0.145295	1	Cdk2
742	FBgn0004108	2791.7	2670.08	2913.32	1.0911	0.12578	0.637544	1	Nrt
743	FBgn0004110	8.18668	6.46653	9.90684	1.53202	0.615434	0.468804	1	tin
744	FBgn0004117	20014.9	20455.8	19574	0.95689	-0.0635754	0.977132	1	Tm2
745	FBgn0004118	61.838	54.7436	68.9324	1.25919	0.332491	0.543615	1	nAChRbeta2
746	FBgn0004132	921.359	937.576	905.141	0.965405	-0.0507932	0.860874	1	boca
747	FBgn0004133	2226.82	2289.76	2163.87	0.945022	-0.0815803	0.790563	1	blow
748	FBgn0004143	0.840197	1.13127	0.549124	0.485405	-1.04274	0.911384	1	nullo
749	FBgn0004167	7868.82	8063.57	7674.06	0.951695	-0.0714289	0.751141	1	kst
750	FBgn0004168	77.8358	81.4849	74.1868	0.910435	-0.135372	0.700228	1	5-HT1A
751	FBgn0004169	30357.2	30917.5	29796.9	0.963753	-0.0532646	0.963278	1	up
752	FBgn0004170	4.38236	2.17855	6.58618	3.02319	1.59607	0.227095	1	sc
756	FBgn0004174	1.30199	1.10489	1.49909	1.35678	0.440187	0.987579	1	Mst84Dc
757	FBgn0004175	0.786433	0.994509	0.578356	0.58155	-0.782026	0.910413	1	Mst84Dd
758	FBgn0004177	11929.5	11671	12188.1	1.0443	0.0625401	0.815296	1	mts
759	FBgn0004179	2670.12	2690.21	2650.02	0.985059	-0.021718	0.840924	1	Csp
760	FBgn0004181	0.421918	0.294711	0.549124	1.86326	0.897832	1	1	Ebp
761	FBgn0004183	6.51374	9.18692	3.84056	0.418046	-1.25827	0.25835	1	snRNA:U1:82Eb
763	FBgn0004186	10.3483	10.1762	10.5205	1.03383	0.0479939	1	1	snRNA:U1:95Cb
765	FBgn0004188	1.27621	1.6995	0.852919	0.501863	-0.994634	0.895388	1	snRNA:U6:96Aa
766	FBgn0004189	3.16188	2.82558	3.49818	1.23804	0.308059	0.934132	1	snRNA:U6:96Ab
767	FBgn0004190	4.26165	5.1933	3.33001	0.641213	-0.641124	0.584024	1	snRNA:U6:96Ac
768	FBgn0004191	0.716109	1.15765	0.274562	0.237171	-2.076	0.753294	1	snRNA:U2:34ABa
769	FBgn0004192	6.62983	8.156	5.10366	0.625756	-0.676329	0.526352	1	snRNA:U2:34ABb
770	FBgn0004197	45.0671	51.2335	38.9007	0.759283	-0.397289	0.427248	1	Ser
771	FBgn0004198	1138.53	1313.46	963.603	0.733635	-0.446865	0.209398	1	ct
772	FBgn0004227	3239.48	3568.35	2910.62	0.815676	-0.293932	0.100477	1	nonA
773	FBgn0004228	49.6205	45.3106	53.9305	1.19024	0.251254	0.785178	1	mex1
774	FBgn0004237	6775.45	7234.78	6316.11	0.87302	-0.195913	0.456231	1	Hrb87F
775	FBgn0004240	112.295	43.1236	181.467	4.20808	2.07316	0.177632	1	DptA
776	FBgn0004242	8.85609	8.93495	8.77724	0.982349	-0.0256928	1	1	Syt1
777	FBgn0004244	0.931374	0.431472	1.43128	3.31719	1.72996	0.667308	1	Rdl
778	FBgn0004359	819.044	914.951	723.137	0.790356	-0.339426	0.194877	1	T48
779	FBgn0004360	1055.51	1053.9	1057.13	1.00307	0.00441728	0.913839	1	Wnt2
780	FBgn0004362	17629.9	18249.1	17010.7	0.932143	-0.101377	0.519295	1	HmgD
781	FBgn0004363	21191.5	22380.7	20002.2	0.893723	-0.1621	0.38363	1	porin
782	FBgn0004364	2191.9	2556.85	1826.95	0.71453	-0.484933	0.0570152	1	18w
783	FBgn0004367	1798.78	1558.89	2038.66	1.30777	0.387106	0.159018	1	mei-41
784	FBgn0004368	2716.48	2932.43	2500.53	0.852717	-0.229861	0.221072	1	Ptp4E
785	FBgn0004369	560.737	563.353	558.121	0.990713	-0.0134613	0.951451	1	Ptp99A
786	FBgn0004370	6853.7	6596.86	7110.55	1.07787	0.108181	0.533339	1	Ptp10D
788	FBgn0004373	3212.8	3028.6	3397.01	1.12165	0.165617	0.457139	1	fwd
789	FBgn0004374	733.62	750.484	716.755	0.955056	-0.0663428	0.694056	1	neb
790	FBgn0004378	3329.83	3288.29	3371.37	1.02526	0.0359962	0.919465	1	Klp61F
791	FBgn0004379	1706.33	1799.89	1612.77	0.896036	-0.158371	0.377433	1	Klp67A
792	FBgn0004380	503.762	494.072	513.452	1.03922	0.0555075	0.745286	1	Klp64D
793	FBgn0004381	404.109	418.181	390.037	0.932699	-0.100516	0.726498	1	Klp68D
794	FBgn0004387	2149.97	2012.01	2287.94	1.13714	0.185412	0.335616	1	Klp98A
796	FBgn0004390	2973.61	2804.55	3142.66	1.12056	0.164218	0.41676	1	RasGAP1
797	FBgn0004391	2538.19	2539.2	2537.18	0.999203	-0.00115055	0.951673	1	shtd
798	FBgn0004394	3.78456	4.7358	2.83332	0.598276	-0.741116	0.653494	1	pdm2
799	FBgn0004395	2188.88	2315.35	2062.4	0.890748	-0.166911	0.452053	1	unk
800	FBgn0004396	286.742	312.717	260.767	0.833877	-0.262094	0.211599	1	CrebA
801	FBgn0004397	5648.59	5717.1	5580.08	0.976032	-0.034999	0.994381	1	Vinc
803	FBgn0004401	15675.6	15625.3	15726	1.00645	0.00926857	1	1	Pep
804	FBgn0004403	17199.2	18117.8	16280.5	0.898591	-0.154264	0.471223	1	RpS14a
805	FBgn0004404	12808.1	13289.3	12326.9	0.927582	-0.108453	0.592101	1	RpS14b
806	FBgn0004406	1676.74	1498.03	1855.45	1.23859	0.3087	0.159784	1	tam
809	FBgn0004419	6415.8	6411.03	6420.56	1.00149	0.00214297	0.962997	1	me31B
810	FBgn0004425	40.04	69.0091	11.0709	0.160426	-2.64002	0.437199	1	LysB
811	FBgn0004426	0.465039	0	0.930078	Inf	Inf	0.69432	1	LysC
812	FBgn0004427	0.724985	0	1.44997	Inf	Inf	0.460684	1	LysD
813	FBgn0004428	17.8837	32.0869	3.68054	0.114706	-3.12399	0.375459	1	LysE
814	FBgn0004429	1.82874	1.88384	1.77365	0.941508	-0.0869542	1	1	LysP
815	FBgn0004430	0.293852	0	0.587704	Inf	Inf	0.864892	1	LysS
816	FBgn0004431	4.56526	3.71491	5.41561	1.45781	0.543799	0.712381	1	LysX
817	FBgn0004432	25197	27412.6	22981.5	0.838353	-0.25437	0.173572	1	Cyp1
818	FBgn0004435	777.126	777.029	777.222	1.00025	0.000358399	0.898678	1	Galphaq
819	FBgn0004436	2251.95	2308.22	2195.69	0.951249	-0.0721047	0.717668	1	Ubc6
820	FBgn0004449	3567.51	3498.54	3636.49	1.03943	0.0557905	0.717392	1	Ten-m
821	FBgn0004456	4655.48	5253.97	4056.99	0.772177	-0.372997	0.0605371	1	mew
822	FBgn0004462	937.808	968.747	906.869	0.936125	-0.0952262	0.631231	1	NA
823	FBgn0004463	1774.25	1827.08	1721.42	0.942169	-0.0859423	0.582633	1	RpIII128
824	FBgn0004465	1501.3	1515.95	1486.64	0.980668	-0.0281626	0.914132	1	Su(P)
825	FBgn0004507	4647.43	4401.7	4893.17	1.11165	0.152708	0.313845	1	GlyP
826	FBgn0004509	2203.76	2257.34	2150.18	0.952528	-0.0701668	0.727653	1	Fur1
827	FBgn0004510	723.043	670.907	775.179	1.15542	0.208417	0.33577	1	Ets97D
828	FBgn0004511	4.47588	6.57171	2.38005	0.362166	-1.46528	0.254234	1	dy
830	FBgn0004513	324.645	314.919	334.37	1.06177	0.0864682	0.619334	1	Mdr65
831	FBgn0004514	433.675	498.568	368.782	0.739682	-0.435023	0.0701162	1	Oct-TyrR
832	FBgn0004516	3.12346	1.42598	4.82094	3.38079	1.75736	0.347166	1	Gad1
833	FBgn0004552	6.60121	6.10901	7.09341	1.16114	0.21554	0.907049	1	Akh
835	FBgn0004556	988.503	1022.83	954.173	0.932873	-0.100247	0.580194	1	Dbp73D
836	FBgn0004567	3.13245	2.61002	3.65488	1.40033	0.485763	0.864062	1	slp2
837	FBgn0004569	478.196	424.084	532.308	1.25519	0.32791	0.112072	1	aos
838	FBgn0004573	6.95225	6.79358	7.11091	1.04671	0.0658627	0.945213	1	5-HT7
839	FBgn0004574	2471.92	2430.03	2513.81	1.03447	0.048898	0.716149	1	Rop
840	FBgn0004575	176.056	195.184	156.928	0.804003	-0.314727	0.194494	1	Syn
841	FBgn0004577	10.5091	10.8125	10.2058	0.943891	-0.0833082	0.950814	1	Pxd
842	FBgn0004580	235.785	252.015	219.556	0.871201	-0.198923	0.665331	1	Cbp53E
843	FBgn0004581	2736.34	2611.41	2861.27	1.09568	0.131825	0.664537	1	bgcn
844	FBgn0004583	1127.46	1243.14	1011.77	0.81388	-0.297112	0.116148	1	ex
845	FBgn0004584	4273.58	4300.28	4246.89	0.987586	-0.0180224	0.891741	1	Rrp1
846	FBgn0004587	8880.59	9240.45	8520.72	0.922111	-0.116987	0.460133	1	B52
847	FBgn0004588	0.147355	0.294711	0	0	-Inf	0.963198	1	Eig71Ea
854	FBgn0004595	4.99158	2.7204	7.26277	2.66974	1.4167	0.220885	1	pros
855	FBgn0004597	644.14	632.853	655.427	1.03567	0.0505642	0.850482	1	CycC
856	FBgn0004598	3844.89	3904.95	3784.84	0.969243	-0.0450702	0.794928	1	Fur2
857	FBgn0004606	3432.1	3858.29	3005.91	0.779078	-0.360161	0.309006	1	zfh1
858	FBgn0004607	330.258	317.158	343.358	1.08261	0.114512	0.870185	1	zfh2
859	FBgn0004611	2723.51	2707.61	2739.4	1.01174	0.0168367	0.86861	1	Plc21C
860	FBgn0004618	18.1788	16.975	19.3827	1.14184	0.191355	0.838496	1	gl
861	FBgn0004619	0.303794	0	0.607589	Inf	Inf	0.860813	1	GluRIA
862	FBgn0004620	451.174	463.723	438.625	0.945877	-0.0802757	0.907735	1	GluRIIA
863	FBgn0004622	8.07444	4.97774	11.1711	2.24422	1.16621	0.230191	1	TkR99D
864	FBgn0004623	5.12541	3.57815	6.67268	1.86484	0.899055	0.474903	1	Gbeta76C
866	FBgn0004635	122.469	125.341	119.596	0.954165	-0.0676894	0.988531	1	rho
867	FBgn0004636	3478.31	3578.23	3378.39	0.94415	-0.0829123	0.583954	1	Rap1
868	FBgn0004638	3770.65	3534.5	4006.79	1.13362	0.180941	0.334678	1	drk
869	FBgn0004643	1927.77	1881.62	1973.92	1.04905	0.0690889	0.746077	1	Zw10
870	FBgn0004644	143.022	142.898	143.147	1.00174	0.00250983	0.947036	1	hh
871	FBgn0004646	4108.84	4435.12	3782.56	0.852865	-0.229611	0.2105	1	ogre
872	FBgn0004647	3809.66	4175.49	3443.83	0.824772	-0.277933	0.349024	1	N
873	FBgn0004648	2752.06	2785.03	2719.09	0.976322	-0.0345718	0.821786	1	svr
874	FBgn0004649	1321.19	1399.07	1243.31	0.888663	-0.170292	0.548713	1	yl
875	FBgn0004650	514.776	526.582	502.969	0.955159	-0.0661868	0.822045	1	fs(1)N
876	FBgn0004652	802.88	872.635	733.124	0.840126	-0.251322	0.238999	1	fru
877	FBgn0004654	2076.5	2210.87	1942.14	0.878449	-0.18697	0.463134	1	Pgd
878	FBgn0004655	2482.13	2510.48	2453.79	0.977417	-0.0329546	0.828694	1	wapl
879	FBgn0004656	4322.9	4863.17	3782.63	0.777811	-0.362508	0.288098	1	fs(1)h
880	FBgn0004657	7668.04	7780.24	7555.83	0.971156	-0.0422246	0.819467	1	mys
881	FBgn0004666	3039.7	3312.57	2766.84	0.835254	-0.259713	0.211489	1	sim
882	FBgn0004687	10277.1	10769.2	9784.92	0.908601	-0.138281	0.49777	1	Mlc-c
883	FBgn0004698	4345.24	4217.09	4473.39	1.06078	0.0851209	0.747953	1	Xpc
884	FBgn0004777	53.132	60.1469	46.1171	0.766741	-0.383188	0.387568	1	Ccp84Ag
886	FBgn0004779	0.137281	0	0.274562	Inf	Inf	1	1	Ccp84Ae
888	FBgn0004781	0.137281	0	0.274562	Inf	Inf	1	1	Ccp84Ac
890	FBgn0004783	0.565635	1.13127	0	0	-Inf	0.545681	1	Ccp84Aa
891	FBgn0004784	0.147355	0.294711	0	0	-Inf	0.963198	1	inaC
892	FBgn0004795	987.507	897.268	1077.75	1.20114	0.264406	0.184037	1	retn
893	FBgn0004797	479.102	440.659	517.545	1.17448	0.232023	0.301212	1	mdy
894	FBgn0004811	1667.86	1661.08	1674.64	1.00816	0.0117254	0.96089	1	fs(2)ltoPP43
895	FBgn0004828	22235.7	23470	21001.4	0.894821	-0.160329	0.371607	1	His3.3B
897	FBgn0004837	418.115	408.597	427.633	1.04659	0.0656956	0.861256	1	Su(H)
898	FBgn0004838	20930.7	22236.5	19625	0.882562	-0.180231	0.44226	1	Hrb27C
899	FBgn0004839	994.271	1069.83	918.715	0.858751	-0.219688	0.356283	1	otk
900	FBgn0004841	10.6926	10.8812	10.5039	0.965322	-0.0509179	1	1	TkR86C
901	FBgn0004842	0.500373	0.726183	0.274562	0.378089	-1.4032	0.933059	1	RYa-R
902	FBgn0004852	1147.32	1086.58	1208.05	1.11179	0.152889	0.386603	1	Ac76E
903	FBgn0004854	1.35399	0.405087	2.30289	5.68492	2.50714	0.406764	1	B-H2
904	FBgn0004855	965.61	965.639	965.582	0.999941	-8.4933e-05	0.949979	1	RpII15
905	FBgn0004856	3513.09	3370.39	3655.8	1.08468	0.117271	0.54947	1	Bx42
906	FBgn0004858	957.011	1072.26	841.766	0.785041	-0.349159	0.118703	1	elB
908	FBgn0004860	896.198	849.599	942.796	1.10969	0.150163	0.679935	1	ph-d
909	FBgn0004861	1154.17	1153.06	1155.29	1.00193	0.00278112	0.993971	1	ph-p
910	FBgn0004862	0.156571	0	0.313142	Inf	Inf	1	1	bap
911	FBgn0004863	0.156571	0	0.313142	Inf	Inf	1	1	C15
912	FBgn0004864	4710.7	5083.9	4337.49	0.85318	-0.229078	0.237314	1	hop
913	FBgn0004865	67.4724	59.8812	75.0637	1.25354	0.326013	0.47974	1	Eip78C
914	FBgn0004867	55609.9	56907.9	54312	0.954384	-0.0673576	0.710817	1	RpS2
915	FBgn0004868	10075.4	10140.5	10010.3	0.987152	-0.0186557	0.936639	1	Gdi
916	FBgn0004870	224.1	242.678	205.522	0.846891	-0.239752	0.322634	1	bab1
917	FBgn0004872	15978.1	16160.2	15796.1	0.977469	-0.0328768	0.771277	1	piwi
918	FBgn0004875	8243.53	7505.25	8981.82	1.19674	0.259107	0.489853	1	enc
919	FBgn0004876	1362.62	1245.19	1480.06	1.18863	0.249295	0.239549	1	cdi
920	FBgn0004878	1976.27	1924.9	2027.65	1.05338	0.0750261	0.579359	1	cas
921	FBgn0004880	11.3016	7.48742	15.1157	2.01881	1.01351	0.184907	1	scrt
922	FBgn0004882	3124.51	2967.82	3281.2	1.10559	0.144821	0.7815	1	orb
923	FBgn0004885	1992.72	2143	1842.44	0.859748	-0.218015	0.488363	1	tok
924	FBgn0004888	5913.49	5777.27	6049.71	1.04716	0.0664797	0.65968	1	Scsalpha
925	FBgn0004889	5260.45	5106.89	5414.02	1.06014	0.0842536	0.853827	1	tws
926	FBgn0004892	28.6336	35.648	21.6193	0.606465	-0.721503	0.187982	1	sob
927	FBgn0004893	2188.59	2411.98	1965.2	0.814766	-0.295543	0.110796	1	bowl
928	FBgn0004895	3.89871	3.15187	4.64555	1.4739	0.559641	0.658944	1	FoxL1
929	FBgn0004896	1.74021	1.15765	2.32277	2.00645	1.00464	0.691528	1	fd59A
930	FBgn0004897	1.59286	0.862944	2.32277	2.69168	1.42851	0.547821	1	fd96Ca
931	FBgn0004898	2.90121	2.53087	3.27155	1.29266	0.370341	0.908385	1	fd96Cb
932	FBgn0004901	1649.62	1701.79	1597.45	0.938685	-0.091287	0.586109	1	Prat
933	FBgn0004903	1654.55	1571.7	1737.4	1.10543	0.144611	0.471767	1	Rb97D
934	FBgn0004907	29515.6	30605.1	28426.1	0.928802	-0.106557	0.587936	1	14-3-3zeta
935	FBgn0004908	330.634	329.607	331.662	1.00623	0.00896582	1	1	Arl2
936	FBgn0004910	540.812	516.97	564.654	1.09224	0.127286	0.467089	1	Eip63F-1
937	FBgn0004911	0.790248	0.405087	1.17541	2.90162	1.53686	0.782009	1	Eig63F-2
938	FBgn0004913	2970.14	2846.72	3093.57	1.08672	0.119975	0.568426	1	Gnf1
939	FBgn0004914	1362.94	1286.17	1439.72	1.11939	0.162707	0.449423	1	Hnf4
940	FBgn0004915	1867.41	1842.6	1892.23	1.02693	0.0383444	0.849637	1	TfIIB
941	FBgn0004919	89.4337	85.4823	93.3851	1.09245	0.127567	0.610068	1	gol
942	FBgn0004921	6862.87	6880.51	6845.24	0.994873	-0.00741523	1	1	Ggamma1
943	FBgn0004924	5314.31	5218.48	5410.14	1.03673	0.0520348	0.878628	1	Top1
944	FBgn0004926	4992.82	5395.8	4589.84	0.850633	-0.233392	0.215426	1	eIF2beta
945	FBgn0004956	41.9024	46.0949	37.71	0.818096	-0.289658	0.515174	1	upd1
946	FBgn0004957	468.943	451.312	486.574	1.07813	0.108532	0.639373	1	por
948	FBgn0005198	2686.55	2694.29	2678.8	0.994253	-0.00831459	0.935587	1	gig
949	FBgn0005278	16025.8	17134.7	14916.8	0.870562	-0.199982	0.252382	1	Sam-S
950	FBgn0005322	1574.51	1571.89	1577.13	1.00334	0.00480519	1	1	nmd
951	FBgn0005355	908.548	948.985	868.111	0.914778	-0.128506	0.518811	1	Su(fu)
952	FBgn0005386	1427.38	1397.12	1457.65	1.04333	0.0611914	0.863642	1	ash1
953	FBgn0005390	737.34	679.797	794.884	1.1693	0.225642	0.427617	1	fs(1)M3
954	FBgn0005391	36319.7	32432	40207.4	1.23975	0.310046	0.0916696	1	Yp2
955	FBgn0005411	3527.46	3439.84	3615.09	1.05095	0.0716918	0.698799	1	U2af50
956	FBgn0005427	2210.1	2378.81	2041.38	0.858152	-0.220695	0.333679	1	ewg
957	FBgn0005533	31388.9	31784.7	30993.1	0.975094	-0.0363873	0.909665	1	RpS17
958	FBgn0005536	5157.18	5116.29	5198.08	1.01599	0.0228823	0.873624	1	Mbs
959	FBgn0005558	106.399	98.5781	114.221	1.15868	0.212485	0.644038	1	ey
960	FBgn0005561	27.981	20.3573	35.6048	1.74899	0.806524	0.110718	1	sv
961	FBgn0005564	312.127	310.595	313.659	1.00987	0.0141631	0.873508	1	Shal
962	FBgn0005585	17244	18304.9	16183	0.884083	-0.177746	0.372303	1	Calr
964	FBgn0005590	1.0197	0.589422	1.44997	2.45999	1.29865	0.851019	1	scw
965	FBgn0005592	335.203	353.271	317.135	0.89771	-0.155679	0.704093	1	NA
966	FBgn0005593	55868.7	56195.8	55541.6	0.988358	-0.016895	0.935513	1	RpL7
967	FBgn0005596	1153.88	1157.81	1149.96	0.993219	-0.00981609	0.951272	1	yem
968	FBgn0005612	1730.3	1694.75	1765.84	1.04195	0.0592812	0.751763	1	Sox14
969	FBgn0005613	5.07824	1.72069	8.4358	4.90256	2.29354	0.0787652	1	Sox15
970	FBgn0005614	77.538	70.015	85.061	1.2149	0.280833	0.444059	1	trpl
971	FBgn0005616	367.016	413.525	320.508	0.775063	-0.367615	0.0741043	1	msl-2
972	FBgn0005617	1333.18	1343.9	1322.46	0.984045	-0.0232038	0.817373	1	msl-1
973	FBgn0005619	18.7029	14.2542	23.1515	1.62419	0.699718	0.403914	1	Hdc
974	FBgn0005624	1070.65	970.19	1171.11	1.2071	0.271543	0.404753	1	Psc
975	FBgn0005626	37.0847	33.4386	40.7307	1.21807	0.284601	0.518611	1	ple
976	FBgn0005630	12735.2	12279.7	13190.6	1.07418	0.103241	0.628317	1	NA
977	FBgn0005631	1364.79	1413.27	1316.31	0.931395	-0.102535	0.57454	1	robo1
978	FBgn0005632	7361.67	7135.28	7588.06	1.06346	0.0887605	0.812303	1	faf
979	FBgn0005633	0.151897	0	0.303794	Inf	Inf	1	1	fln
980	FBgn0005636	90.8003	72.3441	109.257	1.51023	0.594772	0.288485	1	nvy
981	FBgn0005638	7.93568	6.53565	9.33571	1.42843	0.514429	0.638167	1	slbo
982	FBgn0005640	1590.07	1482.5	1697.63	1.14511	0.195492	0.31505	1	Eip63E
983	FBgn0005642	1713.11	1590.03	1836.19	1.15482	0.207664	0.287144	1	wdn
984	FBgn0005648	2434.52	2577.19	2291.84	0.88928	-0.16929	0.33384	1	Pabp2
985	FBgn0005649	5820.44	5734.7	5906.18	1.0299	0.0425084	0.902469	1	Rox8
987	FBgn0005655	7221.17	7335.23	7107.11	0.968901	-0.0455786	0.740855	1	PCNA
988	FBgn0005658	0.151897	0	0.303794	Inf	Inf	1	1	Ets65A
989	FBgn0005659	69.4507	71.1173	67.7842	0.953133	-0.0692509	0.987686	1	Ets98B
991	FBgn0005664	3.2857	4.15157	2.41982	0.582867	-0.77876	0.768757	1	Crys
992	FBgn0005666	12440.2	12481.5	12398.8	0.993375	-0.00958929	0.933027	1	bt
994	FBgn0005671	10860.9	11437.7	10284	0.89913	-0.153399	0.486126	1	Vha55
995	FBgn0005672	2866.43	2893.91	2838.95	0.981008	-0.0276628	0.892055	1	spi
996	FBgn0005674	4551.57	4589.65	4513.49	0.983407	-0.0241393	0.843466	1	GluProRS
997	FBgn0005677	8.34683	7.46104	9.23263	1.23745	0.307366	0.7179	1	dac
998	FBgn0005683	305.799	299.11	312.488	1.04473	0.0631253	0.860685	1	pie
999	FBgn0005694	1261.04	1309.96	1212.13	0.925325	-0.111968	0.555383	1	Aef1
1000	FBgn0005695	1027.38	1112.42	942.336	0.847101	-0.239395	0.20903	1	gcl
1001	FBgn0005696	876.772	845.258	908.287	1.07457	0.103756	0.680757	1	DNApol-alpha73
1002	FBgn0005771	1092.37	1320.06	864.687	0.655038	-0.610349	0.228954	1	noc
1003	FBgn0005775	356.59	368.582	344.597	0.934926	-0.0970754	0.654338	1	Con
1004	FBgn0005777	1901.14	2102.46	1699.81	0.808487	-0.306704	0.100409	1	PpD3
1006	FBgn0005779	0.455824	0.294711	0.616936	2.09336	1.06582	1	1	PpD6
1007	FBgn0008635	6597.42	6304.56	6890.27	1.0929	0.128166	0.482829	1	betaCOP
1008	FBgn0008636	0.58303	0	1.16606	Inf	Inf	0.571113	1	hbn
1009	FBgn0008646	1.22845	2.45691	0	0	-Inf	0.216966	1	E5
1010	FBgn0008651	1.16674	1.72589	0.607589	0.352044	-1.50617	0.766281	1	lbl
1011	FBgn0010014	61.6615	74.4602	48.8628	0.656227	-0.607734	0.0683147	1	CanB
1013	FBgn0010019	7051.31	8119.01	5983.61	0.736988	-0.440288	0.667307	1	Cyp4g1
1015	FBgn0010039	558.443	469.006	647.881	1.38139	0.466123	0.269708	1	GstD3
1016	FBgn0010040	27.8025	19.6107	35.9944	1.83545	0.876135	0.312893	1	GstD4
1017	FBgn0010041	69.42	68.6518	70.1881	1.02238	0.0319294	0.859056	1	GstD5
1018	FBgn0010042	12.1173	10.2082	14.0265	1.37404	0.458426	0.599082	1	GstD6
1019	FBgn0010043	10.9576	10.6448	11.2703	1.05876	0.0823715	0.851429	1	GstD7
1020	FBgn0010044	2.24059	1.88384	2.59734	1.37875	0.463358	0.854736	1	GstD8
1021	FBgn0010051	3812.37	3801.86	3822.87	1.00553	0.00795185	0.937558	1	Itp-r83A
1022	FBgn0010052	34.7977	28.1149	41.4805	1.47539	0.5611	0.225915	1	Jhe
1023	FBgn0010053	585.251	665.925	504.576	0.757708	-0.400286	0.0717176	1	Jheh1
1024	FBgn0010078	36852.3	37070.7	36634	0.988222	-0.0170929	0.97012	1	RpL23
1025	FBgn0010097	528.674	493.588	563.761	1.14217	0.191777	0.541561	1	gammaTub37C
1026	FBgn0010100	6903.01	7453.65	6352.37	0.852249	-0.230653	0.250599	1	Acon
1027	FBgn0010105	103.007	124.469	81.5449	0.655143	-0.610119	0.429268	1	comm
1028	FBgn0010109	0.916189	0.294711	1.53767	5.21754	2.38337	0.670733	1	dpn
1029	FBgn0010113	2573.41	2875.46	2271.35	0.789907	-0.340245	0.300967	1	hdc
1030	FBgn0010114	4.42313	2.90957	5.93669	2.0404	1.02885	0.456504	1	hig
1031	FBgn0010173	6071.34	5856.25	6286.42	1.07346	0.102263	0.640671	1	RpA-70
1032	FBgn0010194	908.941	881.529	936.354	1.06219	0.0870464	0.826257	1	Wnt5
1033	FBgn0010197	3.65395	3.28863	4.01926	1.22217	0.289444	0.78247	1	Gyc32E
1034	FBgn0010198	40519.3	41921	39117.6	0.933128	-0.099853	0.653144	1	RpS15Aa
1035	FBgn0010213	2832.46	2953.83	2711.08	0.917818	-0.12372	0.545275	1	Sod2
1036	FBgn0010215	6777.05	6523.83	7030.26	1.07763	0.10786	0.568296	1	alpha-Cat
1037	FBgn0010217	35695.6	35050.3	36340.9	1.03682	0.0521664	0.770854	1	ATPsynbeta
1038	FBgn0010220	1195.03	1161	1229.06	1.05863	0.082196	0.741717	1	Dbp45A
1039	FBgn0010222	1949.41	2191.21	1707.61	0.7793	-0.35975	0.0604599	1	Nmdmc
1040	FBgn0010223	69.34	79.6638	59.0163	0.740818	-0.432809	0.778161	1	Galphaf
1041	FBgn0010225	3892.03	3938.52	3845.53	0.97639	-0.0344709	0.998632	1	Gel
1042	FBgn0010226	9616.28	9385.39	9847.17	1.0492	0.0692928	0.68356	1	GstS1
1044	FBgn0010235	3603.12	3487.36	3718.88	1.06639	0.0927343	0.63519	1	Klc
1045	FBgn0010238	4348.55	4164.34	4532.76	1.08847	0.1223	0.449953	1	Lac
1046	FBgn0010240	12.3982	12.0701	12.7263	1.05437	0.076375	0.909864	1	Lcch3
1047	FBgn0010241	97.2224	134.619	59.8254	0.444404	-1.17006	0.523193	1	Mdr50
1048	FBgn0010246	4977.84	5076.83	4878.86	0.961004	-0.057385	0.806032	1	Myo61F
1049	FBgn0010247	3210.33	2831.31	3589.34	1.26773	0.342247	0.10784	1	Parp
1051	FBgn0010263	3015.8	3252.1	2779.49	0.854676	-0.226551	0.242702	1	Rbp9
1052	FBgn0010265	35983.3	36831.9	35134.6	0.953917	-0.068064	0.714959	1	RpS13
1053	FBgn0010269	1587.98	1598.85	1577.12	0.986408	-0.0197429	0.858879	1	Dsor1
1054	FBgn0010278	6565.53	6867.21	6263.85	0.912139	-0.132675	0.415994	1	Ssrp
1055	FBgn0010280	3487.37	3432.91	3541.83	1.03173	0.0450624	0.921753	1	Taf4
1056	FBgn0010282	2289.08	2299.48	2278.67	0.99095	-0.0131155	0.88951	1	TfIIFalpha
1057	FBgn0010287	328.277	335.075	321.479	0.959423	-0.0597612	0.756924	1	Trf
1058	FBgn0010288	3404.16	3234.24	3574.07	1.10507	0.14414	0.439963	1	Uch
1059	FBgn0010292	1632.97	1731.72	1534.22	0.885953	-0.174698	0.330746	1	bys
1061	FBgn0010295	0.445749	0	0.891498	Inf	Inf	0.702793	1	ng3
1063	FBgn0010300	2760.49	2743.02	2777.96	1.01274	0.0182619	0.998222	1	brat
1064	FBgn0010303	1923.12	1933.91	1912.33	0.98884	-0.0161909	0.903886	1	hep
1065	FBgn0010309	994.676	966.746	1022.61	1.05778	0.0810434	0.744466	1	pigeon
1066	FBgn0010313	1276.29	1427.63	1124.94	0.787977	-0.343775	0.075951	1	corto
1067	FBgn0010314	670.967	706.54	635.394	0.899304	-0.15312	0.479731	1	Cks30A
1068	FBgn0010315	1086.61	1088.56	1084.66	0.996425	-0.00516745	0.907529	1	CycD
1069	FBgn0010316	1391.99	1372.58	1411.41	1.02829	0.0402452	0.868471	1	dap
1070	FBgn0010317	972.299	1020.79	923.804	0.904985	-0.144034	0.388407	1	CycJ
1071	FBgn0010323	57.0664	65.7899	48.3429	0.734808	-0.444561	0.196797	1	Gsc
1072	FBgn0010328	4257.31	4178.79	4335.84	1.03758	0.0532249	0.871046	1	woc
1074	FBgn0010333	4212.61	4159.74	4265.47	1.02542	0.03621	0.890397	1	Rac1
1075	FBgn0010339	1862.74	1966.34	1759.15	0.894631	-0.160635	0.388192	1	128up
1076	FBgn0010340	454.853	474.592	435.114	0.916817	-0.125294	0.584111	1	140up
1077	FBgn0010341	5286.76	5195.27	5378.25	1.03522	0.0499381	0.822659	1	Cdc42
1078	FBgn0010342	1667.31	1673.87	1660.76	0.992164	-0.01135	0.909266	1	Map60
1079	FBgn0010348	11124	11495.1	10752.9	0.935433	-0.0962943	0.596617	1	Arf79F
1080	FBgn0010350	1407.23	1382.36	1432.1	1.03598	0.0510002	0.776097	1	CdsA
1081	FBgn0010352	7114.87	7296.31	6933.43	0.950265	-0.0735982	0.729157	1	Nc73EF
1082	FBgn0010355	2785.58	2822.21	2748.95	0.97404	-0.0379467	0.804272	1	Taf1
1083	FBgn0010356	1314.98	1251.85	1378.11	1.10086	0.138635	0.475597	1	Taf5
1084	FBgn0010357	1972.35	3665.67	279.034	0.076121	-3.71556	0.313077	1	betaTry
1085	FBgn0010358	0.896511	0.862944	0.930078	1.0778	0.108085	1	1	deltaTry
1087	FBgn0010379	2844.68	2811.82	2877.54	1.02337	0.033331	0.964155	1	Akt1
1088	FBgn0010380	6600.4	6401.21	6799.59	1.06223	0.087103	0.651541	1	AP-1-2beta
1089	FBgn0010381	3186.36	2707.08	3665.64	1.35409	0.437327	0.404197	1	NA
1090	FBgn0010382	1511.16	1433.6	1588.72	1.10821	0.14823	0.804109	1	CycE
1091	FBgn0010383	1437.72	1604.8	1270.63	0.791765	-0.336855	0.0622642	1	Cyp18a1
1092	FBgn0010385	938.554	936.855	940.254	1.00363	0.00522468	0.811007	1	Def
1093	FBgn0010387	381.735	461.467	302.004	0.654444	-0.611659	0.680941	1	Dbi
1096	FBgn0010391	3723.3	3751.01	3695.6	0.985227	-0.0214719	0.90142	1	Gtp-bp
1097	FBgn0010395	286.584	305.587	267.58	0.875626	-0.191613	0.404858	1	Itgbn
1099	FBgn0010398	460.022	422.935	497.109	1.17538	0.233126	0.332774	1	Lrr47
1101	FBgn0010401	5.09991	6.62448	3.57534	0.539717	-0.889726	0.46662	1	Os-C
1102	FBgn0010403	0.202544	0.405087	0	0	-Inf	0.963206	1	Obp83b
1103	FBgn0010406	1701.02	1619.39	1782.66	1.10082	0.138582	0.451583	1	RNaseX25
1105	FBgn0010408	14631.2	14744.6	14517.8	0.984618	-0.0223637	0.948447	1	RpS9
1106	FBgn0010409	37408.1	39382.3	35434	0.899743	-0.152415	0.419039	1	RpL18A
1107	FBgn0010411	39102.6	40377.4	37827.9	0.936857	-0.0940986	0.658987	1	RpS18
1108	FBgn0010412	30410	33016.6	27803.4	0.842104	-0.24793	0.202634	1	RpS19a
1109	FBgn0010414	22.9532	25.6825	20.2239	0.787457	-0.344726	0.759948	1	SerT
1110	FBgn0010415	5759.16	5752.17	5766.16	1.00243	0.00350572	0.929781	1	Sdc
1111	FBgn0010416	2169.38	2241	2097.75	0.936077	-0.0953002	0.600717	1	TH1
1112	FBgn0010417	1616.6	1538.05	1695.15	1.10215	0.140315	0.456655	1	Taf6
1113	FBgn0010421	358.715	372.549	344.881	0.925732	-0.111333	0.628604	1	TfIIFbeta
1114	FBgn0010422	2440.49	2485.4	2395.59	0.963865	-0.0530968	0.755067	1	TfIIS
1115	FBgn0010423	1264.4	1387.01	1141.78	0.82319	-0.280702	0.441661	1	TpnC47D
1116	FBgn0010424	11731.8	12379.2	11084.4	0.895403	-0.159391	0.720948	1	TpnC73F
1117	FBgn0010425	652.65	1201.23	104.064	0.0866312	-3.52897	0.333307	1	epsilonTry
1119	FBgn0010433	0.421918	0.294711	0.549124	1.86326	0.897832	1	1	ato
1120	FBgn0010434	16071.3	15398	16744.6	1.08745	0.120948	0.438215	1	cora
1121	FBgn0010435	3319.44	3411.41	3227.47	0.94608	-0.0799652	0.824414	1	emp
1122	FBgn0010438	79.1492	73.6809	84.6176	1.14843	0.199667	0.575438	1	mtSSB
1123	FBgn0010441	451.523	444.722	458.324	1.03058	0.0434623	0.792296	1	pll
1124	FBgn0010452	322.208	349.503	294.913	0.843807	-0.245016	0.30473	1	trn
1125	FBgn0010453	1312.52	1407	1218.04	0.865697	-0.208065	0.397745	1	Wnt4
1126	FBgn0010470	2094.13	2052.16	2136.1	1.0409	0.0578361	0.687974	1	Fkbp14
1127	FBgn0010473	1497.17	1577.08	1417.27	0.898671	-0.154136	0.470103	1	tutl
1128	FBgn0010482	3249.98	3436.39	3063.56	0.891505	-0.165686	0.448682	1	l(2)01289
1129	FBgn0010488	13192.6	12832.8	13552.5	1.05608	0.0787214	0.770326	1	NAT1
1130	FBgn0010497	596.286	592.08	600.492	1.01421	0.0203512	0.784908	1	dmGlut
1131	FBgn0010501	1111.74	1129.35	1094.12	0.9688	-0.0457292	0.820029	1	Dcp-1
1132	FBgn0010504	416.025	422.1	409.95	0.971216	-0.0421356	0.855482	1	kermit
1133	FBgn0010516	4084.72	4256.25	3913.18	0.919397	-0.12124	0.56544	1	wal
1134	FBgn0010520	541.105	557.967	524.243	0.93956	-0.0899433	0.617327	1	Bka
1135	FBgn0010531	481.464	492.694	470.234	0.954415	-0.067312	0.76598	1	Ccs
1136	FBgn0010548	3143.38	3281.16	3005.6	0.916018	-0.126552	0.5607	1	Aldh-III
1138	FBgn0010551	6751.22	7137.17	6365.28	0.891849	-0.165128	0.359142	1	Phb2
1139	FBgn0010575	5927.55	5595.97	6259.13	1.11851	0.161573	0.658307	1	NA
1140	FBgn0010583	1997.18	1860.3	2134.06	1.14716	0.198068	0.455616	1	dock
1141	FBgn0010590	3375.92	3540.24	3211.59	0.907167	-0.14056	0.470081	1	Prosbeta1
1142	FBgn0010591	1363.4	1440.83	1285.98	0.892527	-0.164033	0.387667	1	Sply
1143	FBgn0010602	5147	5092.88	5201.11	1.02125	0.0303386	0.898427	1	lwr
1144	FBgn0010607	623.633	669.828	577.438	0.862069	-0.214125	0.310218	1	l(2)05714
1145	FBgn0010611	3135.95	3089.02	3182.89	1.03039	0.0431866	0.764431	1	Hmgs
1146	FBgn0010612	3987.76	4006.77	3968.76	0.990514	-0.0137512	0.985972	1	ATPsynG
1147	FBgn0010620	5946.5	5867.52	6025.48	1.02692	0.038324	0.724133	1	CG10939
1148	FBgn0010621	11565.8	11605.3	11526.3	0.993196	-0.0098498	0.960804	1	CCT5
1149	FBgn0010622	552.914	578.053	527.775	0.913021	-0.131279	0.52686	1	DCTN3-p24
1150	FBgn0010638	3525.64	3521.25	3530.04	1.0025	0.00359639	0.991896	1	Sec61beta
1151	FBgn0010651	697.933	530.113	865.753	1.63315	0.707655	0.186684	1	MFS14
1152	FBgn0010660	5619.15	5632.79	5605.52	0.995159	-0.00700174	0.898748	1	Nup214
1153	FBgn0010741	2005.54	1925.22	2085.86	1.08344	0.115616	0.567323	1	Pfdn2
1154	FBgn0010747	2564.89	2501.28	2628.5	1.05086	0.0715695	0.760399	1	Srp54k
1155	FBgn0010750	2262.58	2094.02	2431.14	1.16099	0.215359	0.276529	1	atms
1156	FBgn0010762	1942.74	1999.61	1885.87	0.943117	-0.0844921	0.662217	1	simj
1157	FBgn0010768	624.965	612.372	637.558	1.04113	0.0581485	0.834239	1	sqz
1158	FBgn0010770	1013.52	1056.67	970.363	0.918321	-0.12293	0.49161	1	ppan
1159	FBgn0010772	2168.47	2140.44	2196.5	1.02619	0.037301	0.917614	1	Xe7
1160	FBgn0010774	6401.93	6073.13	6730.74	1.10828	0.148325	0.470219	1	Ref1
1161	FBgn0010786	1637.35	1648.83	1625.87	0.986078	-0.0202262	0.931557	1	l(3)02640
1162	FBgn0010803	1312.83	1365.17	1260.48	0.923311	-0.115111	0.519525	1	TrpRS
1163	FBgn0010808	2267.6	2310.02	2225.17	0.963269	-0.0539893	0.797384	1	Chchd3
1165	FBgn0010825	3646.91	3404.1	3889.72	1.14266	0.192393	0.592974	1	Gug
1166	FBgn0010830	657.321	639.937	674.705	1.05433	0.0763263	0.755075	1	l(3)04053
1167	FBgn0010877	1790.01	1699.02	1880.99	1.1071	0.146789	0.437757	1	l(3)05822
1168	FBgn0010894	1083.72	1045.19	1122.25	1.07373	0.102633	0.517223	1	sinu
1169	FBgn0010905	2008.97	1996.91	2021.04	1.01208	0.0173261	0.98641	1	Spn
1170	FBgn0010909	6775.4	6096.25	7454.55	1.22281	0.290199	0.277712	1	msn
1171	FBgn0010926	1454.25	1423	1485.51	1.04392	0.0620166	0.842617	1	l(3)07882
1172	FBgn0011016	2363.26	2371.67	2354.86	0.992913	-0.0102603	0.919645	1	SsRbeta
1173	FBgn0011020	1082.71	1024.16	1141.27	1.11435	0.156207	0.515238	1	Sas-4
1174	FBgn0011202	1989.63	2006.76	1972.5	0.982931	-0.024838	0.970962	1	dia
1176	FBgn0011205	473.659	472.757	474.561	1.00381	0.00549238	0.984088	1	fbl
1177	FBgn0011206	235.386	253.7	217.072	0.855625	-0.22495	0.575589	1	bol
1178	FBgn0011207	1209.11	1199.72	1218.51	1.01567	0.022426	0.97405	1	pelo
1179	FBgn0011211	26081.8	26906.7	25256.8	0.938678	-0.0912976	0.628702	1	blw
1180	FBgn0011217	12572.6	12603.6	12541.6	0.995074	-0.0071242	0.97252	1	eff
1181	FBgn0011224	4045.22	3963.67	4126.77	1.04115	0.0581751	0.954371	1	heph
1182	FBgn0011225	3313.25	3271.23	3355.28	1.02569	0.0365976	0.816129	1	jar
1183	FBgn0011227	889.755	889.657	889.854	1.00022	0.000320184	0.980857	1	ox
1184	FBgn0011230	15453.8	15361.1	15546.5	1.01207	0.0173079	0.997547	1	poe
1185	FBgn0011232	1271.99	1180.78	1363.19	1.15448	0.207249	0.299494	1	scat
1186	FBgn0011236	1947.46	1938.81	1956.1	1.00892	0.0128121	0.839281	1	ken
1187	FBgn0011239	0.202544	0.405087	0	0	-Inf	0.963206	1	ms(2)35Ci
1188	FBgn0011241	513.723	537.141	490.305	0.912805	-0.131621	0.574445	1	NA
1189	FBgn0011244	4.92269	4.30952	5.53586	1.28456	0.361278	0.734961	1	Hsp60B
1190	FBgn0011259	532.385	546.554	518.216	0.948152	-0.0768101	0.795433	1	Sema1a
1191	FBgn0011260	7076.3	7242.77	6909.83	0.954031	-0.0678918	0.713644	1	Sema2a
1192	FBgn0011270	0.367633	0.431472	0.303794	0.704088	-0.506172	1	1	Pglym87
1193	FBgn0011272	37251.6	37534.8	36968.5	0.984912	-0.0219327	0.929733	1	RpL13
1195	FBgn0011274	3039.29	2985.22	3093.35	1.03622	0.0513306	0.640742	1	Dif
1196	FBgn0011276	0.804864	0.405087	1.20464	2.97378	1.5723	0.77902	1	HLH3B
1197	FBgn0011277	5.35403	4.87776	5.8303	1.19528	0.257353	0.752831	1	HLH4C
1199	FBgn0011279	1.71241	1.13127	2.29354	2.0274	1.01963	0.694892	1	Obp69a
1200	FBgn0011280	47.4207	50.3192	44.5222	0.884796	-0.176584	0.711441	1	Obp19d
1201	FBgn0011281	0.436534	0.294711	0.578356	1.96245	0.972659	1	1	Obp83a
1202	FBgn0011282	4.63947	4.79341	4.48553	0.935771	-0.0957718	0.999876	1	Obp84a
1203	FBgn0011283	1.61897	1.13127	2.10668	1.86222	0.897025	0.778274	1	Obp28a
1204	FBgn0011284	51412.8	51988.5	50837.1	0.977853	-0.0323106	0.837516	1	RpS4
1205	FBgn0011286	3054.14	3223.6	2884.68	0.894864	-0.160259	0.513103	1	RyR
1206	FBgn0011288	8.93066	9.29806	8.56326	0.920973	-0.11877	0.787075	1	Snap25
1207	FBgn0011289	3173.59	2962.57	3384.6	1.14245	0.192136	0.331813	1	TfIIA-L
1208	FBgn0011290	1286.03	1303.07	1269	0.973855	-0.0382207	0.844875	1	Taf12
1209	FBgn0011291	563.521	529.441	597.6	1.12874	0.174709	0.439902	1	Taf11
1210	FBgn0011293	1.90361	1.42598	2.38124	1.66989	0.739757	0.822331	1	a10
1211	FBgn0011294	0.147355	0.294711	0	0	-Inf	0.963198	1	a5
1212	FBgn0011296	2083.37	1546.63	2620.1	1.69407	0.760494	0.0960586	1	l(2)efl
1213	FBgn0011297	539.455	546.206	532.704	0.97528	-0.0361123	0.901511	1	l(2)not
1214	FBgn0011300	1924.56	1936.36	1912.76	0.987812	-0.0176915	0.887664	1	babo
1215	FBgn0011305	1781.13	1860.01	1702.24	0.915182	-0.12787	0.495807	1	Rsf1
1216	FBgn0011327	1810.74	1652.11	1969.36	1.19203	0.253417	0.196281	1	Uch-L5
1217	FBgn0011335	745.93	706.184	785.676	1.11257	0.15389	0.475099	1	vers
1218	FBgn0011336	4501.7	4651.01	4352.39	0.935795	-0.0957362	0.591458	1	Stt3B
1219	FBgn0011361	3355.17	3496.97	3213.37	0.918901	-0.122018	0.542277	1	ND-ACP
1220	FBgn0011455	2541.28	2594.12	2488.44	0.959263	-0.0600015	0.804041	1	ND-SGDH
1221	FBgn0011474	1325.8	1347.15	1304.45	0.968307	-0.0464636	0.77023	1	PR-Set7
1222	FBgn0011476	254.504	259.554	249.455	0.961092	-0.0572532	0.840465	1	l(3)neo43
1223	FBgn0011481	3139.68	3246.95	3032.4	0.933922	-0.0986268	0.665601	1	Ssdp
1224	FBgn0011509	744.505	748.353	740.656	0.989715	-0.0149142	0.918617	1	SrpRbeta
1225	FBgn0011554	1.67633	2.15736	1.19529	0.554053	-0.851903	0.886088	1	etaTry
1226	FBgn0011555	137.382	236.457	38.3069	0.162003	-2.6259	0.426164	1	thetaTry
1227	FBgn0011556	1.1029	1.29442	0.911383	0.704088	-0.506172	1	1	zetaTry
1228	FBgn0011559	4.8638	4.43589	5.29172	1.19293	0.254511	0.96157	1	Acp36DE
1229	FBgn0011566	799.751	810.793	788.71	0.972763	-0.0398399	0.826924	1	Smyd3
1231	FBgn0011570	2327.28	2367.23	2287.34	0.96625	-0.0495309	0.818971	1	cpb
1232	FBgn0011571	3267.65	3642	2893.29	0.794423	-0.332021	0.120507	1	NA
1233	FBgn0011573	2854.42	2697.73	3011.11	1.11616	0.158548	0.389446	1	Cdc37
1235	FBgn0011581	20.3571	30.1451	10.569	0.350603	-1.51209	0.284909	1	Ms
1236	FBgn0011582	1.359	1.26803	1.44997	1.14348	0.193432	0.984075	1	Dop1R1
1237	FBgn0011584	3679.03	3719.27	3638.79	0.978361	-0.0315618	0.893864	1	Trp1
1238	FBgn0011586	4666.31	4879	4453.61	0.912812	-0.13161	0.469418	1	e(r)
1239	FBgn0011589	71.6726	82.6046	60.7406	0.735317	-0.443562	0.266317	1	Elk
1240	FBgn0011591	2007.23	2291.59	1722.86	0.751819	-0.411543	0.0816709	1	fng
1241	FBgn0011592	2716.75	2582.83	2850.67	1.1037	0.142345	0.716843	1	fra
1242	FBgn0011596	4.20478	1.80468	6.60487	3.65985	1.87178	0.17446	1	fzo
1243	FBgn0011603	165.632	176.937	154.327	0.872217	-0.197242	0.743269	1	ine
1244	FBgn0011604	7731.77	7422.35	8041.18	1.08337	0.115531	0.673108	1	Iswi
1245	FBgn0011606	1739.08	1834.95	1643.21	0.895504	-0.159228	0.418978	1	Klp3A
1246	FBgn0011638	5180.05	5248.59	5111.5	0.973881	-0.0381823	0.77114	1	La
1247	FBgn0011640	4028.81	3992.44	4065.17	1.01822	0.0260477	0.886383	1	lark
1248	FBgn0011642	2517.67	2365.39	2669.96	1.12876	0.174735	0.421456	1	Zyx
1249	FBgn0011648	1805.47	1923.58	1687.36	0.877197	-0.189027	0.316438	1	Mad
1250	FBgn0011653	0.789551	0.726183	0.852919	1.17452	0.232075	1	1	mas
1251	FBgn0011655	1955.9	1879.45	2032.35	1.08135	0.112838	0.60181	1	Med
1252	FBgn0011656	2642.45	2707.67	2577.24	0.95183	-0.0712235	0.772242	1	Mef2
1253	FBgn0011659	668.776	646.152	691.4	1.07003	0.0976468	0.685937	1	Mlh1
1254	FBgn0011660	1527.34	1473.92	1580.75	1.07248	0.100953	0.697804	1	Pms2
1255	FBgn0011661	18570	19717.2	17422.8	0.883635	-0.178478	0.333381	1	Moe
1256	FBgn0011666	1710.22	1687.13	1733.31	1.02737	0.03896	0.984931	1	msi
1257	FBgn0011668	0.353017	0.431472	0.274562	0.636338	-0.652135	1	1	Mst57Da
1258	FBgn0011669	0.647208	1.29442	0	0	-Inf	0.522705	1	Mst57Db
1259	FBgn0011670	0.215736	0.431472	0	0	-Inf	0.963208	1	Mst57Dc
1260	FBgn0011672	1796.55	1576.03	2017.07	1.27984	0.355964	0.0593804	1	Mvl
1261	FBgn0011674	848.012	762.768	933.255	1.22351	0.291027	0.132168	1	insc
1262	FBgn0011676	22.648	27.278	18.018	0.660534	-0.598296	0.23731	1	Nos
1264	FBgn0011693	11.5782	10.2338	12.9225	1.26272	0.336539	0.680857	1	Pdh
1265	FBgn0011694	0.215736	0.431472	0	0	-Inf	0.963208	1	EbpII
1266	FBgn0011695	805.097	803.545	806.648	1.00386	0.00556103	0.869444	1	EbpIII
1267	FBgn0011701	45.473	35.5699	55.376	1.55682	0.638602	0.335845	1	repo
1268	FBgn0011703	4525.47	4010.07	5040.87	1.25705	0.330045	0.106477	1	RnrL
1269	FBgn0011704	4716.77	5205.8	4227.74	0.812121	-0.300234	0.107407	1	RnrS
1270	FBgn0011705	378.807	358.596	399.018	1.11272	0.154097	0.699838	1	rost
1271	FBgn0011706	81.7822	78.601	84.9635	1.08095	0.112296	0.677237	1	rpr
1272	FBgn0011708	1677.95	1658.43	1697.48	1.02355	0.0335817	0.830934	1	Syx5
1273	FBgn0011710	3300.92	3374.44	3227.4	0.956427	-0.0642735	0.74335	1	2018-09-01
1274	FBgn0011715	1733.93	1731.9	1735.96	1.00234	0.00337185	0.980873	1	Snr1
1275	FBgn0011722	1124.51	1003.82	1245.19	1.24045	0.310859	0.0747057	1	Tig
1276	FBgn0011723	1.09802	0.726183	1.46985	2.02408	1.01727	0.840322	1	byn
1277	FBgn0011725	2837.54	2898.42	2776.66	0.95799	-0.061917	0.673465	1	twin
1278	FBgn0011726	20896.4	21260.8	20532.1	0.965725	-0.050315	0.823277	1	tsr
1279	FBgn0011737	1750.73	1634.92	1866.54	1.14167	0.191147	0.374073	1	Wee1
1280	FBgn0011739	1336.97	1240.02	1433.92	1.15637	0.209603	0.500308	1	wts
1281	FBgn0011740	1226.83	1203.97	1249.69	1.03797	0.0537693	0.825425	1	alpha-Man-IIa
1282	FBgn0011741	1214.41	1196.78	1232.05	1.02947	0.0419032	0.879639	1	Arp6
1283	FBgn0011742	3489.93	3827.16	3152.7	0.823769	-0.279688	0.13784	1	Arp2
1284	FBgn0011743	3.74206	2.12578	5.35834	2.52065	1.33379	0.393807	1	Arp53D
1285	FBgn0011745	2879.18	2895.8	2862.55	0.988518	-0.0166606	0.940224	1	Arp1
1286	FBgn0011746	7077.39	7590.58	6564.2	0.864782	-0.209591	0.288128	1	ana
1287	FBgn0011747	9989.06	10199.1	9778.98	0.958804	-0.0606923	0.733657	1	Ank
1288	FBgn0011754	2188.33	2145.43	2231.23	1.03999	0.0565719	0.786022	1	PhKgamma
1289	FBgn0011758	0.308468	0	0.616936	Inf	Inf	0.85893	1	B-H1
1290	FBgn0011760	10654.6	11783.4	9525.72	0.808402	-0.306854	0.0842815	1	ctp
1292	FBgn0011762	651.837	601.95	701.725	1.16575	0.221262	0.333459	1	DNApol-alpha50
1293	FBgn0011763	3489.92	3624.86	3354.98	0.925547	-0.111622	0.512231	1	Dp
1295	FBgn0011766	2841.35	2874.51	2808.19	0.976926	-0.0336794	0.861229	1	E2f1
1296	FBgn0011768	6115.57	6237.54	5993.6	0.960892	-0.0575532	0.791009	1	Fdh
1297	FBgn0011769	369.438	345.554	393.322	1.13824	0.186801	0.567802	1	Fdx1
1298	FBgn0011770	620.617	686.647	554.588	0.807675	-0.308154	0.157256	1	Gip
1299	FBgn0011771	3305.14	3179.86	3430.43	1.0788	0.109422	0.600892	1	Hem
1300	FBgn0011774	887.142	836.355	937.93	1.12145	0.165365	0.423247	1	Irbp
1301	FBgn0011785	3895.51	3641.71	4149.31	1.13938	0.188255	0.463237	1	BRWD3
1302	FBgn0011787	1435.76	1383.84	1487.68	1.07503	0.104383	0.607958	1	mRpL12
1303	FBgn0011802	793.037	753.265	832.809	1.1056	0.144827	0.553581	1	Gem3
1304	FBgn0011812	7.60931	7.451	7.76762	1.04249	0.0600379	1	1	Lcp1Psi
1305	FBgn0011817	2749.45	2541.22	2957.69	1.16389	0.218951	0.60469	1	nmo
1306	FBgn0011818	1878.05	1954.09	1802	0.92217	-0.116895	0.468133	1	oaf
1307	FBgn0011822	34.1341	33.992	34.2762	1.00836	0.0120119	1	1	Pgcl
1308	FBgn0011824	1779.57	1874.88	1684.27	0.898335	-0.154674	0.350719	1	CG4038
1309	FBgn0011826	2059.02	2161.07	1956.96	0.905551	-0.143132	0.460362	1	Pp2B-14D
1310	FBgn0011828	26417.5	24790.4	28044.6	1.13127	0.177943	0.322558	1	Pxn
1311	FBgn0011829	37.8053	45.941	29.6695	0.645818	-0.630799	0.126183	1	Ret
1312	FBgn0011832	0.215736	0.431472	0	0	-Inf	0.963208	1	Ser12
1313	FBgn0011834	5.77064	10.3553	1.18595	0.114525	-3.12626	0.423086	1	Ser6
1314	FBgn0011836	2060.94	2104.76	2017.12	0.958363	-0.0613563	0.702834	1	Taf2
1315	FBgn0011837	2405.2	2489.79	2320.61	0.932054	-0.101515	0.777757	1	Tis11
1318	FBgn0011845	0.137281	0	0.274562	Inf	Inf	1	1	tRNA:Asp-GTC-1-11
1320	FBgn0011849	0.405087	0.810175	0	0	-Inf	0.725224	1	tRNA:Glu-TTC-1-5
1322	FBgn0011851	0.202544	0.405087	0	0	-Inf	0.963206	1	tRNA:Glu-CTC-3-4
1327	FBgn0011858	0.299253	0.294711	0.303794	1.03082	0.043795	1	1	tRNA:Phe-GAA-1-8
1328	FBgn0011859	2.77918	3.74613	1.81223	0.48376	-1.04764	0.569472	1	tRNA:Gly-GCC-1-1
1336	FBgn0011867	0.156571	0	0.313142	Inf	Inf	1	1	tRNA:Gly-GCC-1-8
1339	FBgn0011870	0.137281	0	0.274562	Inf	Inf	1	1	tRNA:Gly-GCC-1-11
1343	FBgn0011878	0.740328	0.294711	1.18595	4.0241	2.00867	0.792647	1	tRNA:His-GTG-1-4
1345	FBgn0011880	0.354441	0.405087	0.303794	0.749948	-0.415138	1	1	tRNA:Ile-AAT-1-1
1348	FBgn0011883	0.137281	0	0.274562	Inf	Inf	1	1	tRNA:Ile-AAT-1-5
1352	FBgn0011888	0.147355	0.294711	0	0	-Inf	0.963198	1	tRNA:Lys-CTT-1-3
1354	FBgn0011890	0.565635	1.13127	0	0	-Inf	0.545681	1	tRNA:Lys-CTT-1-5
1356	FBgn0011892	0.147355	0.294711	0	0	-Inf	0.963198	1	tRNA:Lys-CTT-1-6
1359	FBgn0011895	0.137281	0	0.274562	Inf	Inf	1	1	tRNA:Lys-CTT-1-9
1362	FBgn0011902	0.41828	0.83656	0	0	-Inf	0.721457	1	tRNA:Lys-TTT-1-1
1369	FBgn0011916	0.872679	1.15765	0.587704	0.507668	-0.978044	0.911933	1	tRNA:Met-CAT-1-2
1370	FBgn0011919	4.025	3.415	4.63501	1.35725	0.440687	0.845234	1	tRNA:Met-CAT-1-5
1371	FBgn0011921	0.303794	0	0.607589	Inf	Inf	0.860813	1	tRNA:iMet-CAT-2-1
1378	FBgn0011935	0.202544	0.405087	0	0	-Inf	0.963206	1	tRNA:Asn-GTT-1-7
1379	FBgn0011936	0.215736	0.431472	0	0	-Inf	0.963208	1	tRNA:Asn-GTT-1-3
1380	FBgn0011937	0.45115	0.294711	0.607589	2.06164	1.04379	1	1	tRNA:Asn-GTT-1-2
1395	FBgn0011959	0.137281	0	0.274562	Inf	Inf	1	1	tRNA:Arg-ACG-1-10
1400	FBgn0011965	0.215736	0.431472	0	0	-Inf	0.963208	1	tRNA:Arg-TCG-4-1
1404	FBgn0011974	0.156571	0	0.313142	Inf	Inf	1	1	tRNA:Ser-AGA-1-1
1408	FBgn0011980	0.156571	0	0.313142	Inf	Inf	1	1	tRNA:Ser-AGA-3-1
1409	FBgn0011981	0.147355	0.294711	0	0	-Inf	0.963198	1	tRNA:Ser-AGA-3-2
1410	FBgn0011982	2.31369	0.589422	4.03796	6.85071	2.77625	0.235094	1	tRNA:Ser-AGA-2-1
1413	FBgn0011985	2.42526	1.50997	3.34055	2.21232	1.14556	0.579266	1	tRNA:Ser-AGA-2-3
1415	FBgn0011987	3.66139	2.96234	4.36045	1.47196	0.557739	0.725654	1	tRNA:SeC-TCA-1-1
1421	FBgn0012001	0.137281	0	0.274562	Inf	Inf	1	1	tRNA:Val-CAC-2-4
1423	FBgn0012003	0.202544	0.405087	0	0	-Inf	0.963206	1	tRNA:Val-CAC-2-5
1427	FBgn0012011	0.359115	0.405087	0.313142	0.773023	-0.371417	1	1	tRNA:Val-AAC-1-1
1428	FBgn0012016	0.662909	0.405087	0.920731	2.27292	1.18455	0.911593	1	tRNA:Tyr-GTA-1-3
1431	FBgn0012024	0.785574	0.405087	1.16606	2.87854	1.52534	0.782977	1	tRNA:Tyr-GTA-1-8
1432	FBgn0012025	0.137281	0	0.274562	Inf	Inf	1	1	tRNA:Tyr-GTA-1-7
1434	FBgn0012027	8.07101	6.08782	10.0542	1.65152	0.723798	0.414432	1	tRNA:Tyr-GTA-1-5
1435	FBgn0012028	0.202544	0.405087	0	0	-Inf	0.963206	1	tRNA:Tyr-GTA-1-4
1436	FBgn0012034	976.848	894.827	1058.87	1.18332	0.242845	0.29641	1	AcCoAS
1437	FBgn0012036	9308.83	9585.56	9032.09	0.94226	-0.0858028	0.831274	1	Aldh
1438	FBgn0012037	2880.42	3146.3	2614.54	0.830988	-0.2671	0.573329	1	Ance
1439	FBgn0012042	458.041	59.3058	856.777	14.4468	3.85267	0.092003	1	AttA
1440	FBgn0012051	3043.11	3034.66	3051.56	1.00557	0.00801194	0.97751	1	CalpA
1441	FBgn0012058	2180.57	2147.64	2213.5	1.03066	0.0435741	0.916553	1	Cdc27
1442	FBgn0012344	2.21018	0.294711	4.12565	13.999	3.80725	0.140695	1	Dh44
1443	FBgn0013263	402.455	438.286	366.624	0.836495	-0.257572	0.223372	1	Trl
1444	FBgn0013269	10153.2	10095.8	10210.5	1.01137	0.0163048	0.961713	1	FK506-bp1
1445	FBgn0013272	17195	18165.2	16224.7	0.893172	-0.162991	0.383539	1	Gp150
1446	FBgn0013275	29.361	12.1396	46.5824	3.83723	1.94007	0.391418	1	Hsp70Aa
1447	FBgn0013276	490.153	330.692	649.614	1.96441	0.974097	0.486658	1	Hsp70Ab
1448	FBgn0013277	838.843	530.64	1147.05	2.16163	1.11212	0.430231	1	Hsp70Ba
1449	FBgn0013278	3425.57	1799.06	5052.08	2.80817	1.48963	0.309091	1	Hsp70Bb
1450	FBgn0013279	635.893	279.191	992.596	3.55526	1.82996	0.212218	1	Hsp70Bc
1452	FBgn0013301	0.215736	0.431472	0	0	-Inf	0.963208	1	ProtB
1453	FBgn0013303	1008.29	1033.44	983.136	0.951323	-0.0719932	0.716326	1	Nca
1454	FBgn0013305	3758.46	3405.82	4111.09	1.20708	0.271519	0.268641	1	Nmda1
1455	FBgn0013307	67.8142	69.5678	66.0606	0.949586	-0.0746302	0.986651	1	Odc1
1456	FBgn0013308	4.29609	4.86737	3.72482	0.765263	-0.385972	0.785196	1	Odc2
1457	FBgn0013323	11.4493	9.33484	13.5638	1.45303	0.539069	0.497252	1	Ptth
1458	FBgn0013325	35692.6	36753.3	34632	0.942284	-0.085766	0.753427	1	RpL11
1459	FBgn0013334	2264.53	2483.46	2045.59	0.823686	-0.279833	0.138096	1	Sap47
1460	FBgn0013342	42.3987	45.9985	38.7988	0.84348	-0.245575	0.721889	1	nSyb
1461	FBgn0013343	735.91	694.122	777.698	1.12041	0.164022	0.588016	1	Syx1A
1462	FBgn0013347	5027.61	4649.71	5405.52	1.16255	0.217294	0.264483	1	TfIIA-S
1463	FBgn0013348	18.4339	19.5951	17.2727	0.881481	-0.181998	0.756084	1	TpnC41C
1464	FBgn0013432	779.68	812.171	747.189	0.919989	-0.120311	0.53524	1	bcn92
1466	FBgn0013435	512.756	525.178	500.335	0.952695	-0.069913	0.700723	1	Cdc2rk
1467	FBgn0013467	8.13217	8.18238	8.08195	0.987726	-0.0178173	1	1	igl
1469	FBgn0013531	609.386	569.522	649.251	1.13999	0.189024	0.401952	1	MED20
1470	FBgn0013548	1114.36	1065.96	1162.76	1.09081	0.125403	0.553583	1	l(2)dtl
1471	FBgn0013563	404.224	401.161	407.287	1.01527	0.0218637	0.938705	1	Pex1
1472	FBgn0013576	7639.24	7986.89	7291.58	0.912944	-0.131402	0.555883	1	mtd
1473	FBgn0013672	22571.9	21971	23172.9	1.0547	0.076839	0.794717	1	mt:ATPase6
1474	FBgn0013673	7.69867	5.79311	9.60424	1.65787	0.729332	0.396741	1	mt:ATPase8
1475	FBgn0013674	133639	129627	137651	1.0619	0.08665	0.758063	1	mt:CoI
1476	FBgn0013675	30234.7	29756.3	30713.1	1.03216	0.045661	0.855031	1	mt:CoII
1477	FBgn0013676	113566	110146	116986	1.0621	0.0869156	0.764055	1	mt:CoIII
1478	FBgn0013678	61106.8	61823.7	60389.8	0.976806	-0.0338556	0.972324	1	mt:Cyt-b
1479	FBgn0013679	13772.2	14851.8	12692.6	0.85462	-0.226644	0.508338	1	mt:ND1
1481	FBgn0013681	3893.33	4126.44	3660.23	0.887019	-0.172964	0.68782	1	mt:ND3
1482	FBgn0013683	20.2633	27.1717	13.355	0.491503	-1.02473	0.0832448	1	mt:ND4L
1483	FBgn0013684	15611.6	16665.1	14558.1	0.873571	-0.195003	0.61989	1	mt:ND5
1484	FBgn0013685	46.1361	52.4338	39.8383	0.759782	-0.396343	0.3797	1	mt:ND6
1485	FBgn0013686	835003	815376	854629	1.04814	0.067833	0.82134	1	mt:lrRNA
1486	FBgn0013688	729.784	625.7	833.869	1.3327	0.414348	0.464654	1	mt:srRNA
1509	FBgn0013717	1837.3	1910.49	1764.12	0.923385	-0.114995	0.48459	1	not
1510	FBgn0013718	3144.84	3069.14	3220.54	1.04933	0.0694702	0.676994	1	nuf
[truncated: 15,565 more rows]

## Sheet: sig genes
	id	baseMean	baseMeanA	baseMeanB	foldChange	log2FoldChange	pval	padj	name
3170	FBgn0029754	3211.13	6070.78	351.485	0.0578978	-4.11035	2.0424e-31	1.00098e-27	CG15930
11677	FBgn0052786	16.9324	30.092	3.77274	0.125373	-2.9957	1.40084e-05	0.00438223	CG32786
6955	FBgn0035641	138.584	232.367	44.8013	0.192804	-2.37479	3.88233e-11	4.39091e-08	CG5568
13234	FBgn0250904	218.12	361.497	74.7433	0.20676	-2.27397	6.76584e-05	0.0155435	CG34434
12653	FBgn0083987	199.145	327.877	70.4135	0.214756	-2.21923	5.63437e-05	0.0133616	snRNA:U11
4377	FBgn0031623	46.4747	75.6766	17.2727	0.228243	-2.13136	3.36639e-06	0.00133773	Taf12L
3245	FBgn0029879	223.132	356.429	89.8355	0.252043	-1.98826	3.70426e-15	1.08927e-11	APC7
12413	FBgn0065046	94.4596	149.866	39.0532	0.260587	-1.94016	1.82056e-05	0.00496458	snoRNA:U3:9B
10286	FBgn0041721	72.8285	113.493	32.1641	0.283402	-1.81908	5.52136e-05	0.0133083	snRNA:U12
4534	FBgn0031849	366.08	563.681	168.48	0.298893	-1.7423	2.51854e-14	6.17169e-11	CG11327
14996	FBgn0263934	34.2092	52.1752	16.2432	0.31132	-1.68353	0.000261305	0.0436588	esn
1073	FBgn0010329	321.826	486.144	157.508	0.323996	-1.62595	2.48453e-12	3.04417e-09	Tbh
1291	FBgn0011761	452.385	675.931	228.839	0.338553	-1.56254	2.09362e-12	2.79841e-09	dhd
13255	FBgn0259150	198.82	295.05	102.59	0.347703	-1.52407	1.18233e-09	1.08648e-06	CG42265
8522	FBgn0037950	118.584	174.147	63.0216	0.361888	-1.46638	4.88003e-07	0.00023917	HisCl1
3350	FBgn0030028	311.981	449.53	174.433	0.388034	-1.36575	3.83326e-09	3.13113e-06	Corp
1118	FBgn0010431	84.494	121.665	47.323	0.388961	-1.3623	2.5337e-05	0.00677327	mtrm
12540	FBgn0082980	94.3388	135.187	53.4911	0.395684	-1.33758	1.09232e-05	0.00349138	snoRNA:Psi28S-2996
13170	FBgn0087040	233.401	333.072	133.73	0.401505	-1.31651	5.78389e-08	3.54335e-05	alphaTub67C
3030	FBgn0029105	74.7126	106.183	43.2426	0.407247	-1.29602	0.000207633	0.0367552	alpha-Catr
3209	FBgn0029825	675.796	955.772	395.82	0.414137	-1.27182	1.04141e-09	1.02079e-06	CG12728
5113	FBgn0032752	360.588	506.468	214.707	0.423929	-1.2381	3.9484e-08	2.63879e-05	CG10702
11395	FBgn0052204	216.4	302.086	130.714	0.432704	-1.20855	1.09136e-06	0.000517622	CG32204
7713	FBgn0036787	169.08	235.796	102.363	0.434118	-1.20384	9.70181e-06	0.0031699	CG4306
3968	FBgn0030994	482.614	663.587	301.64	0.45456	-1.13746	1.05305e-07	5.73447e-05	HP1D3csd
3101	FBgn0029648	327.023	447.797	206.248	0.460584	-1.11846	1.3709e-06	0.000610797	CG3603
7965	FBgn0037130	230.956	312.399	149.514	0.478599	-1.06311	1.69045e-05	0.00478591	Syn1
6956	FBgn0035642	430.12	578.656	281.585	0.486619	-1.03914	1.1596e-06	0.000532799	CG18586
2426	FBgn0026149	1449.4	1947.44	951.357	0.488516	-1.03352	7.9672e-08	4.67628e-05	BCL7-like
3376	FBgn0030066	755.116	1002.38	507.852	0.506646	-0.98095	2.14851e-06	0.000902557	CG1885
9846	FBgn0039896	307.095	406.414	207.775	0.51124	-0.967927	0.000205685	0.0367552	yellow-h
11426	FBgn0052259	193.439	253.899	132.979	0.523749	-0.933053	0.0001721	0.0320303	CG32259
3111	FBgn0029664	604.085	788.634	419.535	0.531977	-0.910564	1.58407e-05	0.00473482	CG10802
15510	FBgn0265089	1689.6	2203.04	1176.16	0.533882	-0.905408	2.90423e-06	0.00118613	eIF4E3
3126	FBgn0029693	1312.25	1709.97	914.535	0.534826	-0.902859	5.61178e-06	0.00206275	CG6379
6007	FBgn0034187	1273.91	1654.4	893.417	0.540024	-0.888904	0.000209487	0.0367552	CG6967
3073	FBgn0029526	351.068	450.591	251.544	0.558254	-0.841006	0.000209987	0.0367552	CR18166
1584	FBgn0014340	1807.39	2310.68	1304.1	0.564376	-0.82527	1.61015e-05	0.00473482	mof
143	FBgn0000427	5647.35	7149.97	4144.73	0.579685	-0.786658	0.000120868	0.0243567	2018-12-01
6853	FBgn0035490	2033.1	2542.4	1523.79	0.599352	-0.738525	0.000198633	0.0365062	CG1136
8790	FBgn0038349	2134.01	1586.59	2681.44	1.69006	0.757077	4.639e-05	0.0113679	AOX3
240	FBgn0001090	716.312	510.318	922.305	1.80731	0.853847	7.05864e-05	0.0157247	bnb
829	FBgn0004512	225.738	160.6	290.876	1.81118	0.856934	0.000269273	0.0439902	Mdr49
8867	FBgn0038462	370.543	259.408	481.678	1.85683	0.892843	9.52014e-05	0.0208917	CG17556
3616	FBgn0030485	251.39	171.907	330.873	1.92472	0.944647	6.97121e-05	0.0157247	CG1998
7297	FBgn0036186	197.159	132.503	261.816	1.97592	0.982527	0.000120931	0.0243567	CG6071
990	FBgn0005660	246.558	162.989	330.128	2.02546	1.01825	2.83444e-05	0.00729508	Ets21C
3503	FBgn0030310	126.362	83.4096	169.314	2.02991	1.02141	0.000226711	0.0392157	PGRP-SA
7625	FBgn0036670	150.29	98.8706	201.709	2.04013	1.02866	0.000268607	0.0439902	CG13029
3782	FBgn0030723	132.379	84.5733	180.184	2.13051	1.0912	0.000134993	0.0261159	dpr18
9979	FBgn0040321	111.264	70.6349	151.893	2.15039	1.1046	0.000133322	0.0261159	GNBP3
6211	FBgn0034493	774.057	472.379	1075.73	2.27727	1.1873	3.52138e-09	3.04558e-06	CG8908
1734	FBgn0015714	515.38	304.748	726.012	2.38233	1.25237	2.7854e-05	0.00729508	Cyp6a17
15012	FBgn0263986	59.6927	34.3172	85.0682	2.47888	1.30969	0.000232747	0.0397916	cd
7119	FBgn0035903	70.2681	39.9152	100.621	2.52087	1.33392	0.000104487	0.0219468	CG6765
319	FBgn0001311	58.8447	33.0023	84.687	2.56609	1.35957	0.000254207	0.0429609	kkv
963	FBgn0005586	51.494	28.8236	74.1644	2.57304	1.36348	0.00031945	0.0499668	Rab3
16938	FBgn0267087	73.6727	40.5366	106.809	2.63488	1.39774	2.87774e-05	0.00729508	CR45531
171	FBgn0000535	109.729	60.0696	159.388	2.65339	1.40784	0.000305072	0.0487552	eag
15051	FBgn0264270	7580.34	4076.69	11084	2.71887	1.44301	1.24727e-13	2.29233e-10	Sxl
1536	FBgn0013811	279.102	149.859	408.345	2.72486	1.44618	1.55349e-07	8.15748e-05	Dhc62B
9183	FBgn0038938	53.0574	28.3037	77.8111	2.74915	1.45899	9.84604e-05	0.0212892	CG7084
6062	FBgn0034276	43.2439	22.1995	64.2882	2.89593	1.53403	0.000149013	0.028089	Sardh
367	FBgn0002306	209.302	107.367	311.236	2.89879	1.53545	8.26928e-08	4.67628e-05	sas
8120	FBgn0037375	48.4212	24.6092	72.2331	2.9352	1.55346	0.000124543	0.0247453	kat-60L1
10656	FBgn0050263	68.0026	33.9229	102.082	3.00925	1.5894	7.74653e-06	0.00264877	stum
6758	FBgn0035331	242.127	119.323	364.931	3.05834	1.61275	2.20768e-10	2.31854e-07	MsR1
8485	FBgn0037896	41.4015	20.0945	62.7084	3.12067	1.64186	0.000106446	0.0220433	ninaG
2910	FBgn0028740	85.5383	40.6581	130.418	3.20768	1.68153	3.00666e-05	0.00749269	CG6362
11471	FBgn0052333	98.7763	46.8084	150.744	3.22045	1.68726	5.33135e-08	3.40812e-05	CG32333
6431	FBgn0034829	109.337	49.7562	168.919	3.39493	1.76338	1.06653e-08	7.8406e-06	CG9899
5269	FBgn0033033	351.394	159.597	543.191	3.40352	1.76703	9.20155e-14	1.93272e-10	scaf
10222	FBgn0041183	31.975	14.3178	49.6322	3.46647	1.79347	0.000291125	0.0470376	Tep1
484	FBgn0003015	39.6402	17.3374	61.9429	3.5728	1.83706	0.000318	0.0499668	osk
14371	FBgn0262719	183.085	79.2417	286.928	3.62092	1.85636	5.47844e-09	4.23945e-06	CG43163
2240	FBgn0024941	33.9698	14.0491	53.8905	3.83587	1.93955	6.71195e-05	0.0155435	RSG7
6657	FBgn0035168	150.351	59.8321	240.869	4.02575	2.00926	7.47249e-13	1.22076e-09	cep290
7987	FBgn0037164	35.9447	14.1056	57.7837	4.09652	2.0344	7.37377e-06	0.00258135	CG11438
725	FBgn0004034	37.1086	13.702	60.5152	4.41654	2.14292	4.10226e-06	0.00158725	y
8750	FBgn0038290	400.758	147.031	654.486	4.45134	2.15424	5.33096e-21	1.95953e-17	CG6912
12041	FBgn0053552	23.4201	8.50831	38.332	4.50524	2.1716	0.000144262	0.0275465	CG33552
10937	FBgn0051262	34.8086	11.497	58.1202	5.05523	2.33778	1.4685e-06	0.000635038	CG31262
14040	FBgn0262111	28.1262	9.01858	47.2338	5.23738	2.38885	9.40421e-06	0.0031425	f
10550	FBgn0050054	35.3616	10.8184	59.9047	5.53728	2.46918	1.69263e-05	0.00478591	CG30054
4995	FBgn0032538	45.71	12.4443	78.9757	6.34632	2.66592	3.56016e-08	2.49262e-05	CG16885
5953	FBgn0034105	18.8467	4.4147	33.2787	7.53815	2.91421	1.51559e-05	0.00464243	CG7755
4910	FBgn0032419	21.5673	3.96204	39.1726	9.88696	3.30553	7.21492e-06	0.00258135	CG17217
12827	FBgn0085395	12.9998	1.69431	24.3052	14.3452	3.8425	1.82335e-05	0.00496458	Shawl
13681	FBgn0261046	101.62	10.7445	192.496	17.9158	4.16316	1.08828e-12	1.6001e-09	Dscam3
3295	FBgn0029950	8.71599	0.726183	16.7058	23.0049	4.52387	0.000100487	0.0214124	CG9657
15603	FBgn0265296	11.2278	0.83656	21.619	25.8428	4.69169	4.3477e-06	0.00163908	Dscam2
10562	FBgn0050076	200.642	12.3284	388.956	31.5496	4.97955	2.77486e-51	4.07987e-47	CG30076
17007	FBgn0267160	86.0788	2.42049	169.737	70.1251	6.13186	3.98869e-36	2.93229e-32	CR45600
8797	FBgn0038358	9.73435	19.4687	0	0	-Inf	1.76672e-07	8.95727e-05	CG4525
