# Supplementary material for: Tudor-domain containing protein 5-like promotes male sexual identity in the Drosophila germline and is repressed in females by Sex lethal
Source: PLoS Genet. 2019 Jul 22;15(7):e1007617. doi: 10.1371/journal.pgen.1007617 (PMC6645463; doi:10.1371/journal.pgen.1007617)
Supplement: S3 Table — (XLSX) [file pgen.1007617.s003.xlsx]

## Sheet: Sheet1
Figure 1D
The results of running the Principal Component Analyis function of DEXSeq RNASeq analysis software using all RNASeq datasets (see supplementary tables)
Figure 1E
	sig genes from sxl and mch
up in sxl and bamM	12
down in sxl and bamM	14
up in sxl down in bamM	10
down in sxl up in bamM	8
change in sxl but not bam	50
Figure 2A
	mcherry RNAi	Sxl RNAi	bam females	bam males
nanos	3306.15	4353.9	2338.99	4524.18
Sxl	11084	4076.69	7565.7	1369.46
Tdrd5l	351.485	6070.78	428.307	7517.72
Figure 4F
control-expt1	Tdrd5l-expt1	control-expt2	Tdrd5l-expt2
320	214	421	390
785	436	489	186
923	189	546	0
719	413	342	110
	353		52
Figure 5G
	nos > Tdrd5l	snf/+	snf/+; nos > Tdrd5l	snf/snf	otu/+	otu/+; nos > Tdrd5l	otu/otu
normal	100	86	35	0	96.2	61.6	0
weak	0	14	17	0	3.8	11.5	0
strong	0	0	24	100	0	7.7	0
No GC	0	0	24	0	0	19.2	100
Figure S2
Second quant dura		HA-bckgrd	H3	H3-bckgrd	HA/H3		HA/H3 normalized
wt control RNAi	41.8	15.6	65.4	58	0.27	wt control RNAi	1
wt Sxl RNAi	167.4	141.2	78.4	71	1.99	wt Sxl RNAi	7.39
ddel control RNAi	179.1	152.9	124.5	117.1	1.31	ddel control RNAi	4.85
ddel Sxl RNAi	187.6	161.4	135.1	127.7	1.26	ddel Sxl RNAi	4.7
bckgrd	26.2		7.4
